# Supplementary material for: Loss of CITED1, an MITF regulator, drives a phenotype switch in vitro and can predict clinical outcome in primary melanoma tumours
Source: PeerJ. 2015 Feb 26;3:e788. doi: 10.7717/peerj.788 (PMC4349148; doi:10.7717/peerj.788)
Supplement: File S1 [file peerj-03-788-s007.xlsx]

## Sheet: 1009 fdr 10
id	externalId	symbol	Species	UniGene ID	Length	Sequence	Vector	Tissue	Library	Accession	NID	Chromosome	Cytoband	Markers	Antibiotics	LocusLink	OMIM	Start position	End position	Ensembl Gene	Ensembl transcript	Ensembl protein family	Swissprot	RefSeq	Transcript count	Original accession	DB version	GO biological process	GO molecular function	GO cell location	Cross hybridization	Polymorphism	GC content	Source	Search key	ILMN Gene	Source reference id	Isoform type	Probe chr orientation	Probe coordinates	Synonyms	Control group name	Control group id	Control composite map	Ilmn strand	SNP	experimentalFactor	TX_END	CHR_LOCATION
15509	ILMN_1660000	SNURF	Homo sapiens			AGTGGAGCGGCCGCCGGAGATGCCTGACGCATCTGTCTGAGGAGCGGTCA				NM_005678.3		15				8926																		RefSeq	ILMN_15998	SNURF	NM_005678.3	I	+	22751231-22751280								-1	chrna:-1--1
34477	ILMN_1660341	LRPAP1	Homo sapiens			TCAGGGTGGCTGGGGCTGGCACGGGTGTCGAGGCAGGAAGGATTGTTTCT				NM_002337.1		4				4043																		RefSeq	ILMN_14648	LRPAP1	NM_002337.1	S	-	3484351-3484400	MGC138272; A2MRAP; RAP; HBP44; A2RAP; MRAP							-1	chrna:-1--1
24020	ILMN_1687073	C20orf117	Homo sapiens			CGCAGTGAGAAGATCCACGACAAGGAGGCTGTTTCCGAAGTTGAGCTTGG				NM_199181.2		20				140710																		RefSeq	ILMN_3738	C20ORF117	NM_199181.2	A	-	34858716-34858765	KIAA0889; FLJ44670; dJ132F21.1							-1	chrna:-1--1
44670	ILMN_1691444	UHRF2	Homo sapiens			GGGGAGGGTGGAAGAAATGGTGGACTGTATCTCTCACGTTCTGAAGCAGC				NM_152896.1		9				115426																		RefSeq	ILMN_138390	UHRF2	NM_152896.1	A	+	6496243-6496292	URF2; DKFZp686G0837; NIRF; MGC33463; RP11-472F14.2; RNF107; DKFZp434B0920							-1	chrna:-1--1
44810	ILMN_1671191	UQCRC1	Homo sapiens			TGGCTGAATGGGAAAGCCGGATTGCGGAGGTGGATGCCAGTGTGGTACGT				NM_003365.2		3				7384																		RefSeq	ILMN_20071	UQCRC1	NM_003365.2	S	-	48612123-48612147:48612500-48612524	D3S3191							-1	chrna:-1--1
10792	ILMN_1657683	C1orf198	Homo sapiens			GATTTTGGATTCTCCACCTCCCCCCAGTCTCTGCACCTGGGATTCAGCTC				NM_032800.1		1				84886																		RefSeq	ILMN_26304	C1ORF198	NM_032800.1	S	-	229039792-229039841	FLJ14525; FLJ16283; DKFZp667D152; MGC10710; FLJ38847							-1	chrna:-1--1
45406	ILMN_1786429	P2RY5	Homo sapiens			GCACCCGCCGTTTTTGTTCAGTCTACCCACTCTCAGGGTAACAATGCCTC				NM_005767.4						10161																		RefSeq	ILMN_1003	P2RY5	NM_005767.4	S			MGC120358; P2Y5							-1	chrna:-1--1
33882	ILMN_2329679	TPST2	Homo sapiens			CCTTAATTTGCAGGACTGCCTTGGTGGCTTTGTTTGCTGGGACAAGGCCC				NM_001008566.1		22				8459																		RefSeq	ILMN_13248	TPST2	NM_001008566.1	A	-	25251888-25251937								-1	chrna:-1--1
465	ILMN_1765641	SEMA3A	Homo sapiens			AACAGGAGGACCCACGAATTTGAGAGGGCACCCAGGAGTGTCTGAGCTGC				NM_006080.2						10371																		RefSeq	ILMN_24484	SEMA3A	NM_006080.2	S			SEMAIII; SEMAD; MGC133243; SEMA1; Hsema-III; Hsema-I; SemD; sema III; coll-1; SEMAL							-1	chrna:-1--1
37842	ILMN_2394561	IRF2BP2	Homo sapiens			CTTTGGGTGGCCTTTGTGGACGGCTCGTAGCTGGAAAGTGTTGATCTGGG				NM_182972.1		1				359948																		RefSeq	ILMN_5645	IRF2BP2	NM_182972.1	A	-		MGC72189							-1	chrna:-1--1
38506	ILMN_1713892	C4orf34	Homo sapiens			GTGGATGGCAGTTTTCTGTAGTTTTGGGGACTGTGGTAGCTCTTGGATTG				NM_174921.1		4				201895																		RefSeq	ILMN_6140	C4ORF34	NM_174921.1	S	-	39229595-39229644	FLJ13289							-1	chrna:-1--1
35166	ILMN_1794740	CD151	Homo sapiens			GTTCCCAGCAGGGGGAGAAACCCTTCACACCCCAGGCCCTTCAGGAACTG				NM_001039490.1		11				977																		RefSeq	ILMN_138040	CD151	NM_001039490.1	A	+	828488-828537	TSPAN24; MER2; GP27; SFA1; PETA-3; RAPH							-1	chrna:-1--1
37447	ILMN_3245559	CDK2AP1	Homo sapiens			CAGAAGAAAGAGCAACCCACCAAACCTAACAAGGACCCCCGAACACTTTC				NM_004642.2		12				8099																		RefSeq	NM_004642.2	CDK2AP1	NM_004642.2	S	-	123745686-123745735	ST19; doc-1; p12DOC-1; DORC1; DOC1							-1	chrna:-1--1
13078	ILMN_1672884	MTFMT	Homo sapiens			TGGATATTTGCACCCCTGGTACCAGAAAAATTCCCAAGCTCAACCAAGCC				NM_139242.2		15				123263																		RefSeq	ILMN_17415	MTFMT	NM_139242.2	S	-	63082532-63082581	FMT1							-1	chrna:-1--1
41003	ILMN_1795778	P4HA2	Homo sapiens			CTGCCCTGTGCTTGTGGGCTGCAAGTGGGTCTCCAATAAGTGGTTCCATG				NM_001017973.1		5				8974																		RefSeq	ILMN_9080	P4HA2	NM_001017973.1	A	-	131556651-131556672:131558518-131558545	4-PH alpha 2							-1	chrna:-1--1
40510	ILMN_1805466	SOX9	Homo sapiens			GTATCACTGAGTCATTTGCAGTGTTTTCTGCCACAGACCTTTGGGCTGCC				NM_000346.2		17				6662																		RefSeq	ILMN_17599	SOX9	NM_000346.2	S	+	67633576-67633625	CMPD1; CMD1; SRA1							-1	chrna:-1--1
17424	ILMN_1782305	NR4A2	Homo sapiens			GTTGCGTGGGTGGCATGAGTTGAAGAAGGCAAAGGCTTGTAAATTTACCC				NM_006186.2		2				4929																		RefSeq	ILMN_28405	NR4A2	NM_006186.2	A	-	156889936-156889985	RNR1; NOT; TINUR; NURR1; HZF-3							-1	chrna:-1--1
29917	ILMN_2232854	FAP	Homo sapiens			AGCAGTGGCTCCAGTCTCCAGCTGGGAATATTACGCGTCTGTCTACACAG				NM_004460.2		2				2191																		RefSeq	ILMN_14995	FAP	NM_004460.2	S	-	162738528-162738543:162739623-162739656	SEPRASE; DPPIV; DKFZp686G13158; FAPA							-1	chrna:-1--1
37636	ILMN_1768469	TCN1	Homo sapiens			TGAGTGGAGGCGAACCACTGAGCCAAGGAGCTGGTAGTTACGTTGTCCGC				NM_001062.3						6947																		RefSeq	ILMN_13727	TCN1	NM_001062.3	S			TCI; TC1							-1	chrna:-1--1
35924	ILMN_2377900	MAP1B	Homo sapiens			GCTGAGTCATGCGTGTTGAATCCCACTTCAGTGCACCTGTGGCCTCTCAG				NM_032010.1		5				4131																		RefSeq	ILMN_9993	MAP1B	NM_032010.1	A	+	71537930-71537979	FUTSCH; MAP5; DKFZp686F1345; DKFZp686E1099; FLJ38954							-1	chrna:-1--1
16593	ILMN_1742544	MEF2C	Homo sapiens			GTGTTTCTCATTGTAAAAGGCTGCCGCTGGGTGGCAGAAGCCAAGAGACC				NM_002397.2		5				4208																		RefSeq	ILMN_19661	MEF2C	NM_002397.2	S	-	88052034-88052083								-1	chrna:-1--1
38957	ILMN_1671142	GPR68	Homo sapiens			GGCCACACAGCCAAGAAGAGCCCATGCAACTCAGTCCAGGATTTTACTGG				NM_003485.3		14				8111																		RefSeq	ILMN_25992	GPR68	NM_003485.3	S	-	90768860-90768909	MGC111379; OGR1							-1	chrna:-1--1
33321	ILMN_1766539	LOC643319	Homo sapiens			CCCAAGGGGCAGGTCCCAGTAAAGAAGATCCAGGCCTCCACCATGGCCTT				XM_927980.1		8				643319																		RefSeq	ILMN_41137	LOC643319	XM_927980.1	S	-	107779156-107779164:107779165-107779205								-1	chrna:-1--1
15580	ILMN_2405018	PPP1CB	Homo sapiens			GCTGCCCCTGAGAAGAGACTTAATCCAAGCCTGATTGTACTAGTGGCATC				NM_206876.1		2				5500																		RefSeq	ILMN_22939	PPP1CB	NM_206876.1	A	+	28878805-28878854	PP-1B; PPP1CD; MGC3672							-1	chrna:-1--1
41750	ILMN_2371169	ZYX	Homo sapiens			GATTGCCCACCGTCTTCCAGACACCCCACCTGAGGGGGGCACCAGGTTTA				NM_003461.4		7				7791																		RefSeq	ILMN_2137	ZYX	NM_003461.4	A	+	142798111-142798160	ESP-2; HED-2							-1	chrna:-1--1
1265	ILMN_1725534	ACTN4	Homo sapiens			AGGAGATGGCCCCAACAAGCACCCCGCTTTTGCAGCAGAGGAGCTGAGTT				NM_004924.3		19				81																		RefSeq	ILMN_2269	ACTN4	NM_004924.3	S	+	43912431-43912480	DKFZp686K23158; FSGS1; FSGS							-1	chrna:-1--1
42986	ILMN_1666384	LOC151579	Homo sapiens			ATACTCAGTAATGACTCAAGCCTCTGGCTATTAACATACCCTAGTTGCCA				XM_045290.6		3				151579																		RefSeq	ILMN_43928	LOC151579	XM_045290.6	S	-	117846302-117846351								-1	chrna:-1--1
3301	ILMN_3230215	TOX2	Homo sapiens			GGCCGGCCCCCGGCATAGATGTGCACATCGGTTTTCCAGTGTGAACAAAA				NM_001098796.1		20				84969																		RefSeq	NM_001098796.1	TOX2	NM_001098796.1	A	+	42131128-42131177	dJ1108D11.2; MGC15880; C20orf100; GCX-1; dJ495O3.1							-1	chrna:-1--1
5219	ILMN_1798472	LOC550112	Homo sapiens			GGCAGAGCAGTGGCTTTGGCTGCTCAGCTGCTTGTACTTGTTACTTCTTG				XR_001037.1		4																						RefSeq	ILMN_30680	LOC550112	XR_001037.1	A	+	68270117-68270166								-1	chrna:-1--1
24229	ILMN_1801766	CCDC109B	Homo sapiens			GACCTTGCTAAGGCTAAAGAATCCCTGAAACAGGCGCGTCATTCTCTCTG				NM_017918.3		4				55013																		RefSeq	ILMN_11144	CCDC109B	NM_017918.3	S	+	110825961-110825972:110828120-110828157	FLJ20647							-1	chrna:-1--1
39037	ILMN_2390310	MGC14376	Homo sapiens			CTCCATCCAGATGGTGGAGTACCGCGCAGACATTAAAAGTCATGTAAAAG				NM_001001870.1		17				84981																		RefSeq	ILMN_17772	MGC14376	NM_001001870.1	A	-	1561813-1561862	DKFZp686O06159; MGC149751							-1	chrna:-1--1
20737	ILMN_2156953	ZFAND6	Homo sapiens			TCTCTGCAGCACGATTTCTCTTTTGATAATGCCCTTTAGGGCACAACTAG				NM_019006.2		15				54469																		RefSeq	ILMN_16822	ZFAND6	NM_019006.2	S	+	78217389-78217438	ZA20D3; AWP1; ZFAND5B							-1	chrna:-1--1
19892	ILMN_1747744	LHFPL2	Homo sapiens			TGCTAATGCTAGACCAGTATTTAAGGGCTAATCTCACACCTCCTTAGCTG				NM_005779.1		5				10184																		RefSeq	ILMN_26106	LHFPL2	NM_005779.1	S	-	77817210-77817259	KIAA0206							-1	chrna:-1--1
26173	ILMN_1658094	ZNF365	Homo sapiens			CTTTGTCCACATGGGCCGTTGACCTTAGAGTTAAGGCGGTTGCTTTTTTG				NM_014951.2						22891																		RefSeq	ILMN_12691	ZNF365	NM_014951.2	I			MGC87345; KIAA0844; MGC41821; UAN; ZNF365D; Su48							-1	chrna:-1--1
32185	ILMN_3238889	RPRD2	Homo sapiens			ACCGGTTCCTGCAGAATTGAGCTTCAGCTGTTACTGTTTTGAAGCCGCTG				NM_015203.3		1				23248																		RefSeq	NM_015203.3	RPRD2	NM_015203.3	S	+	150448791-150448840								-1	chrna:-1--1
26096	ILMN_2349138	CDC42SE1	Homo sapiens			GGGGTCAGGAATGTAGGAACTGGTATCCATTCTGCCAATTCCACCACCCA				NM_001038707.1		1				56882																		RefSeq	ILMN_2548	CDC42SE1	NM_001038707.1	A	-	149290559-149290608	SCIP1; SPEC1							-1	chrna:-1--1
13359	ILMN_1733356	PREI3	Homo sapiens			GGCTTTGAACACTGCCCATCAGCTACAGTCATTACTGTTCCCCAACCCAC				NM_199482.1		2				25843																		RefSeq	ILMN_10571	PREI3	NM_199482.1	A	+	198125136-198125185	2C4D; MGC12264; MOB1; CGI-95; MOB3							-1	chrna:-1--1
38176	ILMN_1656129	SLC39A10	Homo sapiens			GTTGGAGGTCATTAACGTTACTTGTACAATGCTGTCACTGTGTGACATCC				NM_020342.1		2				57181																		RefSeq	ILMN_13415	SLC39A10	NM_020342.1	S	+	196310268-196310317	MGC126565; MGC138428; LZT-Hs2; DKFZp781L10106							-1	chrna:-1--1
15887	ILMN_2230025	PDLIM3	Homo sapiens			CACCCACGCGCACTTACACGAGAAGACATTCATGGCTTTGGGCAGAAGGA				NM_014476.1		4				27295																		RefSeq	ILMN_27781	PDLIM3	NM_014476.1	S	-	186660357-186660406	DKFZp686L0362; ALP							-1	chrna:-1--1
23795	ILMN_1734353	GPX4	Homo sapiens			GATCCAACCCAAGGGCAAGGGCATCCTGGGAAATGCCATCAAGTGGAACT				NM_001039847.1		19				2879																		RefSeq	ILMN_137100	GPX4	NM_001039847.1	S	+	1056776-1056808:1057241-1057257	snPHGPx; snGPx; MCSP; PHGPx							-1	chrna:-1--1
42341	ILMN_1802106	APOBEC3G	Homo sapiens			GCAGAGCTGTGCTTCCTGGACGTGATTCCCTTTTGGAAGCTGGACCTGGA				NM_021822.1		22				60489																		RefSeq	ILMN_15884	APOBEC3G	NM_021822.1	S	+	37812266-37812315	CEM15; FLJ12740; bK150C2.7; ARP9; dJ494G10.1; MDS019							-1	chrna:-1--1
19102	ILMN_1752810	LARP6	Homo sapiens			CAGTGACTGAGCTGTCCTCGATAGGCCATGCAAGGGCTTCCTGAGAGTTC				NM_018357.2		15				55323																		RefSeq	ILMN_25584	LARP6	NM_018357.2	I	-	68911047-68911096	FLJ11196							-1	chrna:-1--1
3256	ILMN_1751016	LONRF2	Homo sapiens			TCAGTGCAGGAGCCCAAACTAGTCCTTACCCAAGAAGTAGTAGCCTCTGG				NM_198461.3						164832																		RefSeq	ILMN_19670	LONRF2	NM_198461.3	S			MGC126711; RNF192; FLJ45273; MGC126713							-1	chrna:-1--1
26440	ILMN_1660819	FAM7A2	Homo sapiens			CACCGGGATGTGCAGGCCGGGAGAGCGAACCAGACGGACAGTAAGGTTTG				XM_931017.1		15				89839																		RefSeq	ILMN_138155	FAM7A2	XM_931017.1	A	+	28705693-28705715:28705913-28705939								-1	chrna:-1--1
27939	ILMN_2128639	C10orf47	Homo sapiens			GAGGACTGCGTCTTTTTCACTGACCCTATGATTTCACTGTGAGTAGGGTG				NM_153256.2		10				254427																		RefSeq	ILMN_6550	C10ORF47	NM_153256.2	S	+	11954159-11954208	MGC35403							-1	chrna:-1--1
6282	ILMN_1692077	MXRA7	Homo sapiens			TTGAGCTGACCTCTGACCTCACTTCCCTGTAGCAAGTTCCTTAGGTCCTG				NM_001008529.1		17				439921																		RefSeq	ILMN_8451	MXRA7	NM_001008529.1	I	-	72191552-72191570:72191571-72191601	FLJ46603; TMAP1; PS1TP1; FLJ41492							-1	chrna:-1--1
21303	ILMN_2390974	DNAJB2	Homo sapiens			GGGAGTGGTGGAGCCAGTCGCTGTAACACTGAGCCTCAGAGACGAACCAA				NM_006736.5		2				3300																		RefSeq	ILMN_34421	DNAJB2	NM_006736.5	A	+	219859747-219859796	HSPF3; HSJ1							-1	chrna:-1--1
5718	ILMN_1777096	TDG	Homo sapiens			TTTTGTGCGGGTGCTTTGAAGTGCCTTGCATCAGGGATTAGGAGCAATTA				NM_003211.3		12				6996																		RefSeq	ILMN_29212	TDG	NM_003211.3	A	+	102906409-102906458								-1	chrna:-1--1
18331	ILMN_1655429	TNFAIP1	Homo sapiens			CAGTGTCTCAGTCTTTTTTGCCGAGAAAGCACAGTAGTCTGGGACTGGGC				NM_021137.3		17				7126																		RefSeq	ILMN_14664	TNFAIP1	NM_021137.3	S	+	23697670-23697719	EDP1; MGC2317; B61; B12							-1	chrna:-1--1
8013	ILMN_1800354	CST3	Homo sapiens			GCCTTGGCAGGGCACAATGACCTTGTCGAAATCCACCTGTCAGGACGCCT				NM_000099.2		20				1471																		RefSeq	ILMN_15664	CST3	NM_000099.2	S	-	23562554-23562603	MGC117328							-1	chrna:-1--1
14047	ILMN_3256478	LOC100129034	Homo sapiens			CGCGACCCTGCGGGCAGCGCTTAGGACTGCACATTTACATTTCCCAAATG				XM_001720357.1						100129034																		RefSeq	XM_001720357.1	LOC100129034	XM_001720357.1	M										-1	chrna:-1--1
6314	ILMN_1768925	C1QTNF3	Homo sapiens			GATGATGTGAACAGCCATGTGAATAGGTGACTTGGGCACACAGCAGGGTC				NM_030945.2		5				114899																		RefSeq	ILMN_641	C1QTNF3	NM_030945.2	A	-	34055421-34055470	CTRP3; Cors; FLJ37576; Corcs; CORS26							-1	chrna:-1--1
21279	ILMN_1769902	HSPBP1	Homo sapiens			CTGGAGCTGCTGGCCGACCTGTGTGAGAACATGGACAATGCCGCAGACTT				NM_012267.3						23640																		RefSeq	ILMN_19625	HSPBP1	NM_012267.3	A										-1	chrna:-1--1
42859	ILMN_2174612	CNOT8	Homo sapiens			TGAGTTGTTTTGGAGTAATATCCCACAACTGGGGTAGGAAGCTCAGGACT				NM_004779.4		5				9337																		RefSeq	ILMN_172926	CNOT8	NM_004779.4	S	+	154236217-154236266	hCAF1; POP2; CAF1; CALIF							-1	chrna:-1--1
36124	ILMN_1786328	WDR40A	Homo sapiens			GACAGCAAGTCCACCCTAACTTGTTACACAGCACATACCACAGGTTCTGG				NM_015397.1		9				25853																		RefSeq	ILMN_29238	WDR40A	NM_015397.1	S	-	34076700-34076749	MGC1058; DKFZP434O125; DKFZp434O125; TCC52; KIAA1892							-1	chrna:-1--1
37958	ILMN_2288784	CCDC34	Homo sapiens			CTGGTAATTCATAAAGCCAGGAGCAATCTTTGCCTTGGAACTCTGTGCAG				NM_030771.1		11				91057																		RefSeq	ILMN_2645	CCDC34	NM_030771.1	I	-	27316956-27317005	L15; NY-REN-41; RAMA3							-1	chrna:-1--1
27093	ILMN_1695316	SLC39A8	Homo sapiens			GGTTGCACCCCTCACAAATGGCAGAACAGTATGTAAAGCTGGTAACACCT				NM_022154.5		4				64116																		RefSeq	ILMN_29619	SLC39A8	NM_022154.5	S	-	103402447-103402496	BIGM103; LZT-Hs6							-1	chrna:-1--1
28734	ILMN_2358560	TIAM2	Homo sapiens			CAGAGGAACTTTGCTCAAGGCGCAGATCCGTCACCAGTCCCTTGACAGTC				NM_001010927.2		6				26230																		RefSeq	ILMN_9891	TIAM2	NM_001010927.2	A	+	155619776-155619825	STEF; FLJ41865							-1	chrna:-1--1
29664	ILMN_1657129	SKAP2	Homo sapiens			GCAGACAAAACCTCTTGAAACCCTTCCCCCATGGCACAAACTCGCCCATG				NM_003930.3		7				8935																		RefSeq	ILMN_12260	SKAP2	NM_003930.3	S	-	26673835-26673884	RA70; SCAP2; SAPS; MGC33304; MGC10411; SKAP55R; PRAP; SKAP-HOM							-1	chrna:-1--1
19985	ILMN_1694240	MAP2K1	Homo sapiens			GTTGACATCCAAATCTAGCCAGAGCCCTTCACTGCCATGATAGCTGGGGC				NM_002755.2		15				5604																		RefSeq	ILMN_19662	MAP2K1	NM_002755.2	S	+	64570565-64570614	PRKMK1; MKK1; MAPKK1; MEK1							-1	chrna:-1--1
21452	ILMN_3243112	RNF182	Homo sapiens			GTTGTGTGATGCAGGTACAGTGCGCCCATTCCAACTGGAATAGCAGTTTG				NM_152737.2		6				221687																		RefSeq	NM_152737.2	RNF182	NM_152737.2	S	+	14087614-14087663	FLJ40772; MGC33993							-1	chrna:-1--1
31145	ILMN_1695773	STK24	Homo sapiens			TCCCAGGAAGTGGCCGTCCTGAGCGCCATGGCTCACTCCCCGGTGCAGTC				NM_001032296.2						8428																		RefSeq	ILMN_10104	STK24	NM_001032296.2	I			MST3B; MST3; MST-3; STK3							-1	chrna:-1--1
13475	ILMN_1693014	CEBPB	Homo sapiens			GACTGACGCAACCCACGTGTAACTGTCAGCCGGGCCCTGAGTAATCGCTT				NM_005194.2		20				1051																		RefSeq	ILMN_4674	CEBPB	NM_005194.2	S	+	48242383-48242432	CRP2; LAP; IL6DBP; C/EBP-beta; TCF5; NF-IL6; MGC32080							-1	chrna:-1--1
45813	ILMN_1675387	LIMS1	Homo sapiens			AGCTGACTGCCGATGCACGGGAGCTGAAAGGGGAGCTATACTGCCTCCCA				NM_004987.3		2				3987																		RefSeq	ILMN_11207	LIMS1	NM_004987.3	I	+	108658771-108658820	PINCH; PINCH1							-1	chrna:-1--1
38119	ILMN_2358919	TP53I3	Homo sapiens			GAATGCTTTCACGGAGCAAATTCTGCCTCACTTCTCCACGGAGGGCCCCC				NM_147184.1		2				9540																		RefSeq	ILMN_2007	TP53I3	NM_147184.1	A	-	24154068-24154117	PIG3							-1	chrna:-1--1
29340	ILMN_1675674	UBE4B	Homo sapiens			GGCCTTACCAAAGCAAAAGAGGGTGCAAGAATGTGGGAGTATGTCTGCCG				NM_006048.2		1				10277																		RefSeq	ILMN_28085	UBE4B	NM_006048.2	S	+	10163565-10163614	HDNB1; UFD2; UBOX3; E4; KIAA0684; 686							-1	chrna:-1--1
17375	ILMN_1702211	TGIF1	Homo sapiens			CTGCCAGAAGATCCCGGCGGGAGGAAGCCCAAGTGTCACTTGAATTCCAC				NM_003244.2		18				7050																		RefSeq	ILMN_9308	TGIF1	NM_003244.2	I	+	3440265-3440314	HPE4; MGC5066; MGC39747; TGIF							-1	chrna:-1--1
33881	ILMN_1695432	TPST2	Homo sapiens			GGTGAACCAGAACAGCACCTCCTCCCACTTAGGAAGCTCGTGATTTCCAG				NM_001008566.1		22				8459																		RefSeq	ILMN_13248	TPST2	NM_001008566.1	A	-	25252233-25252233:25254180-25254186:25254187-25254228								-1	chrna:-1--1
16827	ILMN_1677113	RNF8	Homo sapiens			GTGCCCACAGTTTCTGCTCCTACTGTATCAATGAATGGATGAAGCGGAAG				NM_003958.2		6				9025																		RefSeq	ILMN_23289	RNF8	NM_003958.2	I	+	37456920-37456969	KIAA0646; FLJ12013							-1	chrna:-1--1
10732	ILMN_1667162	NKX3-1	Homo sapiens			CCATCTTGCTTTCCCCATTGGAACTAGTCATTAACCCATCTCTGAACTGG				NM_006167.2		8				4824																		RefSeq	ILMN_434	NKX3-1	NM_006167.2	S	-	23592413-23592462	NKX3A; BAPX2; NKX3; NKX3.1							-1	chrna:-1--1
31711	ILMN_1740426	RASD1	Homo sapiens			GTCAGGACCCACGGGGCATTATCTTGTCTGTGATTCCGGGTTGCTGTGAC				NM_016084.3		17				51655																		RefSeq	ILMN_13561	RASD1	NM_016084.3	S	-	17338731-17338780	MGC:26290; DEXRAS1; AGS1							-1	chrna:-1--1
8901	ILMN_1789138	PLEKHA2	Homo sapiens			CAATGGGGGCAGGAGCTGTTGGAGCTTTGCAGCTGACCTACATCTCGAAG				NM_021623.1						59339																		RefSeq	ILMN_41416	PLEKHA2	NM_021623.1	A			TAPP2; FLJ25921							-1	chrna:-1--1
18181	ILMN_1731181	TEX2	Homo sapiens			TTTCGTTGTGTAGGCCGATCTGCCTGTCAGAGTCCACGTGTCCTGGTCAC				NM_018469.3		17				55852																		RefSeq	ILMN_27579	TEX2	NM_018469.3	S	-	59578692-59578741	KIAA1738; TMEM96; DKFZp781G0721; HT008							-1	chrna:-1--1
11439	ILMN_1657470	YTHDF3	Homo sapiens			GGGGACCAAAAGGGAGAGAGCCTGGGGTCTACAAGAGGAGACACATCATC				NM_152758.4						253943																		RefSeq	ILMN_15013	YTHDF3	NM_152758.4	S			FLJ31657							-1	chrna:-1--1
12096	ILMN_1749071	CNIH3	Homo sapiens			AGCTCAGAAAATCCTGTGGAGTGGCTGCTCTGTACCGTGGGCATCCGGCA				NM_152495.1		1				149111																		RefSeq	ILMN_1447	CNIH3	NM_152495.1	S	+	222994470-222994519	FLJ38993							-1	chrna:-1--1
37970	ILMN_1698419	NCOR2	Homo sapiens			CGTTGCCGCAGCGGTGGGAAGGAAAGGCAGATGTAAATGATGTGTTGGTT				NM_001077261.1						9612																		RefSeq	ILMN_9079	NCOR2	NM_001077261.1	S			TNRC14; SMRT; TRAC1; SMRTE; TRAC-1; SMRTE-tau; CTG26							-1	chrna:-1--1
21411	ILMN_1754795	FAT	Homo sapiens			GGAAAGTGTAACGGGGACCTTCTGCATACCTGTTTAGAACCAAAACCACC				NM_005245.3		4				2195																		RefSeq	ILMN_24617	FAT	NM_005245.3	S	-	187746056-187746105	ME5; hFat1; CDHF7; FAT1							-1	chrna:-1--1
21350	ILMN_1900661		Homo sapiens	Hs.145049		CTTGCCAGTGGCCCTGTCACTCCCATGATGCTTTGGTTTTGAGAGTTGGG				CR622439																								Unigene	ILMN_78147	HS.145049	Hs.145049	S										-1	chrna:-1--1
37130	ILMN_3192411	C10orf75	Homo sapiens			AGCCAGAGCGCCAGGAGTCAGCAAAACACACTAAAGATTGGGCAGTCACT				XR_041972.1		10				90271																		RefSeq	XR_041972.1	C10ORF75	XR_041972.1	A	+	102123701-102123750								-1	chrna:-1--1
7237	ILMN_1767837	GOLT1B	Homo sapiens			GGGTTTGATAATCTCCCAGTCCTTAGTAAAGATTGAGAGAGGCTGGAGCA				NM_016072.3						51026																		RefSeq	ILMN_5124	GOLT1B	NM_016072.3	S			GOT1; YMR292W; CGI-141							-1	chrna:-1--1
37291	ILMN_1711069	YPEL5	Homo sapiens			GTGACTTCTGAGTACAGTTAAGTTCCTCCTATTTGCCACTGGGCTGTTGG				NM_016061.1		2				51646																		RefSeq	ILMN_8828	YPEL5	NM_016061.1	S	+	30236635-30236684	CGI-127							-1	chrna:-1--1
40290	ILMN_1669592	MARCH2	Homo sapiens			GAGTGGAGAAAGACCAACCAGAAAGTTCGCCTGAAGATCCGGGAGGCGGA				NM_001005416.1		19				51257																		RefSeq	ILMN_137964	MARCH2	NM_001005416.1	A	+	8409305-8409354	HSPC240; RNF172; MARCH-II							-1	chrna:-1--1
33355	ILMN_2376859	PDGFD	Homo sapiens			ACCAGTTTGGGTGACAGGGCTGGTAAAGTCCCAGTGTTAGATGAGTGACC				NM_025208.4		11				80310																		RefSeq	ILMN_28048	PDGFD	NM_025208.4	A	-	103283990-103284039	IEGF; SCDGF-B; MSTP036; MGC26867							-1	chrna:-1--1
17784	ILMN_1715969	SLC25A37	Homo sapiens			TTTTTGCAGGGTGCTGCCTATGGGCCCTCTGCTCCCCAATGCCTTAGAGA				NM_016612.2		8				51312																		RefSeq	ILMN_138988	SLC25A37	NM_016612.2	S	+	23485399-23485448	MFRN; HT015; PRO2217; PRO1278; PRO1584; MSCP; MSC							-1	chrna:-1--1
11581	ILMN_1805737	PFKP	Homo sapiens			TATGACGTGTCGGACTCAGGCCAGCTGGAACATGTGCAGCCCTGGAGTGT				NM_002627.3		10				5214																		RefSeq	ILMN_16104	PFKP	NM_002627.3	S	+	3168718-3168767	PFKF; PFK-C; FLJ40226							-1	chrna:-1--1
21679	ILMN_1684211	SEC14L2	Homo sapiens			CAAGGTCTTACTAAGCAGTCCCATCTCTGTGGGAGGCATGCAACGCGTGC				NM_012429.1		22				23541																		RefSeq	ILMN_9607	SEC14L2	NM_012429.1	S	+	29149357-29149406	KIAA1658; MGC65053; TAP1; KIAA1186; TAP; C22orf6; SPF							-1	chrna:-1--1
23758	ILMN_2214197	TP53INP1	Homo sapiens			GGCATGAGTTAGGGAGACTGAAGAGTATTGTAGACTGTACATGTGCCTTC				NM_033285.2		8				94241																		RefSeq	ILMN_16203	TP53INP1	NM_033285.2	S	-	96007715-96007764	TP53INP1A; SIP; FLJ22139; DKFZp434M1317; Teap; p53DINP1; TP53DINP1; TP53INP1B							-1	chrna:-1--1
20672	ILMN_1730794	SERTAD4	Homo sapiens			CACCTGTCTAGGGGCGGCAATCAACAGTCTTACACAGAGAGGGTATTCCC				NM_019605.2		1				56256																		RefSeq	ILMN_9918	SERTAD4	NM_019605.2	S	+	208482861-208482910	DJ667H12.2							-1	chrna:-1--1
10349	ILMN_1724040	ANKRD57	Homo sapiens			CTAGTTTTTTCACGCCTGCAATCTTGGAGTCTAGGTTGCCTTGTCTCTCC				NM_023016.3						65124																		RefSeq	ILMN_29273	ANKRD57	NM_023016.3	S			C2orf26							-1	chrna:-1--1
434	ILMN_2151281	GABARAPL1	Homo sapiens			CCCTTCAGGCTCACATGCACAGGAATGCTACATGATGGCCAGCTGCTTCC				NM_031412.2		12				23710																		RefSeq	ILMN_5224	GABARAPL1	NM_031412.2	S	+	10266658-10266707	ATG8L; GEC1; APG8L; ATG8							-1	chrna:-1--1
1465	ILMN_1698189	AASDHPPT	Homo sapiens			GAAGCTAAGCTAGGTGTGAAGAATGGAATTGGAAGCCCACTGCCTTCCCA				NM_015423.2		11				60496																		RefSeq	ILMN_25075	AASDHPPT	NM_015423.2	S	+	105473754-105473803	AASD-PPT; LYS5; DKFZp566E2346; CGI-80; LYS2							-1	chrna:-1--1
6265	ILMN_3306168	MOBKL3	Homo sapiens			GCAGTGTAGCTGTTCTCTCTAGATGGTGTCTCACAATGGATTTCTGTTGC				NM_199482.2		2				25843																		RefSeq	NM_199482.2	MOBKL3	NM_199482.2	M	+	198125341-198125390	2C4D; MGC12264; MOB1; CGI-95; PREI3; MOB3							-1	chrna:-1--1
17807	ILMN_1680403	SSR4	Homo sapiens			TCCATCATCCCGCCTCTGTTTACAGTCAGCGTGGACCATCGGGGCACTTG				NM_006280.1		X				6748																		RefSeq	ILMN_3302	SSR4	NM_006280.1	S	+	152716744-152716785:152716978-152716985	TRAPD							-1	chrna:-1--1
18276	ILMN_1805330	KLHL26	Homo sapiens			GCCCTGCCACTCCCTGGCCTGCCCTGTTTTTGGGTCAACATTGCTACGGA				NM_018316.1		19				55295																		RefSeq	ILMN_13360	KLHL26	NM_018316.1	S	+	18641956-18642005	FLJ11078							-1	chrna:-1--1
40830	ILMN_1731287	ARFGAP3	Homo sapiens			GCGGATGCTGGATGGGCCTGCAGAAACAACACTCACCACACACACTTCCT				NM_014570.3		22				26286																		RefSeq	ILMN_17507	ARFGAP3	NM_014570.3	S	-	41523100-41523149	ARFGAP1							-1	chrna:-1--1
1348	ILMN_1687315	RXRA	Homo sapiens			AAGCCTTGCTCTGTTGTGTCCTGTTGCCGGCTCTGGCCTTCCTGTGACTG				NM_002957.3		9				6256																		RefSeq	ILMN_6758	RXRA	NM_002957.3	S	+	136472031-136472080	MGC102720; FLJ16020; FLJ16733; NR2B1							-1	chrna:-1--1
13395	ILMN_1703433	PLSCR3	Homo sapiens			GGGCCCTGCCTTCAGCTGGTGCTTGCTGCGATTCCTGTGCCTTATGTAAC				NM_020360.2		17				57048																		RefSeq	ILMN_1153	PLSCR3	NM_020360.2	S	-	7233855-7233904								-1	chrna:-1--1
5254	ILMN_1683859	SLC7A1	Homo sapiens			CTCCCCTTTTTGCTGACAACACTGTGTACATTGACCACTTCCTACCATAC				NM_003045.3		13				6541																		RefSeq	ILMN_22619	SLC7A1	NM_003045.3	S	-	28981633-28981682	CAT-1; REC1L; HCAT1; ATRC1; ERR							-1	chrna:-1--1
4688	ILMN_1795865	FGFRL1	Homo sapiens			AATGATGGAAGGAAGACTGGGTTGCAGGGACTGTGGTCTCTCCTGGGGCC				NM_021923.3		4				53834																		RefSeq	ILMN_28273	FGFRL1	NM_021923.3	A	+	1010460-1010509	FGFR5; FHFR							-1	chrna:-1--1
41144	ILMN_1674811	OASL	Homo sapiens			GCAGGACTGGTTGGGTCTGGGGATCTATGGCATCCAAGACAGTGACACTC				NM_198213.1		12				8638																		RefSeq	ILMN_4735	OASL	NM_198213.1	A	-	119942793-119942842	p59OASL; TRIP14							-1	chrna:-1--1
43197	ILMN_1678766	DYNLT1	Homo sapiens			CGTCAGTGCCTTCGGACTGTCTATTTGACCTGCAGTCCAGCCTATGGCCT				NM_006519.1		6				6993																		RefSeq	ILMN_7436	DYNLT1	NM_006519.1	S	-	158977824-158977846:158977847-158977873	tctex-1; CW-1; MGC111571; TCTEL1							-1	chrna:-1--1
5619	ILMN_1709043	C9orf46	Homo sapiens			GCCAGCCTTCCTGGTCCCGATTGTTCCATTAAGCTTTATCCTCACCTACC				NM_018465.2						55848																		RefSeq	ILMN_17839	C9ORF46	NM_018465.2	S			FLJ39176; FLJ14688; AD025; MDS030							-1	chrna:-1--1
34191	ILMN_1754920	C6orf58	Homo sapiens			GGGTACTGGCTGTGGATCATTTAGCTGCAGTCCTCTTTCCTACAACCTTG				NM_001010905.1		6				352999																		RefSeq	ILMN_29629	C6ORF58	NM_001010905.1	S	+	127952969-127953018	MGC72003							-1	chrna:-1--1
9380	ILMN_3235358	LOC100133080	Homo sapiens			ACAACAGAAGATACAGGAAGGGAGAGGTGTCTGCTACCTTTTCACCCAGC				XM_001715459.1		1				100133080																		RefSeq	XM_001715459.1	LOC100133080	XM_001715459.1	S	-	143176358-143176407								-1	chrna:-1--1
4712	ILMN_1738992	MNDA	Homo sapiens			CCAACACTTCGTTTACTCCGAATCAGGAAACCCAGGCCCAACGGCAGGTG				NM_002432.1		1				4332																		RefSeq	ILMN_4451	MNDA	NM_002432.1	S	+	157080517-157080536:157082001-157082030	PYHIN3							-1	chrna:-1--1
46602	ILMN_1690826	TNKS1BP1	Homo sapiens			TCACTGAGGTTCTTCCCACCTGGCAGTCTCAGGCAGTGCCCATTCCTGTG				NM_033396.2						85456																		RefSeq	ILMN_7860	TNKS1BP1	NM_033396.2	S			FLJ45975; KIAA1741; TAB182							-1	chrna:-1--1
13182	ILMN_1795344	GOLPH4	Homo sapiens			GAGCTGAAATGTAGCGGCACCCAATTTCTAGACAACGCTCAGCCAACGGA				NM_014498.2		3				27333																		RefSeq	ILMN_4644	GOLPH4	NM_014498.2	S	-	169210714-169210750:169210751-169210763	P138; GIMPC; GPP130							-1	chrna:-1--1
16486	ILMN_1758066	DSCR8	Homo sapiens			GAAGGCTGGCTCATACATTTTCCCAGACAGGAATTTGGCTGCCAACAGGG				NM_203429.1		21				84677																		RefSeq	ILMN_22589	DSCR8	NM_203429.1	I	+	38416506-38416555	MTAG2; C21orf65; MMA-1							-1	chrna:-1--1
9291	ILMN_1658483	IL1A	Homo sapiens			CAGGGCATTTTGGTCCAAGTTGTGCTTATCCCATAGCCAGGAAACTCTGC				NM_000575.3		2				3552																		RefSeq	ILMN_25320	IL1A	NM_000575.3	S	-	113248305-113248354	IL1F1; IL1-ALPHA; IL1; IL-1A							-1	chrna:-1--1
40149	ILMN_1779190	ALKBH8	Homo sapiens			GGACCCAAGTCCTGTGTTTCATCGTTACTACCATGTGTTCCGTGAGGGAG				NM_138775.1		11				91801																		RefSeq	ILMN_30199	ALKBH8	NM_138775.1	S	-	106880688-106880737	FLJ38204; MGC10235							-1	chrna:-1--1
159	ILMN_1680856	CXorf6	Homo sapiens			GCTTGTGTGCACCCTCGTGGGGTTAAGGCGAGCTGTTCCTGGTTTAAAGC				NM_005491.2						10046																		RefSeq	ILMN_17288	CXORF6	NM_005491.2	S			F18; CG1							-1	chrna:-1--1
35202	ILMN_1794017	SERTAD1	Homo sapiens			GAATCTAGTCCTGGGCAACTTCACATCCGTCCTCCTGTCTCAGGGCTGGC				NM_013376.3						29950																		RefSeq	ILMN_7061	SERTAD1	NM_013376.3	S			TRIP-Br1; SEI1							-1	chrna:-1--1
40811	ILMN_1753279	HNRPA0	Homo sapiens			GGCCTCATGGAAATCCCTTTCCCGATCTTTGTAGCACCATCTACTGGCAG				NM_006805.3		5				10949																		RefSeq	ILMN_12092	HNRPA0	NM_006805.3	S	-	137115633-137115682	hnRNPA0							-1	chrna:-1--1
37872	ILMN_2357361	THYN1	Homo sapiens			GCCAGGCATCGCAGGACTCATGAAGATCGTGAAAGAGGCTTACCCAGACC				NM_199298.1		11				29087																		RefSeq	ILMN_4041	THYN1	NM_199298.1	A	-	133624341-133624366:133624932-133624955	MY105; MGC12187; MDS012; THY28; HSPC144; THY28KD							-1	chrna:-1--1
41917	ILMN_2130441	HLA-H	Homo sapiens			GGCAACAGTGCCCAGGGCTCTGATGTGTCTCTCACGGCGTGAAAGTGTGA				NR_001434.1		6				3136																		RefSeq	ILMN_5683	HLA-H	NR_001434.1	S	+	29966047-29966052:29966195-29966238	HLAHP							-1	chrna:-1--1
17646	ILMN_2386008	MPZL1	Homo sapiens			TGGTGAGCCTTTGCCACCATGAAAACCACATAGCTGACCAGGGCTGTGCT				NM_024569.3		1				9019																		RefSeq	ILMN_10945	MPZL1	NM_024569.3	A	+	166025834-166025883	PZRa; PZRb; PZR; FLJ21047; PZR1b							-1	chrna:-1--1
40161	ILMN_1802205	RHOB	Homo sapiens			GCAGGTCATGCACACAGTTTTGATAAAGGGCAGTAACAAGTATTGGGGCC				NM_004040.2		2				388																		RefSeq	ILMN_28170	RHOB	NM_004040.2	S	+	20512363-20512412	ARH6; MST081; MSTP081; RHOH6; ARHB							-1	chrna:-1--1
9814	ILMN_2223380	PPWD1	Homo sapiens			GAGTTTCGGACAGTGCCATTATCCACACCAGCATGGGAGACATTCACACC				NM_015342.1		5				23398																		RefSeq	ILMN_27461	PPWD1	NM_015342.1	S	+	64914736-64914785	KIAA0073							-1	chrna:-1--1
26580	ILMN_1733324	ITGB3	Homo sapiens			CCAAGAAGTCCTTAGAAATAGTGGCAGGGAACAGGTGTGGAAGCTCATGC				NM_000212.2		17				3690																		RefSeq	ILMN_22418	ITGB3	NM_000212.2	S	+	42744795-42744844	GP3A; CD61; GPIIIa							-1	chrna:-1--1
7250	ILMN_1728605	TTC3	Homo sapiens			TCTTAGAAGCTCACGCCTTAGTTTGAAACAGATTCTCCACGGTGGTCCCC				NM_003316.3		21				7267																		RefSeq	ILMN_5286	TTC3	NM_003316.3	A	+	37497030-37497079	TPRDIII; RNF105; DCRR1; DKFZp686M0150							-1	chrna:-1--1
23168	ILMN_1889752		Homo sapiens	Hs.21177		GCCATTGAGCAGTCCTCAGAGGTTATGGACTCTCAAGCGACTAATGGAAT				AJ420516																								Unigene	ILMN_71668	HS.21177	Hs.21177	S										-1	chrna:-1--1
34782	ILMN_1682781	TEAD2	Homo sapiens			AGTGGGTGCTAGGGTCTTGACTTTATCTCCGCTGCACAAGCAGTGTGTTG				NM_003598.1		19				8463																		RefSeq	ILMN_4452	TEAD2	NM_003598.1	S	-	54535779-54535828	ETF; TEF-4; TEF4							-1	chrna:-1--1
29988	ILMN_1809889	CCDC117	Homo sapiens			CTTGTGGTGCTTATTCATCTGAGCCGTCTCCACAGTCCCAATGCCTCTGC				NM_173510.1		22				150275																		RefSeq	ILMN_21814	CCDC117	NM_173510.1	S	+	27514681-27514730	FLJ33814; dJ366L4.1							-1	chrna:-1--1
47022	ILMN_1716093	KRT10	Homo sapiens			CTCCTCTTCCGGGTCCGTGGGCGAGTCTTCATCTAAGGGACCAAGATACT				NM_000421.2		17				3858																		RefSeq	ILMN_1890	KRT10	NM_000421.2	S	-	36228255-36228260:36228565-36228608	K10; KPP; CK10							-1	chrna:-1--1
34873	ILMN_1791147	YPEL3	Homo sapiens			CTGGCTTGGATCTCGTTTTTAACCCGTTCCTGCCCCACCTGCCCTATAGT				NM_031477.4						83719																		RefSeq	ILMN_17925	YPEL3	NM_031477.4	S			MGC10500							-1	chrna:-1--1
7949	ILMN_1703511	PDZRN3	Homo sapiens			CCACCCAACCCGGTGGTTAACGATTTAATACATATAACCAAACCGGCAGC				XM_001133042.1						23024																		RefSeq	ILMN_36696	PDZRN3	XM_001133042.1	A										-1	chrna:-1--1
20857	ILMN_1751793	PCNXL2	Homo sapiens			CCCACTGGGACATTTTTCTGATGATCATTGCTGGCATGAAGCTGTTGCGG				NM_014801.3						80003																		RefSeq	ILMN_1983	PCNXL2	NM_014801.3	A			KIAA0435; FLJ11383							-1	chrna:-1--1
19002	ILMN_1705187	PAP2D	Homo sapiens			TTTCCACTTCTAACTGGGCCTCTCTTTTCTCAGGATCTATCCTAGCCAAA				NM_001037317.1		1				163404																		RefSeq	ILMN_137859	PAP2D	NM_001037317.1	S	-	99128507-99128556	PAP2							-1	chrna:-1--1
20445	ILMN_1806754	GLDC	Homo sapiens			GCTTTGGTATTCTGCTTCCACATGTGCCAGTTGCCTGGATTGGGAGCCAT				NM_000170.2						2731																		RefSeq	ILMN_23395	GLDC	NM_000170.2	S			MGC138198; GCSP; NKH; GCE; MGC138200; HYGN1							-1	chrna:-1--1
12567	ILMN_1724376	C2orf30	Homo sapiens			ACTAGAAACTGGGCACATGGTAGAGGCTCACATGGGAGTTGTCCTCACCC				NM_015701.2		2				27248																		RefSeq	ILMN_22881	C2ORF30	NM_015701.2	S	+	53899120-53899169	CL24936; CL25084; XTP3TPB							-1	chrna:-1--1
7472	ILMN_2342579	IL7R	Homo sapiens			CTGACATTGAACCCAGTTGCTCAGGGTCAGCCCATTCTTACTTCCCTGGG				NM_002185.2		5				3575																		RefSeq	ILMN_10513	IL7R	NM_002185.2	A	+	35912241-35912290	CDW127; CD127; IL-7R-alpha							-1	chrna:-1--1
7571	ILMN_1651354	SPP1	Homo sapiens			GTCAGCTGGATGACCAGAGTGCTGAAACCCACAGCCACAAGCAGTCCAGA				NM_000582.2		4				6696																		RefSeq	ILMN_9394	SPP1	NM_000582.2	S	+	89122810-89122859	BNSP; MGC110940; BSPI; OPN; ETA-1							-1	chrna:-1--1
44329	ILMN_1671777	FGF13	Homo sapiens			GTTGTGGCTTCTTGTGTAAAGACAGGAACTGTGGAACTGTGATGTTGTCT				NM_004114.2		X				2258																		RefSeq	ILMN_6609	FGF13	NM_004114.2	A	-	137541803-137541852	FHF2; FGF2							-1	chrna:-1--1
14908	ILMN_1770922	TMEM45A	Homo sapiens			GGGGAGCTGGTTCTTTCAGATTGGATTTGTCCTGTATCCCCCCAGTGGAG				NM_018004.1		3				55076																		RefSeq	ILMN_30168	TMEM45A	NM_018004.1	S	+	101760105-101760123:101770356-101770386	DERP7; FLJ10134							-1	chrna:-1--1
40466	ILMN_3241091	LOC100130886	Homo sapiens			TTTGTCAGGCTGGTTCTTGCGTGCTCTGTGCCCCCACCAGTTTGCTCACC				XM_001714477.1						100130886																		RefSeq	XM_001714477.1	LOC100130886	XM_001714477.1	S										-1	chrna:-1--1
8975	ILMN_3248882	KIAA0114	Homo sapiens			TCTGGGTGGCACGGGGGAGGTCATGAGAAACGTGGATTACACCCCCTTGT				NR_024031.1		4				57291																		RefSeq	NR_024031.1	KIAA0114	NR_024031.1	S	+	53580073-53580122								-1	chrna:-1--1
40564	ILMN_1732831	CHST7	Homo sapiens			ACCTGACTCATCCAGCTGTCCTTCAAATAGCTCCGTCTCCCTCTACCCAG				NM_019886.2		X				56548																		RefSeq	ILMN_28555	CHST7	NM_019886.2	S	+	46342593-46342642	C6ST-2							-1	chrna:-1--1
4981	ILMN_2181968	CBL	Homo sapiens			GTCCTCCTTATTCAAGATTTTGAAATTCTTAGCCTGGGAGTGCTGGAGAG				NM_005188.2		11				867																		RefSeq	ILMN_172998	CBL	NM_005188.2	S	+	118683623-118683672	C-CBL; CBL2; RNF55							-1	chrna:-1--1
32578	ILMN_1661994	ESRRG	Homo sapiens			GTGATGTGTACCATACTGTGTGCTCCAGCAAATGTCCATTTGTGTAAATG				NM_206594.1		1				2104																		RefSeq	ILMN_7105	ESRRG	NM_206594.1	A	-	214743356-214743405	DKFZp781L1617; ERR3; NR3B3; KIAA0832; FLJ16023							-1	chrna:-1--1
28030	ILMN_2377496	ERCC1	Homo sapiens			CAGTCAGACCCTCCTGACCACATTTGGATCTCTGGAACAGCTCATCGCCG				NM_001983.2		19				2067																		RefSeq	ILMN_9100	ERCC1	NM_001983.2	A	-	50608821-50608843:50609061-50609087	UV20; COFS4							-1	chrna:-1--1
32708	ILMN_1671906	MND1	Homo sapiens			GGCCGATGTGAAACGGAAGAGCGAACCAGGCTAGCAAAAGAGCTTTCTTC				NM_032117.2		4				84057																		RefSeq	ILMN_28552	MND1	NM_032117.2	S	+	154534924-154534938:154537821-154537855	GAJ							-1	chrna:-1--1
29410	ILMN_1917341		Homo sapiens	Hs.193557		ATTCCAGGTTGGGACTTGGGATCCTGAGAGCACATTCGCCCCCTGTGGTG				AK056963																								Unigene	ILMN_81214	HS.193557	Hs.193557	S										-1	chrna:-1--1
27531	ILMN_1679041	SLC3A2	Homo sapiens			TAGGGGTTGAGCCACCATCTGACCGCAAGCTGCGTCGTGTCGCCGGTTCT				NM_001013251.1		11				6520																		RefSeq	ILMN_12826	SLC3A2	NM_001013251.1	I	+	62405013-62405062	4F2HC; CD98; 4F2; CD98HC; 4T2HC; MDU1; NACAE							-1	chrna:-1--1
33573	ILMN_1762529	SLC12A8	Homo sapiens			CAGGTACTAAGACTAGCAGGGGACACCAAGACTCTGCACAACCAGATTGC				NM_024628.4		3				84561																		RefSeq	ILMN_11758	SLC12A8	NM_024628.4	S	-	126284780-126284829	CCC9; DKFZp686L18248; FLJ23188							-1	chrna:-1--1
28475	ILMN_3240997	ARAP3	Homo sapiens			CTTAGAGCCATAAGCCCCACATATTATCCCTGAACAAGGGCAGCTCCTGC				NM_022481.5		5				64411																		RefSeq	NM_022481.5	ARAP3	NM_022481.5	S	-	141033989-141034002:141034929-141034964	FLJ21065; ARAP3; DRAG1							-1	chrna:-1--1
20774	ILMN_1698732	PALLD	Homo sapiens			GCACCGGGTGGCAGATGTTCTATGCAGTGTGGTTCAAGTTTCTTTGACCG				NM_016081.3		4				23022																		RefSeq	ILMN_5918	PALLD	NM_016081.3	S	+	170085819-170085868	CGI-151; PNCA1; KIAA0992; FLJ22190; SIH002; FLJ38193; FLJ39139							-1	chrna:-1--1
1550	ILMN_2203896	SMAD7	Homo sapiens			CTCATACACTCGTATGATACTTCGACACTGTTCTTAGCTCAATGAGCATG				NM_005904.2		18				4092																		RefSeq	ILMN_10011	SMAD7	NM_005904.2	S	-	44700631-44700680	MADH8; MADH7; FLJ16482							-1	chrna:-1--1
14907	ILMN_2148913	TMEM45A	Homo sapiens			TTGGAGAACAGCTGGCTAAGGATGACTCTAAGTGTACTGTTTGCATTTCC				NM_018004.1		3				55076																		RefSeq	ILMN_30168	TMEM45A	NM_018004.1	S	+	101778631-101778680	DERP7; FLJ10134							-1	chrna:-1--1
24262	ILMN_1714756	YIPF5	Homo sapiens			CTTAACTGTTGCTCTGTCAAAACAGCTATGCAGTGGAGTTGCATTTGATG				NM_030799.6		5				81555																		RefSeq	ILMN_17726	YIPF5	NM_030799.6	I	-	143518032-143518081	YIP1A; DKFZp313L2216; SB140; FinGER5; SMAP-5; SMAP5							-1	chrna:-1--1
41255	ILMN_1730487	CALD1	Homo sapiens			GTGTCCCAGGTAGCATTGACTCCCGTCATTGGAGTGAAATGGATCAAAGT				NM_033140.2		7				800																		RefSeq	ILMN_415	CALD1	NM_033140.2	A	+	134305484-134305533	L-CAD; CDM; MGC21352; NAG22; H-CAD							-1	chrna:-1--1
10143	ILMN_1770787	DDAH2	Homo sapiens			GTGGAGGTGGGGATCTGCCCAACAGCCAGGAGGCACTGCAGAAGCTCTCT				NM_013974.1		6				23564																		RefSeq	ILMN_2018	DDAH2	NM_013974.1	S	-	31803091-31803109:31803299-31803329	DDAHII; DDAH; NG30; G6a							-1	chrna:-1--1
32775	ILMN_2086105	SPRY4	Homo sapiens			GGGCATCCTGCGAGCCTCACTAGCCTTCTGGTTCATGCCTTTGACAAGCA				NM_030964.2		5				81848																		RefSeq	ILMN_27154	SPRY4	NM_030964.2	S	-	141670570-141670619								-1	chrna:-1--1
41449	ILMN_1806733	COL18A1	Homo sapiens			AGTCATTCGTTCTGTGGAGGGACAAGTGGACTCAGGGCAGCGCCAGGCTG				NM_130445.2						80781																		RefSeq	ILMN_6591	COL18A1	NM_130445.2	A			KNO; MGC74745; FLJ27325							-1	chrna:-1--1
36781	ILMN_1803977	GALNT1	Homo sapiens			GCAGGCAGTGCTATTTCTTGTGCCTAAGAATGTTTCCAAAAGTCGCATCG				NM_020474.2		18				2589																		RefSeq	ILMN_24588	GALNT1	NM_020474.2	S	+	31545285-31545334	GALNAC-T1							-1	chrna:-1--1
3325	ILMN_2314007	TCF12	Homo sapiens			CAGAAGTTGTTGCTTATGATGTGTGAGTGAACATATGCCACTGCCTGGCC				NM_207037.1		15				6938																		RefSeq	ILMN_182697	TCF12	NM_207037.1	A	+	55367380-55367429	HEB; HsT17266; HTF4							-1	chrna:-1--1
8865	ILMN_1785286	SOCS5	Homo sapiens			GCCCAGGATGATTTTGTGAACCGTGAAGTACGTGAGACTAGAAGACGCCC				NM_144949.2		2				9655																		RefSeq	ILMN_16239	SOCS5	NM_144949.2	A	+	46841593-46841642	CIS6; KIAA0671; CISH6; SOCS-5; Cish5							-1	chrna:-1--1
27914	ILMN_1744795	TBL1X	Homo sapiens			GTTCAGATGACAGCGACCGCCTTTTCATTCCCCCCGCCACCTGTACTCAC				NM_005647.2		X				6907																		RefSeq	ILMN_24329	TBL1X	NM_005647.2	S	+	9647618-9647667	EBI; TBL1							-1	chrna:-1--1
11494	ILMN_1709067	SAMD11	Homo sapiens			CAAACTTCACCCAAGCAGGAGAATGGGACCTTGGCTCTACTTCCAGGGGC				NM_152486.2		1				148398																		RefSeq	ILMN_17141	SAMD11	NM_152486.2	S	+	869319-869368	MGC45873							-1	chrna:-1--1
34040	ILMN_1803939	YIPF6	Homo sapiens			TGGAGTCACCGTGGTCCATTTGGGTGACAACCAGTGACTTGGGAAGCACA				NM_173834.2		X				286451																		RefSeq	ILMN_8545	YIPF6	NM_173834.2	S	+	67668838-67668887	RP13-253K9.1; FinGER6; MGC21416							-1	chrna:-1--1
14617	ILMN_1651950	TPST1	Homo sapiens			GCTCTTGATCCCGATTTCATGCACAGCCCTGCAGTAAGGAGCCCAGAAGG				NM_003596.2		7				8460																		RefSeq	ILMN_2477	TPST1	NM_003596.2	S	+	65462529-65462578								-1	chrna:-1--1
15900	ILMN_1709479	YAP1	Homo sapiens			GTGGGTGGCAATATTCAGTGCTTAACACTTTTCTAGCGTTGGTACATCTG				NM_006106.2		11				10413																		RefSeq	ILMN_19290	YAP1	NM_006106.2	S	+	101608998-101609047	YAP65; YAP; YAP2							-1	chrna:-1--1
30683	ILMN_1787345	FKBP11	Homo sapiens			TGGTGCCAGCCCTCCTGGGCCTCATTGGGTATCACCTATACAGAAAGGCC				NM_016594.1		12				51303																		RefSeq	ILMN_14765	FKBP11	NM_016594.1	S	-	47602098-47602147	MGC54182; FKBP19							-1	chrna:-1--1
38934	ILMN_2041236	GARNL4	Homo sapiens			CTCTCTCCTGTTTTGGGTGTTACCCTTGGACACTCCAGCTCGGGGACTGC				NM_015085.3		17				23108																		RefSeq	ILMN_163593	GARNL4	NM_015085.3	S	+	2887454-2887503	RAP1GA3; DKFZp686O238; KIAA1039							-1	chrna:-1--1
28387	ILMN_1683044	PPP1R2	Homo sapiens			GCATGCCAAGCAGCATGCTCAGTGGGGTTTTAGGCTGTCACATGCAGCTG				NM_006241.3		3				5504																		RefSeq	ILMN_17889	PPP1R2	NM_006241.3	S	-	196722898-196722947	MGC87148; IPP2							-1	chrna:-1--1
46715	ILMN_1713759	UBE2J1	Homo sapiens			AGGTTTTATGGGAGGCTGTGCATTGCTCAAAAGCTGTTGGGAACGCCTTC				NM_016021.2		6				51465																		RefSeq	ILMN_12301	UBE2J1	NM_016021.2	S	-	90093122-90093171	Ubc6p; HSPC153; MGC12555; HSPC205; HSU93243; NCUBE1; CGI-76							-1	chrna:-1--1
23173	ILMN_1763638	BCAR3	Homo sapiens			GCCCTCTCGCGTAAATTGGAACCTCCTCCTGTAAAGCAGGCAGAGCTTTG				NM_003567.2		1				8412																		RefSeq	ILMN_12475	BCAR3	NM_003567.2	S	-	93800386-93800435	NSP2; KIAA0554; SH2D3B							-1	chrna:-1--1
33042	ILMN_1652525	FAM125B	Homo sapiens			ACCAGAGACGGCTTTGTTCTCCCAGCTAAGGCCGTGGAGCTGCTGTGTGA				NM_033446.1		9				89853																		RefSeq	ILMN_20760	FAM125B	NM_033446.1	I	+	128308937-128308986	FLJ00001; C9orf28							-1	chrna:-1--1
13301	ILMN_1737314	BCL6	Homo sapiens			ATGGGCGAGCGTGCACCATCCCTTTTTGAAGTGTAGGCAGACACAGGGAC				NM_001706.2		3				604																		RefSeq	ILMN_540	BCL6	NM_001706.2	A	-	188922032-188922081	ZBTB27; ZNF51; LAZ3; BCL6A; BCL5							-1	chrna:-1--1
33698	ILMN_1764801	LOC285047	Homo sapiens			GCAGAGAGGGAAGCCCTGCTGACCCATTTCAGCAGACTGTGACACTTCAG				XM_945005.2						285047																		RefSeq	ILMN_33442	LOC285047	XM_945005.2	A										-1	chrna:-1--1
18665	ILMN_1669362	IGFBP6	Homo sapiens			GCAACTCCAGACTGAGGTCTACCGAGGGGCTCAAACACTCTACGTGCCCA				NM_002178.2		12				3489																		RefSeq	ILMN_5216	IGFBP6	NM_002178.2	S	+	51781127-51781176	IBP6							-1	chrna:-1--1
39957	ILMN_1786789	FAM102B	Homo sapiens			ATGCGTTGACCAAATCCCATGGAGAAAAGACATCTCATTTGAGGTTCCCC				NM_001010883.1		1				284611																		RefSeq	ILMN_25419	FAM102B	NM_001010883.1	S	+	108983141-108983190	DKFZp686N01110; DKFZp779B126							-1	chrna:-1--1
12505	ILMN_1807596	UBAP1	Homo sapiens			CCCCAGCCTGTTTCTTTTGGCTTGGTTTGGACCACAGTCCTCTGCTACCC				NM_016525.3		9				51271																		RefSeq	ILMN_7864	UBAP1	NM_016525.3	S	+	34242137-34242186	MGC8710; UAP; UBAP; NAG20; MGC119669							-1	chrna:-1--1
46589	ILMN_1763011	C7orf10	Homo sapiens			CGATCCGAATACACTGGCAAAGGCAACACTTTGCTTGGACCCTTCTCCCC				NM_024728.1		7				79783																		RefSeq	ILMN_16950	C7ORF10	NM_024728.1	S	+	40866633-40866682	FLJ11808; ORF19; DERP13							-1	chrna:-1--1
2150	ILMN_1810953	LOC653496	Homo sapiens			TCCAGAAGTCCAGAGCTGAGGACTGCCTGTTTGCAGCTAAACAAGCACTG				XM_930236.1		1				653496																		RefSeq	ILMN_40357	LOC653496	XM_930236.1	S	+	147843289-147843324:147943370-147943383								-1	chrna:-1--1
23830	ILMN_1807652	STRA6	Homo sapiens			CTCCCTACCCTGGCTCTGCCATCAGCCTTGAAGGGCCTCGATGAAGCCTT				NM_022369.2		15				64220																		RefSeq	ILMN_15793	STRA6	NM_022369.2	S	-	72259138-72259187	PP14296; MCOPS9; FLJ12541							-1	chrna:-1--1
21049	ILMN_1807042	MARCKS	Homo sapiens			GCAACTTTCCACCCTGCCCATTTTTGTAAAACTGCAGTCATCTTGGACCT				NM_002356.5						4082																		RefSeq	ILMN_1546	MARCKS	NM_002356.5	S			MACS; 80K-L; PRKCSL; FLJ14368; MRACKS; PKCSL; FLJ90045							-1	chrna:-1--1
24153	ILMN_1810782	SH3KBP1	Homo sapiens			CCACTAGAGGCCACTGTCTTCAAAGCTTCTCTCACCCTAGCCAAAGGTCC				NM_031892.1		X				30011																		RefSeq	ILMN_18782	SH3KBP1	NM_031892.1	I	-	19463663-19463712	MIG18; GIG10; CIN85							-1	chrna:-1--1
37700	ILMN_1797822	KIAA0746	Homo sapiens			GCAGCAAGTAAGCCTCTAGCTTATAGTTTCATCCCTACCCCTCATGCCTG				NM_015187.3						23231																		RefSeq	ILMN_5957	KIAA0746	NM_015187.3	S			FLJ21629; FLJ41299; DKFZp781J1697							-1	chrna:-1--1
5365	ILMN_2215119	SYNJ2	Homo sapiens			GAGTTTGGGGGAGAGAGCAAGATGGGTTCCTTGGAGAAGCTGATTTGCCA				NM_003898.2		6				8871																		RefSeq	ILMN_8732	SYNJ2	NM_003898.2	S	+	158439035-158439084	KIAA0348; INPP5H; MGC44422							-1	chrna:-1--1
3800	ILMN_1697220	NT5E	Homo sapiens			GCCCAAAGAACAAATACTTAACGTGGGAGTGGAACCACATGAGCCTGCTC				NM_002526.1		6				4907																		RefSeq	ILMN_28610	NT5E	NM_002526.1	S	+	86261733-86261782	eN; eNT; NT5; NT; CD73; NTE; E5NT							-1	chrna:-1--1
27249	ILMN_1711311	PODXL	Homo sapiens			GGACTGAGGGACCAAGGAAACATGATGGGGGAGGCAGAGAGGGCAAGAGT				NM_001018111.2						5420																		RefSeq	ILMN_13500	PODXL	NM_001018111.2	A			MGC138240; Gp200; PCLP							-1	chrna:-1--1
28037	ILMN_1703650	TNIP1	Homo sapiens			TCACAGTAGCCTTGCTGAAGCCATCACAGATGGGAGAAGGCCATGCCAGC				NM_006058.3						10318																		RefSeq	ILMN_22927	TNIP1	NM_006058.3	S			KIAA0113; NAF1; VAN; ABIN-1							-1	chrna:-1--1
3884	ILMN_2383300	PTPRU	Homo sapiens			CTACTGACCTACCTCGCAGGGGGCTGTGGGGAGGCATAAGCTGATGTTTG				NM_005704.3						10076																		RefSeq	ILMN_178651	PTPRU	NM_005704.3	A			GLEPP1; hPTP-J; PTPPSI; PCP-2; FMI; PTP-PI; R-PTP-PSI; PTPRO; PTP; FLJ37530; PTPU2; PTP-J							-1	chrna:-1--1
41749	ILMN_1701875	ZYX	Homo sapiens			TGGGAGACCCTCCAGGACATTCCCACCCTCCCCCATGCTGCCAAGTTGTA				NM_003461.4		7				7791																		RefSeq	ILMN_2137	ZYX	NM_003461.4	A	+	142798238-142798287	ESP-2; HED-2							-1	chrna:-1--1
34667	ILMN_1764177	JARID2	Homo sapiens			GAGCTTGCCAGTGGTGACTGCCAGGAACGTCCTATGATCCACTTTGTTGG				NM_004973.2		6				3720																		RefSeq	ILMN_15843	JARID2	NM_004973.2	S	+	15629902-15629951	JMJ							-1	chrna:-1--1
24135	ILMN_1662839	PLEKHA1	Homo sapiens			ATCCTTGTTCGATAGCATAGGAAAATGTTCTGGTGATTGTCAGGGTCTCC				NM_001001974.1		10				59338																		RefSeq	ILMN_16110	PLEKHA1	NM_001001974.1	A	+	124181533-124181582	TAPP1							-1	chrna:-1--1
19278	ILMN_1699829	CTGF	Homo sapiens			CAGTGTCCTTGGCAGGCTGATTTCTAGGTAGGAAATGTGGTAGCTCACGC				NM_001901.1		6				1490																		RefSeq	ILMN_3374	CTGF	NM_001901.1	S	-	132311203-132311252	CCN2; MGC102839; IGFBP8; NOV2							-1	chrna:-1--1
1300	ILMN_1763941	LRRC49	Homo sapiens			GGCGTGGCACTGCATCCTTGGTTCTTGCTTTGATTGGTGCCCTGCTATAG				NM_017691.2		15				54839																		RefSeq	ILMN_20074	LRRC49	NM_017691.2	S	+	69129254-69129303	FLJ20156							-1	chrna:-1--1
10313	ILMN_3241870	FRMD8	Homo sapiens			TTCTTCTCTGATGGGCGGGCGAGGGTGTGTTCGTGTGATGGGTTGGAGTG				NM_031904.3		11				83786																		RefSeq	NM_031904.3	FRMD8	NM_031904.3	S	+	64937347-64937396	MGC31785; FKSG44; FLJ32216; FLJ90369							-1	chrna:-1--1
33739	ILMN_1781819	PAPSS1	Homo sapiens			GAAACCACCTGAAGGTTTCATGGCTCCCAAGGCTTGGACCGTGCTGACAG				NM_005443.4		4				9061																		RefSeq	ILMN_6621	PAPSS1	NM_005443.4	S	-	108754882-108754931	SK1; PAPSS; ATPSK1							-1	chrna:-1--1
27272	ILMN_1672503	DPYSL2	Homo sapiens			CTGCAGGCTGTGTAAGCATGTTTACCTGTTGGCTTGCTTTGTGTGTCTGT				NM_001386.4		8				1808																		RefSeq	ILMN_9671	DPYSL2	NM_001386.4	S	+	26571233-26571282	DHPRP2; DRP-2; DRP2; CRMP2							-1	chrna:-1--1
37365	ILMN_1764629	SLC39A14	Homo sapiens			TGTCACGTGCAGGAACAGTGAGGCAGGGACAGGGGTTCTGCTCCTTCTCA				NM_015359.2						23516																		RefSeq	ILMN_7176	SLC39A14	NM_015359.2	S			cig19; ZIP14; LZT-Hs4; KIAA0062							-1	chrna:-1--1
994	ILMN_1727348	NMD3	Homo sapiens			GGTAGGGAAATTAGGGTTCAGTTTATCACTGGACATTCAGGAGGCAAGTC				NM_015938.3						51068																		RefSeq	ILMN_25169	NMD3	NM_015938.3	S			CGI-07; FLJ21053							-1	chrna:-1--1
38629	ILMN_1778561	WEE1	Homo sapiens			CCCACTGGGAGCACTTTGTAGGCATTGCATGAACCATGGGATGATGATTC				NM_003390.2		11				7465																		RefSeq	ILMN_28737	WEE1	NM_003390.2	S	+	9567197-9567246	WEE1hu; FLJ16446; DKFZp686I18166							-1	chrna:-1--1
44599	ILMN_2355831	FHL2	Homo sapiens			CAGCTCTGTAACCTCCCGTTGCGTCAAGTCTAAACCAAGATTATGTGACT				NM_201555.1		2				2274																		RefSeq	ILMN_21541	FHL2	NM_201555.1	A	-	105343739-105343788	SLIM3; AAG11; DRAL							-1	chrna:-1--1
29171	ILMN_1803483	KIAA2013	Homo sapiens			TCAGCCACCATTTGCACAAGACACCCAGCACTGAAAGTCCCGCTGCCAGG				NM_138346.1		1				90231																		RefSeq	ILMN_4468	KIAA2013	NM_138346.1	S	-	11902880-11902929	MGC33867; RP5-1077B9.1							-1	chrna:-1--1
29975	ILMN_1775762	GNAI2	Homo sapiens			CCCTGCCCTCCACAGAATTGGGTTCCAAGGGCTGTTCCAGACAACTGCCA				NM_002070.2		3				2771																		RefSeq	ILMN_4668	GNAI2	NM_002070.2	S	+	50271511-50271560	H_LUCA16.1; GIP; GNAI2B; H_LUCA15.1							-1	chrna:-1--1
36105	ILMN_1730291	ATP1B1	Homo sapiens			GGCCCATCGATGAGCATTTTTAACATACTCCATAGTCTTTTCCTGTGGTG				NM_001677.3		1				481																		RefSeq	ILMN_25542	ATP1B1	NM_001677.3	I	+	167367929-167367978	MGC1798; ATP1B							-1	chrna:-1--1
816	ILMN_2117171	LMO4	Homo sapiens			CAGGCTCATAGCAGCTACTGTGTAGAAAATTCCCCCTACTTCTAATTTGC				NM_006769.2		1				8543																		RefSeq	ILMN_183982	LMO4	NM_006769.2	S	+	87583705-87583754								-1	chrna:-1--1
4774	ILMN_1718961	BNIP3L	Homo sapiens			GTGCATTGTGCTCTTTCCAAGTTCAGCAGCAGTTCTATCAGTGGTGCCAC				NM_004331.2		8				665																		RefSeq	ILMN_13842	BNIP3L	NM_004331.2	S	+	26325856-26325905	BNIP3a; NIX							-1	chrna:-1--1
10856	ILMN_2223805	TSGA14	Homo sapiens			CTTCCCTCCTTGTTCCGATTCTGCGTTCCCATCGTCAGACAACTTTGGAG				NM_018718.1		7				95681																		RefSeq	ILMN_11000	TSGA14	NM_018718.1	S	-	129823961-129824010	Cep41; DKFZp762H1311							-1	chrna:-1--1
16646	ILMN_1760849	NETO2	Homo sapiens			GTTCACATCAGTGGCTTTGTATGCAAATATGCTGTGTTGGACCTGGACGC				NM_018092.3		16				81831																		RefSeq	ILMN_3578	NETO2	NM_018092.3	S	-	45673355-45673404	FLJ14724; FLJ10430; NEOT2; FLJ90456							-1	chrna:-1--1
30156	ILMN_1699421	ANXA10	Homo sapiens			ACTGCTTGCCATCTGTGCTGGTGATGCTGAGGACTACTAAAATGAAGAGG				NM_007193.3		4				11199																		RefSeq	ILMN_20600	ANXA10	NM_007193.3	S	+	169345121-169345160:169345161-169345170	ANX14							-1	chrna:-1--1
20905	ILMN_1723020	MAP3K1	Homo sapiens			TGCTGTGTGACTATGATTCCTAAGATTTCCAGGGCTTAAGGGCTAACTTC				NM_005921.1						4214																		RefSeq	ILMN_44913	MAP3K1	NM_005921.1	S			MAPKKK1; MEKK1; MEKK							-1	chrna:-1--1
22516	ILMN_2374449	SPP1	Homo sapiens			GGTCACTGATTTTCCCACGGACCTGCCAGCAACCGAAGTTTTCACTCCAG				NM_001040058.1		4				6696																		RefSeq	ILMN_162506	SPP1	NM_001040058.1	A	+	89121830-89121879	BNSP; MGC110940; BSPI; OPN; ETA-1							-1	chrna:-1--1
42676	ILMN_1713952	C1orf106	Homo sapiens			CCCTGCTTGGATGCTGTGCTTTTCCGGTTTGTCTCTAAGCCCCTTTCTCC				NM_018265.1		1				55765																		RefSeq	ILMN_21408	C1ORF106	NM_018265.1	S	+	199151198-199151247	MGC125608; FLJ10901							-1	chrna:-1--1
16749	ILMN_1655913	NUCB2	Homo sapiens			TCAACTGGAGGCTCAGAAGCTGGAATATCATCAGGTCATACAGCAGATGG				NM_005013.2						4925																		RefSeq	ILMN_23510	NUCB2	NM_005013.2	S			NEFA							-1	chrna:-1--1
27720	ILMN_1668411	FHL2	Homo sapiens			CACCCAGGCAATCTTGCCTTCTGGTTTCTTCCAGCCACATTGAGACTTTC				NM_201557.2		2				2274																		RefSeq	ILMN_20831	FHL2	NM_201557.2	A	-	105344061-105344110	SLIM3; AAG11; DRAL							-1	chrna:-1--1
8018	ILMN_1740512	MGC39900	Homo sapiens			ACCTTGCCATGGATGACCTTTGTGTAGGTAGTCCTTGCACCTCATGCAGG				XM_936687.1						286527																		RefSeq	ILMN_138276	MGC39900	XM_936687.1	I										-1	chrna:-1--1
34383	ILMN_1813763	SLC20A2	Homo sapiens			TCTGAGGCCCACACAAAGCTGGACACCCCCAGGCTCTACTCCATCCCATT				NM_006749.3		8				6575																		RefSeq	ILMN_29659	SLC20A2	NM_006749.3	S	-	42393321-42393370	MLVAR; PIT-2; GLVR2; Glvr-2							-1	chrna:-1--1
4978	ILMN_1703593	BAIAP2L1	Homo sapiens			TCTGCCACGTGCTGACGGTCGGGAAGCTTCAGTGGAGAGGCCTAACTCTA				NM_018842.3		7				55971																		RefSeq	ILMN_16050	BAIAP2L1	NM_018842.3	S	-	97760653-97760702	IRTKS							-1	chrna:-1--1
9322	ILMN_2404154	SERPINA1	Homo sapiens			ACAAAATACCAAGTCTCCCCTCTTCATGGGAAAAGTGGTGAATCCCACCC				NM_001002235.1		14				5265																		RefSeq	ILMN_913	SERPINA1	NM_001002235.1	A	-	93914546-93914595	PI1; MGC23330; PRO2275; A1AT; AAT; MGC9222; PI; A1A							-1	chrna:-1--1
45749	ILMN_1811555	C9orf119	Homo sapiens			CACTGAGAGCCCAACCAGCACACCTACAGAGTTTCCAGCGAGACAATGCC				NM_001040011.1						375757																		RefSeq	ILMN_34116	C9ORF119	NM_001040011.1	A			bA395P17.9							-1	chrna:-1--1
9143	ILMN_1779228	CDH2	Homo sapiens			GCCTCTGTATTGTGTACCAGAATATAAATGATACACCTCTGACCCCAGCG				NM_001792.2		18				1000																		RefSeq	ILMN_28694	CDH2	NM_001792.2	S	-	23784959-23785008	CDw325; CDHN; NCAD							-1	chrna:-1--1
8341	ILMN_1803988	MCL1	Homo sapiens			GTGCTGACTGGCTACGTAGTTCGGGCAAATCCTCCAAAAGGGAAAGGGAG				NM_021960.3		1				4170																		RefSeq	ILMN_18397	MCL1	NM_021960.3	A	-	148813922-148813971	MCL1L; MGC104264; MGC1839; TM; MCL1S; EAT							-1	chrna:-1--1
8759	ILMN_2412860	MCM4	Homo sapiens			GATGACAGGCATAGCCTGGGCATATCACCTCATTGGTAAAGGGCTAGAGC				NM_182746.1		8				4173																		RefSeq	ILMN_16572	MCM4	NM_182746.1	A	+	49052554-49052603	P1-CDC21; CDC54; MGC33310; CDC21; hCdc21							-1	chrna:-1--1
6018	ILMN_1812262	DDR1	Homo sapiens			TTGGGCTTCTTCCTCCTCCATCACCTGAAACACTGGACCTGGGGGTAGCC				NM_013993.2		6				780																		RefSeq	ILMN_10004	DDR1	NM_013993.2	S	+	30975562-30975611	TRKE; EDDR1; CD167; NEP; PTK3A; PTK3; DDR; CAK; NTRK4; RTK6; MCK10							-1	chrna:-1--1
18663	ILMN_1703140	NEDD4	Homo sapiens			ACTGCCACCAGTCCCCAGCTGCAGACCTTCATCCCCTTCATCTCCCACTA				NM_006154.2						4734																		RefSeq	ILMN_25555	NEDD4	NM_006154.2	A			KIAA0093							-1	chrna:-1--1
3430	ILMN_3255061	CYTSB	Homo sapiens			CCCGGCTTTGCCTTTATGAAACCTTTGCCCTTGGCTGGGTGTGGTAGCTC				NM_001033555.1		17				92521																		RefSeq	NM_001033555.1	CYTSB	NM_001033555.1	M	+	20108160-20108209	HCMOGT-1; NSP; FLJ36955							-1	chrna:-1--1
20374	ILMN_1769245	GLIPR1	Homo sapiens			GAGGGAATTACCCAACTTGGCCATATAAGAGAGGAGCCACCTGCAGTGCC				NM_006851.2						11010																		RefSeq	ILMN_3517	GLIPR1	NM_006851.2	S			RTVP1; CRISP7; GLIPR							-1	chrna:-1--1
34148	ILMN_1745223	CDC42EP4	Homo sapiens			TCCAGGTTCGGTGCCCTGTTGGTGCTCCTGTTTCCAATAGCTTAGGTCCC				NM_012121.4		17				23580																		RefSeq	ILMN_7144	CDC42EP4	NM_012121.4	S	-	68791501-68791550	MGC17125; MGC3740; BORG4; KAIA1777; CEP4							-1	chrna:-1--1
26834	ILMN_1687848	C7	Homo sapiens			CCCAGAGTTTTCAGGGAGTACACAGGTAGATTAGTTTGAAGCATTGACCT				NM_000587.2		5				730																		RefSeq	ILMN_15063	C7	NM_000587.2	S	+	41018553-41018602								-1	chrna:-1--1
3534	ILMN_1675939	IFNGR1	Homo sapiens			CGGAACATATCCAGTACTCCTGGTTCCTAGGTGAGCAGGTGATGCCCCAG				NM_000416.1		6				3459																		RefSeq	ILMN_546	IFNGR1	NM_000416.1	S	-	137560553-137560602	CD119; IFNGR; FLJ45734							-1	chrna:-1--1
24788	ILMN_1797576	PLEKHA3	Homo sapiens			GAAGCGTTCTGTCAGCCACCCTGGTTCTTGCAGTTCAGAGAGGAGTAGCC				NM_019091.3		2				65977																		RefSeq	ILMN_18784	PLEKHA3	NM_019091.3	S	+	179072186-179072227:179074034-179074041	FLJ20067; FAPP1							-1	chrna:-1--1
9284	ILMN_1668417	WASPIP	Homo sapiens			GGCAGGTACCGTTCTAAATCTGAAACAGGGTGATAGCTCAAAGTTGCCAT				NM_003387.3		2				7456																		RefSeq	ILMN_3660	WASPIP	NM_003387.3	S	-	175133267-175133316	WIP; PRPL-2							-1	chrna:-1--1
25648	ILMN_1769546	RIN2	Homo sapiens			CCAGTTTGCAGGTGCACAAACTATGAGGGTCTTGTATCCACGTAACACAG				NM_018993.2		20				54453																		RefSeq	ILMN_17838	RIN2	NM_018993.2	S	+	19930830-19930879	RASSF4							-1	chrna:-1--1
23895	ILMN_1787567	TSC22D1	Homo sapiens			GGTGACAGGTAGCTGGGACCTAGGCTATCTTACCATGAAGGTTGTTTTGC				NM_006022.2		13				8848																		RefSeq	ILMN_11682	TSC22D1	NM_006022.2	A	-	43906123-43906172	TSC22; RP11-269C23.2; DKFZp686O19206; TGFB1I4; MGC17597							-1	chrna:-1--1
22919	ILMN_3307940	FLJ35776	Homo sapiens			CCGTGGGAGGCACCTGTGACACTGCCCTTTTCCTGTGCAGCTGTTTTTCT				NR_024101.1		18				649446																		RefSeq	NR_024101.1	FLJ35776	NR_024101.1	S	+	3597012-3597061								-1	chrna:-1--1
41372	ILMN_1763260	HIF1A	Homo sapiens			TTACAGCAGCCAGACGATCATGCAGCTACTACATCACTTTCTTGGAAACG				NM_001530.2		14				3091																		RefSeq	ILMN_16330	HIF1A	NM_001530.2	I	+	61282171-61282220	HIF-1alpha; MOP1; PASD8; HIF1-ALPHA; HIF1							-1	chrna:-1--1
47153	ILMN_1719498	ABHD7	Homo sapiens			CTGTGGGGAGAGAATGACGCATTCATGGAGGTTGAGATGGCTGAAGTCAC				NM_173567.3						253152																		RefSeq	ILMN_10180	ABHD7	NM_173567.3	S			FLJ90341; EPHXRP							-1	chrna:-1--1
23260	ILMN_1696585	C20orf42	Homo sapiens			GCCTCTCCTTAGAGGTGAATGTGAATGAAGCCTCCCAGGCACCCGCTGAA				NM_017671.4						55612																		RefSeq	ILMN_17492	C20ORF42	NM_017671.4	S			URP1; FLJ23423; DTGCU2; KIND1; FLJ20116							-1	chrna:-1--1
30072	ILMN_1664756	KPNA4	Homo sapiens			TGGCTCATTGTAGGAAATCCTGTGCCTTCCCCTTTGAGCACAAGTGTTGC				NM_002268.3		3				3840																		RefSeq	ILMN_21107	KPNA4	NM_002268.3	S	-	161700944-161700993	MGC12217; MGC26703; SRP3; QIP1; IPOA3							-1	chrna:-1--1
26303	ILMN_2234697	BEX1	Homo sapiens			CGGAAACAGACCCCTGCTTTCGAATTTACATGTTCATGATGTGCCCTTGT				NM_018476.3		X				55859																		RefSeq	ILMN_23116	BEX1	NM_018476.3	S	-	102204403-102204452	HBEX2; HGR74-h; BEX2							-1	chrna:-1--1
33123	ILMN_1801600	CCDC97	Homo sapiens			AGATGTCCTCAGACGGGAAGGTTTGAGAAGGGTCAGATGGTAGGCGGGCC				NM_052848.1		19				90324																		RefSeq	ILMN_24401	CCDC97	NM_052848.1	S	+	46522213-46522262	FLJ40267; MGC20255							-1	chrna:-1--1
46791	ILMN_2314169	PTHLH	Homo sapiens			CCACCCCGTCCGATTTGGGTCTGATGATGAGGGCAGATACCTAACTCAGG				NM_198965.1		12				5744																		RefSeq	ILMN_4677	PTHLH	NM_198965.1	A	-	28007752-28007801	PTHRP; PLP; MGC14611; PTHR; HHM							-1	chrna:-1--1
38237	ILMN_1673282	LAMP2	Homo sapiens			CAGATGACGACAACTTCCTTGTGCCCATAGCGGTGGGAGCTGCCTTGGCA				NM_002294.1		X				3920																		RefSeq	ILMN_29225	LAMP2	NM_002294.1	I	-	119449280-119449329	CD107b; LAMP-2C; LAMPB							-1	chrna:-1--1
34564	ILMN_1759766	CTXN1	Homo sapiens			CCCTCCCATGCCGTTCCACTCCTCCCTGCCTCTGAGCCGAACATGATAAT				NM_206833.2						404217																		RefSeq	ILMN_12592	CTXN1	NM_206833.2	S			CTXN; FLJ25968							-1	chrna:-1--1
34852	ILMN_1666819	PHLDB1	Homo sapiens			ACTAAGCCCACCTCCCCTGCTCTCCTTCCCAGCATTGAGCCCTTGGTTGC				NM_015157.1		11				23187																		RefSeq	ILMN_3997	PHLDB1	NM_015157.1	S	+	118033827-118033876	LL5A; DKFZp686H039; MGC111531; FLJ90266; DKFZp686O24210; FLJ00141; KIAA0638							-1	chrna:-1--1
31052	ILMN_1727577	GLI2	Homo sapiens			CCGCGCTGTTCCGGCTTCTTCACGGCTGACATTCGGCTAACGAGGGATTA				NM_005270.3		2				2736																		RefSeq	ILMN_138531	GLI2	NM_005270.3	A	+	121465002-121465051	HPE9; THP2							-1	chrna:-1--1
13239	ILMN_1758626	IDS	Homo sapiens			ATGTGCTCCCTTCCAGCTGGTGAGAGGAGGAGTTAGAGCTGGTCGTTTTG				NM_000202.3						3423																		RefSeq	ILMN_2023	IDS	NM_000202.3	I			MPS2; SIDS							-1	chrna:-1--1
3985	ILMN_2413816	GRB14	Homo sapiens			CCAGTAGAAGATGACGGTGAAATGTTCCACACACTGGATGATGGCCACAC				NM_004490.2		2				2888																		RefSeq	ILMN_164455	GRB14	NM_004490.2	A	-	165057891-165057938:165059187-165059188								-1	chrna:-1--1
40792	ILMN_1770850	PNMA1	Homo sapiens			GGTTGGACACAGCGCTTAGTGCACGCTGTCATCATGGACATCATAATCAG				NM_006029.4		14				9240																		RefSeq	ILMN_18607	PNMA1	NM_006029.4	S	-	73248742-73248791	MA1							-1	chrna:-1--1
31204	ILMN_1791949	PGBD1	Homo sapiens			CACAGAGCCTGTAACCCAGGTGCTTCTCTAGACCCCTTGGATTTTCGGAG				NM_032507.2		6				84547																		RefSeq	ILMN_23443	PGBD1	NM_032507.2	S	+	28377942-28377991	dJ874C20.4; SCAND4; HUCEP-4							-1	chrna:-1--1
29800	ILMN_1677684	BTBD16	Homo sapiens			AGGCCCTGGTTGACGGCAAGTGGCAGGAGTTCAGGACAAACCAGATCAAG				NM_144587.2		10				118663																		RefSeq	ILMN_23857	BTBD16	NM_144587.2	S	+	124086099-124086148	C10orf87; MGC129864; FLJ25359; MGC129865							-1	chrna:-1--1
32732	ILMN_1787919	PARVB	Homo sapiens			AACACTCGTGCTTGCGTTTGAAGCCTCGCGTCACTCAGTCGCGTGGGATG				NM_013327.3		22				29780																		RefSeq	ILMN_545	PARVB	NM_013327.3	A	+	42896131-42896180	CGI-56							-1	chrna:-1--1
23757	ILMN_1714108	TP53INP1	Homo sapiens			AGTACCTGGGGAGGTTAGATGTGTGTTTCAGGCTTGGAGTGTATGAGTGG				NM_033285.2		8				94241																		RefSeq	ILMN_16203	TP53INP1	NM_033285.2	S	-	96007891-96007940	TP53INP1A; SIP; FLJ22139; DKFZp434M1317; Teap; p53DINP1; TP53DINP1; TP53INP1B							-1	chrna:-1--1
6171	ILMN_1854469		Homo sapiens	Hs.100261		CTTGGAGCTCTTTTCCCAGCTGTCTACCATGCATTTGCAACAGGAGGAAG				AK130049																								Unigene	ILMN_74675	HS.100261	Hs.100261	S										-1	chrna:-1--1
21410	ILMN_3247578	FAT1	Homo sapiens			CCCAACTACTGTCATCGTGAGGTTTTCATCGGCTGTGCCATTTCCCAACG				NM_005245.3		4				2195																		RefSeq	NM_005245.3	FAT1	NM_005245.3	S	-	187746527-187746576	ME5; hFat1; CDHF7; FAT1							-1	chrna:-1--1
40971	ILMN_1709486	SRPX	Homo sapiens			CCGAAATGAGCCAGACCTGTAACACCTGACATGATGGTTCCTCTCTTGGC				NM_006307.3						8406																		RefSeq	ILMN_26705	SRPX	NM_006307.3	S			DRS; ETX1							-1	chrna:-1--1
28263	ILMN_1745021	SLC30A1	Homo sapiens			GGGACACTACCACAAGCCCCTTCTGGAAAGGATGCAGAAAAGACCCCAGC				NM_021194.2		1				7779																		RefSeq	ILMN_5933	SLC30A1	NM_021194.2	S	-	209815485-209815534	ZNT1; ZRC1							-1	chrna:-1--1
7672	ILMN_1787461	RUNX3	Homo sapiens			AACCATCCCAGAGCTGGCGAGAGGATGGAGCTGGGTGGAAACTGCTTTGC				NM_004350.2						864																		RefSeq	ILMN_16236	RUNX3	NM_004350.2	I			FLJ34510; MGC16070; PEBP2aC; CBFA3; AML2							-1	chrna:-1--1
13132	ILMN_1804798	BEXL1	Homo sapiens			AAATGTAGGACCTATCGTCCAGACTCACAGAGTGGGGCTCCAGAATCTCC				XM_936467.2						56271																		RefSeq	ILMN_37437	BEXL1	XM_936467.2	A										-1	chrna:-1--1
13244	ILMN_1653134	TMEM188	Homo sapiens			TCCTATGCCTTCACCAGAATAACTTGGGAGTGGTGCCAGAAACTAGAGTC				NM_153261.4						255919																		RefSeq	ILMN_20778	TMEM188	NM_153261.4	S			C16orf69; FLJ38101; DKFZp313D2416							-1	chrna:-1--1
43762	ILMN_1746917	LOC729843	Homo sapiens			GGATGGGTTACTTGCCCACCAGAAACAGCCCTAGTCCCAACTCCTTGCGT				XR_016056.1		2				729843																		RefSeq	ILMN_20957	LOC729843	XR_016056.1	S	-	87010498-87010547								-1	chrna:-1--1
12478	ILMN_1688775	METRNL	Homo sapiens			TCCCGTGTCTTAAAACGCCTTGGTGTGCCGTCTGATACTGTTCTCTAAAG				XM_941466.2						284207																		RefSeq	ILMN_42199	METRNL	XM_941466.2	I										-1	chrna:-1--1
16427	ILMN_1706598	ACPL2	Homo sapiens			GACTTGGCCCCTGGGCTGTAGTTTGCTGACCCCTCATCTAAAAAATAGGC				NM_152282.2		3				92370																		RefSeq	ILMN_138667	ACPL2	NM_152282.2	S	+	142495353-142495402	FLJ23751							-1	chrna:-1--1
23962	ILMN_2392274	CD82	Homo sapiens			GGCGCAGGTGGGCTGGACTTCTACCTGCCCTCAAGGGTGTGTATATTGTA				NM_001024844.1		11				3732																		RefSeq	ILMN_24367	CD82	NM_001024844.1	A	+	44597523-44597572	SAR2; TSPAN27; GR15; ST6; KAI1; 4F9; C33; IA4; R2							-1	chrna:-1--1
19522	ILMN_1724544	PPP4R1	Homo sapiens			TGATCAGCTCTGAGGTGCAACTTCTTCACATACTGTACATACCTGTGACC				NM_005134.2						9989																		RefSeq	ILMN_6519	PPP4R1	NM_005134.2	S			PP4R1; PP4(Rmeg)							-1	chrna:-1--1
19125	ILMN_1750800	ACO1	Homo sapiens			CCTTTTCCTTCAGAGTGAATCATCCAGACTCCTCATGGATAGGTCGGGTG				NM_002197.1		9				48																		RefSeq	ILMN_9544	ACO1	NM_002197.1	S	+	32440622-32440671	IREBP; IRP1; IREB1							-1	chrna:-1--1
13108	ILMN_3297880	SEC13	Homo sapiens			CCCTTCCTGGGCCAACTAACCAGACAACTGGGAAGAGCCCCCAACTCCAA				NR_024273.1		3				6396																		RefSeq	NR_024273.1	SEC13	NR_024273.1	M	-	10342848-10342897								-1	chrna:-1--1
41910	ILMN_1692261	EPHB1	Homo sapiens			CAGACAGGAAACAGGTGAGTGGTTTGAATTGGATGCAGTGTGGGCCATCC				NM_004441.3		3				2047																		RefSeq	ILMN_5567	EPHB1	NM_004441.3	S	+	136461607-136461656	Hek6; EPHT2; NET; FLJ37986; ELK							-1	chrna:-1--1
23946	ILMN_2164242	UBE2F	Homo sapiens			CCCCTGGATTGCCCCAGTCCTGTGACCATGTTGCCCTGAAGAAGACCATC				NM_080678.1		2				140739																		RefSeq	ILMN_781	UBE2F	NM_080678.1	S	+	238614821-238614870	NCE2; MGC18120							-1	chrna:-1--1
17959	ILMN_2147517	CD58	Homo sapiens			CCTGTATCCCAAGCAGCGGTCATTCAAGACACAGATATGCACTTATACCC				NM_001779.1		1				965																		RefSeq	ILMN_29684	CD58	NM_001779.1	S	-	116866096-116866128:116880110-116880126	LFA3; LFA-3							-1	chrna:-1--1
37468	ILMN_1743836	MXRA7	Homo sapiens			GTCCTCATACCATGCAGGTCCCATTTCTGATCACCCCACTGGCAGGACAA				NM_001008528.1		17				439921																		RefSeq	ILMN_628	MXRA7	NM_001008528.1	I	-	72183709-72183758	FLJ46603; TMAP1; PS1TP1; FLJ41492							-1	chrna:-1--1
29905	ILMN_1752927	KIAA1600	Homo sapiens			CTGGGCCCTGTAAAATAGTGTTACTGTAATACTCTGTTTTGCCTCCTGCC				NM_020940.2		10				57700																		RefSeq	ILMN_8082	KIAA1600	NM_020940.2	S	+	116614178-116614227	RP11-106M7.3; bA106M7.3; DKFZp686D10123							-1	chrna:-1--1
5413	ILMN_1803392	TAX1BP3	Homo sapiens			GGGTGCTGGCCTCCCCAGGGTTTGCCTTCTTACGGATTTAGACGAGGTTC				NM_014604.2		17				30851																		RefSeq	ILMN_30141	TAX1BP3	NM_014604.2	S	-	3513198-3513247	TIP-1							-1	chrna:-1--1
6835	ILMN_2081070	BTC	Homo sapiens			CTTCGTGGTGGCCGAGCAGACGCCCTCCTGTGTCTGTGATGAAGGCTACA				NM_001729.1		4				685																		RefSeq	ILMN_3085	BTC	NM_001729.1	S	-	75894936-75894953:75900093-75900124								-1	chrna:-1--1
5017	ILMN_1678671	KLHL24	Homo sapiens			GACCTAAGGTCATTTGCTTTCAATTAGAGGCTCCAGAGTCTTCATAGTGG				NM_017644.3		3				54800																		RefSeq	ILMN_26914	KLHL24	NM_017644.3	S	+	184884773-184884822	DRE1							-1	chrna:-1--1
43050	ILMN_1742813	TMEM167	Homo sapiens			TGCCAGAATGTAGTTGCCATCAGATTTGATTGTGAACAAGGACTGACTGC				NM_174909.3						153339																		RefSeq	ILMN_137903	TMEM167	NM_174909.3	S			MGC23909; DKFZp686I1152; FLJ30508							-1	chrna:-1--1
24066	ILMN_2352563	CLDND1	Homo sapiens			GACCCTCCAGAGCTGGGAAACCTACCACAAGATCTAAAGTTCTGGCTGTC				NM_001040181.1		3				56650																		RefSeq	ILMN_169193	CLDND1	NM_001040181.1	A	-	99717285-99717334	MGC111162; GENX-3745; C3orf4; MGC3316; MGC9861							-1	chrna:-1--1
44866	ILMN_1676358	RALB	Homo sapiens			GAGAGAGATAAGCCATCGCCCCTTTGCCTCTGAGAATTGGCTGCTGTTTC				NM_002881.2		2				5899																		RefSeq	ILMN_5816	RALB	NM_002881.2	S	+	120768359-120768408								-1	chrna:-1--1
815	ILMN_1703487	LMO4	Homo sapiens			CTACCCTCATTAACAATTAGCAGGGCACTGGCCAGAGTTTGTACCCTGTG				NM_006769.2		1				8543																		RefSeq	ILMN_5796	LMO4	NM_006769.2	S	+	87583404-87583453								-1	chrna:-1--1
1979	ILMN_1892403	SNORD13	Homo sapiens			GAGCGTGATGATTGGGTGTTCATACGCTTGTGTGAGATGTGCCACCCTTG				NR_003041.1		8																						RefSeq	ILMN_135987	SNORD13	NR_003041.1	S	+	33490552-33490601	U13							-1	chrna:-1--1
41585	ILMN_1764964	IFNGR2	Homo sapiens			AAGACCTGGTCGTCGTCTTGACTTTGGCAAATGAGCCGGAGCCCCTTGGG				NM_005534.2		21				3460																		RefSeq	ILMN_25208	IFNGR2	NM_005534.2	S	+	33731481-33731530	IFNGT1; IFGR2; AF-1							-1	chrna:-1--1
15947	ILMN_1711838	SLC25A24	Homo sapiens			CTGCAGGAGGGGCTCAGGAACCTGGGCATCCCTCTGGGCCAGGACGCCGA				NM_013386.3						29957																		RefSeq	ILMN_15753	SLC25A24	NM_013386.3	I			DKFZp586G0123; APC1; SCAMC-1							-1	chrna:-1--1
35876	ILMN_2372082	SNRPN	Homo sapiens			GGTCCACCTCCCCCAGGAATGCGTCCACCAAGACCTTAGCATACTGTTGA				NM_022805.2		15				6638																		RefSeq	ILMN_11685	SNRPN	NM_022805.2	A	+	22774558-22774558:22774647-22774684:22774685-22774695	SNURF-SNRPN; HCERN3; SMN; RT-LI; SM-D; SNRNP-N							-1	chrna:-1--1
17935	ILMN_1686968	FLJ25476	Homo sapiens			TTCTCTGCCCCCACCCCCGGCCCTTTGTTTGACTTGCGTCGTCTGATACT				NM_152493.2		1				149076																		RefSeq	ILMN_7745	FLJ25476	NM_152493.2	S	+	33538494-33538543	RP11-415J8.1; MGC138318							-1	chrna:-1--1
44544	ILMN_1662617	PPP2R3C	Homo sapiens			GCTACCATGACCAATGTCTTCTTAGACCGTGTTTTCCAGGAGTGTCTCAC				NM_017917.2		14				55012																		RefSeq	ILMN_23821	PPP2R3C	NM_017917.2	S	-	34634020-34634069	G5pr; FLJ20644; G4-1; C14orf10							-1	chrna:-1--1
17350	ILMN_2376723	CDKN2B	Homo sapiens			CCATTTTCGAAGCCACCTGGCAGACAGGTTTAGCTGTTTCATCAGCAGCC				NM_078487.2		9				1030																		RefSeq	ILMN_183997	CDKN2B	NM_078487.2	A	-	21993136-21993185	TP15; INK4B; P15; MTS2							-1	chrna:-1--1
25239	ILMN_1675709	ARFGAP1	Homo sapiens			AGTCCCTTTTGATGGGAAGTGCAGTCAGCAGCGTGGAGGTGTCTGGGCCA				NM_018209.2		20				55738																		RefSeq	ILMN_4215	ARFGAP1	NM_018209.2	A	+	61391358-61391407	ARF1GAP; HRIHFB2281; MGC39924							-1	chrna:-1--1
19057	ILMN_1727361	LEMD3	Homo sapiens			CTGTAACAGAAAGCCCTATTGTGCCTTACCTGTGTGCTTTTGTGGGCACC				NM_014319.3		12				23592																		RefSeq	ILMN_22201	LEMD3	NM_014319.3	S	+	63927838-63927887	MAN1							-1	chrna:-1--1
37445	ILMN_1700042	TLN2	Homo sapiens			CCCGCCCCTGTTTGCACGCTTTCTTGCCTCCGTGTGTAAGCTCCTTGTAC				NM_015059.1		15				83660																		RefSeq	ILMN_17132	TLN2	NM_015059.1	S	+	60920414-60920463	KIAA0320; DKFZp451B1011; DKFZp686K0979; DKFZp686I0976; ILWEQ							-1	chrna:-1--1
3147	ILMN_1784661	TMEM2	Homo sapiens			GGCTGATGGCCTCTACCTTTGTATCCAGGAGAAACTGCAGAGCAGCCCTG				NM_013390.1		9				23670																		RefSeq	ILMN_11103	TMEM2	NM_013390.1	S	-	73488479-73488528								-1	chrna:-1--1
37131	ILMN_3268880	C10orf75	Homo sapiens			GTCGCCCTCACTCCGTGAGGAGATCCACCTATGATCTCAGGTCCTCAGAC				XR_041972.1		10				90271																		RefSeq	XR_041972.1	C10ORF75	XR_041972.1	M	+	102131108-102131157								-1	chrna:-1--1
43305	ILMN_1767475	CERK	Homo sapiens			GCTCTGATTTCCGGGGCAGCCTTTCAGATGCGGCAGACATACAACACCTG				NM_022766.4		22				64781																		RefSeq	ILMN_2275	CERK	NM_022766.4	A	-	45459303-45459352	KIAA1646; hCERK; dA59H18.2; FLJ23239; LK4; FLJ21430; dA59H18.3; MGC131878; DKFZp434E0211							-1	chrna:-1--1
18028	ILMN_2072622	FLJ12684	Homo sapiens			AGCAGGTCTTACCGAGAATTCAGCTGCCAAAACCCTCCTCTGAGTGTTCC				NM_024534.4		4				79584																		RefSeq	ILMN_177587	FLJ12684	NM_024534.4	S	-	53304642-53304691								-1	chrna:-1--1
4775	ILMN_2045419	BNIP3L	Homo sapiens			GAGCAAAACTGCACAAACTTGCACATTGGAAAGTGCAACAAGTTCCCGTG				NM_004331.2		8				665																		RefSeq	ILMN_13842	BNIP3L	NM_004331.2	S	+	26326281-26326330	BNIP3a; NIX							-1	chrna:-1--1
27068	ILMN_1801443	LRRC54	Homo sapiens			CACAGGGCAGTGAGCTCTGTCTTCCCCCACCTGCCTAGCCCATCATCTAT				NM_015516.3		11				25987																		RefSeq	ILMN_29523	LRRC54	NM_015516.3	S	+	76186749-76186798	LRRC54; TSK; E2IG4							-1	chrna:-1--1
35670	ILMN_1741003	ANXA5	Homo sapiens			GTGCCTGCACCACCCCACTGCCTTCCTTCAGCACCTTTAGCTGCATTTGT				NM_001154.2		4				308																		RefSeq	ILMN_26606	ANXA5	NM_001154.2	S	-	122808996-122809045	PP4; ANX5; ENX2							-1	chrna:-1--1
45166	ILMN_2400219	SRI	Homo sapiens			TGCTGGCTTGTGCCTCTTACTATGTGGTTTGGTCATTATAGATAATGCCC				NM_003130.2		7				6717																		RefSeq	ILMN_170642	SRI	NM_003130.2	A	-	87672656-87672705	FLJ26259; SCN							-1	chrna:-1--1
29663	ILMN_2125010	SKAP2	Homo sapiens			GATCTCCACCGGCCTTTGTTCTTTTAAAACTTGAATATAGGTGGGAGACA				NM_003930.3		7				8935																		RefSeq	ILMN_177162	SKAP2	NM_003930.3	S	-	26673646-26673695	RA70; SCAP2; SAPS; MGC33304; MGC10411; SKAP55R; PRAP; SKAP-HOM							-1	chrna:-1--1
1010	ILMN_1774547	M-RIP	Homo sapiens			GCCCAGCCAGCACGCCTCAAGGTAGATGGAATCCCCACTGGTCAGAGAAA				NM_015134.2		17				23164																		RefSeq	ILMN_557	M-RIP	NM_015134.2	A	+	17029306-17029355	RHOIP3; KIAA0864; p116Rip							-1	chrna:-1--1
20188	ILMN_3239181	ITPRIP	Homo sapiens			TCTGGCTTCTTGTGTGTACAGAGACAACAGAACTCGGTGGGGAAACGGGA				NM_033397.2		10				85450																		RefSeq	NM_033397.2	ITPRIP	NM_033397.2	S	-	106072438-106072487	bA127L20.2; RP11-127L20.4; DANGER; bA127L20							-1	chrna:-1--1
7937	ILMN_3242586	RHOU	Homo sapiens			GCAAGGCCTTCTCTCCAGACTATCGTAACCTGGTGCCTTACCAAGTTGTG				NM_021205.4		1				58480																		RefSeq	NM_021205.4	RHOU	NM_021205.4	S	+	226948891-226948940	WRCH1; CDC42L1; hG28K; ARHU; FLJ10616; fJ646B12.2; DJ646B12.2							-1	chrna:-1--1
36886	ILMN_1662362	LGR6	Homo sapiens			CAGGAGGACGGCATCATGCTGTCTGCCGACTGCTCTGAGCTCGGGCTGTC				NM_001017403.1		1				59352																		RefSeq	ILMN_9153	LGR6	NM_001017403.1	I	+	200429864-200429913	VTS20631; GPCR; FLJ14471							-1	chrna:-1--1
40652	ILMN_1700955	MGC33212	Homo sapiens			AGAGGTGAAGGAGTATTCATGGCTTCTCGCTGTTTCTGGGATGCTGACAC				NM_152773.2		3				255758																		RefSeq	ILMN_19950	MGC33212	NM_152773.2	A	-	197507304-197507337:197518211-197518226								-1	chrna:-1--1
42957	ILMN_3278070	LOC100131336	Homo sapiens			GAACTAGGTGGCTCATTGTAAGAAATCCTGTGCCTTCCCCTTTGAGCACA				XR_038376.1		6				100131336																		RefSeq	XR_038376.1	LOC100131336	XR_038376.1	M	+	86059114-86059163								-1	chrna:-1--1
27616	ILMN_1782419	GNG11	Homo sapiens			CCGGTTCTGGGGCGAAAATGCCTGCCCTTCACATCGAAGATTTGCCAGAG				NM_004126.3		7				2791																		RefSeq	ILMN_8981	GNG11	NM_004126.3	S	+	93389369-93389385:93389386-93389418	GNGT11							-1	chrna:-1--1
43663	ILMN_1806651	PARP8	Homo sapiens			TATCGACGTCGTGATCCAGAAGTCCAGAGCTGAGAAGGACTGCCTGTTTG				NM_024615.2		5				79668																		RefSeq	ILMN_26673	PARP8	NM_024615.2	I	+	49998725-49998774	FLJ21308; MGC42864							-1	chrna:-1--1
6711	ILMN_1679185	LEF1	Homo sapiens			GTGGCTTCTCTGTGAATTGCCTGTAACACATAGTGGCTTCTCCGCCCTTG				NM_016269.2		4				51176																		RefSeq	ILMN_30265	LEF1	NM_016269.2	S	-	109188592-109188641	TCF1ALPHA; DKFZp586H0919							-1	chrna:-1--1
21517	ILMN_1661589	CD151	Homo sapiens			AGAGTCCTGGGGAGCTTCTGTCCACCTGTCCTGCAGAGGAGTCGTTTCCA				NM_139029.1		11				977																		RefSeq	ILMN_139293	CD151	NM_139029.1	I	+	824533-824582	TSPAN24; MER2; GP27; SFA1; PETA-3; RAPH							-1	chrna:-1--1
27780	ILMN_2150654	ZSWIM4	Homo sapiens			GAGACTGGGGTGCATCTCCAGAGCCACTCACACCCTCAACCTCGTTTCCT				NM_023072.1		19				65249																		RefSeq	ILMN_167043	ZSWIM4	NM_023072.1	S	+	13803992-13804041								-1	chrna:-1--1
26177	ILMN_1741032	HERC3	Homo sapiens			TCACCTTCCTCTGTACACTTGGAAATGCCTCTGGCTTGTTGCAGCCCTCC				NM_014606.1		4				8916																		RefSeq	ILMN_21657	HERC3	NM_014606.1	S	+	89847589-89847638	KIAA0032							-1	chrna:-1--1
9598	ILMN_1659027	SLC2A1	Homo sapiens			AGGGCCTGTGGGAGCCTGCAAACTCACTGCTCAAGAAGACATGGAGACTC				NM_006516.1		1				6513																		RefSeq	ILMN_421	SLC2A1	NM_006516.1	S	-	43164575-43164624	MGC141896; GLUT1; MGC141895; GLUT							-1	chrna:-1--1
15145	ILMN_1725852	S100A2	Homo sapiens			CTCAGCTGGAGTGCTGGGAGATGAGGGCCTCCTGGATCCTGCTCCCTTCT				NM_005978.3		1				6273																		RefSeq	ILMN_4973	S100A2	NM_005978.3	S	-	151800353-151800402	S100L; CAN19; MGC111539							-1	chrna:-1--1
13268	ILMN_1780898	PRKCH	Homo sapiens			AGAAGGGTCACTGCCACAACAGCACAGTCAGCGGGTGAATTACAGGTGCC				NM_006255.3		14				5583																		RefSeq	ILMN_11204	PRKCH	NM_006255.3	S	+	61087117-61087166	PRKCL; MGC26269; nPKC-eta; PKCL; MGC5363; PKC-L							-1	chrna:-1--1
21993	ILMN_1806023	JUN	Homo sapiens			GGGAGGTTTGTGAGAGCGAGGCTGAGCCTACAGATGAACTCTTTCTGGCC				NM_002228.3		1				3725																		RefSeq	ILMN_7746	JUN	NM_002228.3	S	-	59019838-59019887	AP1; c-Jun							-1	chrna:-1--1
40080	ILMN_3270972	ASAP2	Homo sapiens			CTCCAGTCCCAAACTAATCTGTCAGGTTCACTGGTACATAAATACCTAGG				NM_003887.2		2				8853																		RefSeq	NM_003887.2	ASAP2	NM_003887.2	M	+	9545233-9545282								-1	chrna:-1--1
11500	ILMN_1678004	TMEM41B	Homo sapiens			CACAAGAAGACAAGCATCTGTGGTGCGGAGGCAAGCAGGCTAACTAGGAG				NM_015012.1		11				440026																		RefSeq	ILMN_8205	TMEM41B	NM_015012.1	S	-	9258921-9258970	MGC33897; KIAA0033; MGC57262							-1	chrna:-1--1
41386	ILMN_1667692	PTGIS	Homo sapiens			CTTAAGGCCACACTGGCATCTCCCTGACCTTCTCCAGGGACAGAAGCAGG				NM_000961.3		20				5740																		RefSeq	ILMN_24463	PTGIS	NM_000961.3	S	-	47554109-47554158	CYP8A1; PGIS; MGC126860; MGC126858; CYP8; PTGI							-1	chrna:-1--1
11529	ILMN_1672571	TFIP11	Homo sapiens			GGCATTGGCGTGGCCGCTAGCTCTGTGCCCATGAACTTTAAGGACCTCAT				NM_012143.2		22				24144																		RefSeq	ILMN_3675	TFIP11	NM_012143.2	A	-	25218162-25218211	FLJ22086; TIP39; bK445C9.6							-1	chrna:-1--1
5682	ILMN_2383349	STEAP3	Homo sapiens			CTGGCAGCAGCATCCCGAGAGCACATCATCTCCACAGCCTGGTAAATTCC				NM_018234.2		2				55240																		RefSeq	ILMN_28415	STEAP3	NM_018234.2	A	+	119739480-119739529	STMP3; dudlin-2; TSAP6							-1	chrna:-1--1
31606	ILMN_1724789	CD59	Homo sapiens			CCTCATAGGGACTTTGCCTCCTGACAGCAGTTTATGGGTGTTCATTGTGG				NM_000611.4		11				966																		RefSeq	ILMN_1905	CD59	NM_000611.4	A	-	33681376-33681425	MIN2; PROTECTIN; MIN3; 16.3A5; MSK21; EJ16; EL32; G344; MIC11; MIN1; MGC2354; EJ30; p18-20							-1	chrna:-1--1
27127	ILMN_1724718	NCK2	Homo sapiens			CGTCTTGAGATGGCACATTCCTACGATTGAAGAAGGGGTCTTGAGATCCC				NM_001004720.1		2				8440																		RefSeq	ILMN_8369	NCK2	NM_001004720.1	A	+	105877055-105877104	NCKbeta; GRB4							-1	chrna:-1--1
15078	ILMN_1684306	S100A4	Homo sapiens			ATCCTGACTGCTGTCATGGCGTGCCCTCTGGAGAAGGCCCTGGATGTGAT				NM_019554.2						6275																		RefSeq	ILMN_8896	S100A4	NM_019554.2	A			FSP1; MTS1; 18A2; PEL98; P9KA; CAPL; 42A							-1	chrna:-1--1
28474	ILMN_1812618	CENTD3	Homo sapiens			CATTCTGGGACTACCGTGAAGCCTGGAGTAGGGAGAGCGAGTTTGGGAGC				NM_022481.5		5				64411																		RefSeq	ILMN_5090	CENTD3	NM_022481.5	S	-	141013211-141013260	FLJ21065; ARAP3; DRAG1							-1	chrna:-1--1
29258	ILMN_1771738	ARL5A	Homo sapiens			GGGGGTCCGCTGCCCGAGAATGGGAATTCTCTTCACTAGAATATGGAGAC				NM_012097.3						26225																		RefSeq	ILMN_137185	ARL5A	NM_012097.3	I			ARFLP5; ARL5							-1	chrna:-1--1
22890	ILMN_1725346	SNAPC1	Homo sapiens			GCTGCCAATAGCAGACCATATCCCTATCATGTTGTTGGCTCAACTGTTTT				NM_003082.2		14				6617																		RefSeq	ILMN_16337	SNAPC1	NM_003082.2	S	+	61332283-61332332	SNAP43; PTFgamma							-1	chrna:-1--1
4654	ILMN_1774604	PNKD	Homo sapiens			CATGCCTCTGTGCCTTCGCTCATGCTGTTTCTTCCGACTGGAATGCCTTC				NM_022572.2		2				25953																		RefSeq	ILMN_23079	PNKD	NM_022572.2	A	+	218919403-218919452	FKSG19; KIPP1184; DKFZp564N1362; MR1; FPD1; TAHCCP2; MGC31943; DYT8; KIAA1184; BRP17; MR-1; PDC							-1	chrna:-1--1
40240	ILMN_1768480	VGLL4	Homo sapiens			GCGCTGCCTGCAGTGCGCTCTGACCTTCTCTTCATGTGTGTAAATCTGTA				NM_014667.1		3				9686																		RefSeq	ILMN_29344	VGLL4	NM_014667.1	S	-	11572662-11572711	VGL-4; KIAA0121							-1	chrna:-1--1
8263	ILMN_1656826	SH3RF1	Homo sapiens			CGCAGTCATGGATCTGGGTAGTCCGGAAAACAAAAGGAGGGAAGACAGCC				NM_020870.3		4				57630																		RefSeq	ILMN_138185	SH3RF1	NM_020870.3	S	-	170252715-170252764	POSH; SH3MD2; FLJ21602; KIAA1494; RNF142							-1	chrna:-1--1
35654	ILMN_1669497	OSBPL10	Homo sapiens			CCTCAAGTGCACCTCTCTGGTTAACCCAAACTCTGCAAGAAAGCACTGTG				NM_017784.3		3				114884																		RefSeq	ILMN_11112	OSBPL10	NM_017784.3	S	-	31677617-31677666	ORP10; FLJ20363; OSBP9							-1	chrna:-1--1
40743	ILMN_1815063	PXK	Homo sapiens			CACCCCTACCCCCCAAACTACCCTCTTCCTGGGAAAGTAATTGCTGAGCC				NM_017771.3						54899																		RefSeq	ILMN_6516	PXK	NM_017771.3	S			MONaKA; FLJ20335							-1	chrna:-1--1
4741	ILMN_1767068	SMAD6	Homo sapiens			CCAGAGACACAGCCCCCACGGACAAAACCCCCCAGATATCATCTACCTAG				NM_005585.3		15				4091																		RefSeq	ILMN_16682	SMAD6	NM_005585.3	S	+	64861002-64861051	MADH6; HsT17432; MADH7							-1	chrna:-1--1
43632	ILMN_1742866	F2R	Homo sapiens			GGTGCTGAGTGTACAGAGTGGAATAAGACAGAGACCTGCCCTCAAGAGCA				NM_001992.2		5				2149																		RefSeq	ILMN_25961	F2R	NM_001992.2	S	+	76066216-76066265	PAR1; TR; HTR; CF2R							-1	chrna:-1--1
9150	ILMN_1801845	DNAL4	Homo sapiens			CTGCCCGCGACTTCGCATCAGGGACCGCATGCTGATTTGTACTGCTCTCT				NM_005740.2		22				10126																		RefSeq	ILMN_22246	DNAL4	NM_005740.2	S	-	37504585-37504634	PIG27							-1	chrna:-1--1
36107	ILMN_3235003	LOC100132395	Homo sapiens			TTTGAGGGCCTTCTCAGGAACACTGACATTGCCTACTACCAGAGACAGAG				XM_001715429.1		1				100132395																		RefSeq	XM_001715429.1	LOC100132395	XM_001715429.1	S	-	142996043-142996092								-1	chrna:-1--1
9901	ILMN_2367258	SMOX	Homo sapiens			ATCTTCTGTAGAGCTAGCCGCCCTGACTGCCTTCAGACCTGGCCCTGTAG				NM_175840.1		20				54498																		RefSeq	ILMN_14642	SMOX	NM_175840.1	A	+	4116158-4116207	PAO; PAOh1; dJ779E11.1; SMO; MGC1010; C20orf16; FLJ20746							-1	chrna:-1--1
14983	ILMN_1698209	AGPS	Homo sapiens			CTGATGTCGGCTTTGGGATGCTGAAGTCTGTCAAGGAATATGTGGACCCC				NM_003659.1		2				8540																		RefSeq	ILMN_138634	AGPS	NM_003659.1	S	+	178111087-178111136	ADHAPS; ADAP-S; ADPS; ALDHPSY; ADAS							-1	chrna:-1--1
5326	ILMN_2117508	CTHRC1	Homo sapiens			CAGATTACCCAAAAGGAGATGCTTCTACTGGATGGAATTCAGTTTCTCGC				NM_138455.2		8				115908																		RefSeq	ILMN_7282	CTHRC1	NM_138455.2	S	+	104463928-104463977								-1	chrna:-1--1
22194	ILMN_1665207	C10orf85	Homo sapiens			GTAATGAGGCATCTATTCCCTGTGTGCCATGTGCCCCTTGAGTAGGGGAC				NM_001012711.2		10				404216																		RefSeq	ILMN_138412	C10ORF85	NM_001012711.2	S	+	122349473-122349522	FLJ37402; MGC131689							-1	chrna:-1--1
27271	ILMN_1758672	FAM107B	Homo sapiens			GGGGCCCTGGTAGGCTCCTTTAGAAGGACCATTTCTGTTCCTAGAGCTTA				NM_031453.2		10				83641																		RefSeq	ILMN_2236	FAM107B	NM_031453.2	S	-	14601196-14601245	FLJ45505; C10orf45; MGC11034; MGC90261							-1	chrna:-1--1
14214	ILMN_1784756	ACOT7	Homo sapiens			TCTGCATCTGATCCTGGGATGTCCTAGCCACCATGGCTTTCCAGCTGAGC				NM_181866.2		1				11332																		RefSeq	ILMN_3201	ACOT7	NM_181866.2	I	-	6341474-6341492:6341493-6341523	hBACH; LACH1; RP1-120G22.10; MGC1126; LACH; BACH; ACH1; ACT; CTE-II							-1	chrna:-1--1
38730	ILMN_3249435	UBASH3B	Homo sapiens			TGCCACTCAAGATGGAAACACCATGCCAAGGCATTTTGGTTATACACAGA				NM_032873.4		11				84959																		RefSeq	NM_032873.4	UBASH3B	NM_032873.4	S	+	122684828-122684877	MGC15437; STS-1; KIAA1959; p70							-1	chrna:-1--1
28132	ILMN_2388445	DLX1	Homo sapiens			TCTGCCTGACCATCTGTGTAGCTGGTGTGGGAATCTGGGGGCATTGGAGG				NM_001038493.1		2				1745																		RefSeq	ILMN_10991	DLX1	NM_001038493.1	A	+	172661758-172661807								-1	chrna:-1--1
24666	ILMN_2306955	ACPL2	Homo sapiens			GGTGACCAGATTTGGCCCCTGGGCTGTAGTTTGCTGACCCCTCATCTAAA				NM_152282.3		3				92370																		RefSeq	ILMN_7605	ACPL2	NM_152282.3	A	+	142495345-142495394	FLJ23751							-1	chrna:-1--1
33481	ILMN_1733519	HMGB3	Homo sapiens			GTTGAGGCCACTTGGTCCATTAGCTGGGGCAGCAAGATCACTACTCAACG				NM_005342.2		X				3149																		RefSeq	ILMN_8326	HMGB3	NM_005342.2	S	+	149909484-149909533	MGC90319; HMG4; HMG2A							-1	chrna:-1--1
37941	ILMN_1805395	LTBP3	Homo sapiens			TGAGGACAGTTCAGAGGAGGATTCAGACGAGTGTCGCTGCGTGAGTGGCC				NM_021070.2		11				4054																		RefSeq	ILMN_918	LTBP3	NM_021070.2	I	-	65063455-65063504	FLJ44138; FLJ42533; LTBP-3; pp6425; FLJ33431; LTBP2; FLJ39893; DKFZP586M2123							-1	chrna:-1--1
44572	ILMN_2401873	DUSP10	Homo sapiens			GGCCTGGGATCAACCTGGGCTGTCCACACAGAAAACAAAAACCCAACCAA				NM_144729.1		1				11221																		RefSeq	ILMN_20036	DUSP10	NM_144729.1	A	-	219941919-219941968	MKP-5; MKP5							-1	chrna:-1--1
17464	ILMN_1772189	ABCD1	Homo sapiens			TCCCTATTCGTAGCCATCTCCGTGGCCAATGTGACTACCGTGCCAGCAGC				NM_000033.2		X				215																		RefSeq	ILMN_8117	ABCD1	NM_000033.2	S	+	152663031-152663080	ALD; AMN; ALDP; ABC42							-1	chrna:-1--1
19521	ILMN_2345512	PPP4R1	Homo sapiens			CAGCCCTGTGTGTGAATCGTTTGTGACGTGTGCAAATGGGAAAGGAGGGG				NM_005134.1		18				9989																		RefSeq	ILMN_6519	PPP4R1	NM_005134.1	A	-		PP4R1							-1	chrna:-1--1
44512	ILMN_1714433	MARCKSL1	Homo sapiens			CCTGAGCCAGAAGTGGGGTGCTTATACTCCCAAACCTTGAGTGTCCAGCC				NM_023009.4		1				65108																		RefSeq	ILMN_17241	MARCKSL1	NM_023009.4	S	-	32572371-32572420	F52; MACMARCKS; MLP; MLP1; MRP							-1	chrna:-1--1
22867	ILMN_1738725	LIF	Homo sapiens			ATCGTCCCCATCGTCCTCCTTGTCCCTGACTTGGGGCACTTCCACCCTGA				NM_002309.2		22				3976																		RefSeq	ILMN_14586	LIF	NM_002309.2	S	-	28966860-28966909	D-FACTOR; HILDA; CDF							-1	chrna:-1--1
34532	ILMN_1732609	KIAA1539	Homo sapiens			GGGCACCCCTCAAACTCAGTCATGTGGTTCCAAACTACCCCATTCCCCAC				NM_025182.2		9				80256																		RefSeq	ILMN_29031	KIAA1539	NM_025182.2	S	-	35094293-35094342	FLJ11560; RP11-182N22.6; bA182N22.6; P1.11659_5							-1	chrna:-1--1
23385	ILMN_1712684	FAM20C	Homo sapiens			CTCAAGGCCAAGCTCACCCCTCAAGTGCTCTCACACTCGGGACCTAATTC				NM_020223.2						56975																		RefSeq	ILMN_5460	FAM20C	NM_020223.2	I			DMP4							-1	chrna:-1--1
16726	ILMN_2062468	IGFBP7	Homo sapiens			CTATGGAGTTCAAAGGACAGAACTCCTGCCTGGTGACCGGGACAACCTGG				NM_001553.1		4				3490																		RefSeq	ILMN_894	IGFBP7	NM_001553.1	S	-	57594170-57594219	MAC25; IGFBP-7; IGFBP-7v; PSF; FSTL2							-1	chrna:-1--1
26427	ILMN_1756784	FREQ	Homo sapiens			ACCACATTTCTGGCAGCGTTTCCCAGACACCCCTCTGCTAGGCCATCCCT				NM_014286.2		9				23413																		RefSeq	ILMN_23523	FREQ	NM_014286.2	S	+	132038546-132038595	DKFZp761L1223; FLUP; NCS-1; NCS1							-1	chrna:-1--1
41373	ILMN_1681283	HIF1A	Homo sapiens			AGTCGGACAGCCTCACCAAACAGAGCAGGAAAAGGAGTCATAGAACAGAC				NM_001530.2		14				3091																		RefSeq	ILMN_9514	HIF1A	NM_001530.2	A	+	61277556-61277605	HIF-1alpha; MOP1; PASD8; HIF1-ALPHA; HIF1							-1	chrna:-1--1
9333	ILMN_1660031	P2RY6	Homo sapiens			GCACCAGGAGCCCCACCAACCCCAAACCATGCGGAGAATTAGAGTTCAGC				NM_176796.1		11				5031																		RefSeq	ILMN_5557	P2RY6	NM_176796.1	A	+	72686245-72686294	P2Y6; MGC15335							-1	chrna:-1--1
23091	ILMN_1772302	MTHFS	Homo sapiens			AGCGCTGTTTGCAGCATCAGGAAGTGAAGCCCTACACCCTGGCGTTGGCT				NM_006441.1		15				10588																		RefSeq	ILMN_1014	MTHFS	NM_006441.1	S	-	77924696-77924745	HsT19268							-1	chrna:-1--1
3110	ILMN_3295874	LOC100132805	Homo sapiens			GGAGAGTTCCTCGACTCCTGTATGTGGGGTTGCAGTTGCTCACTGGGTGC				XM_001719188.1						100132805																		RefSeq	XM_001719188.1	LOC100132805	XM_001719188.1	M										-1	chrna:-1--1
14422	ILMN_1712046	CPXM1	Homo sapiens			GGCGCCTGGAGCGGCTAAGGGGACAGAAGGATTGATACCTGCGGTTTAAG				NM_019609.3		20				56265																		RefSeq	ILMN_26242	CPXM1	NM_019609.3	S	-	2722820-2722835:2722836-2722869	CPX1; CPXM							-1	chrna:-1--1
35505	ILMN_2185845	BRSK1	Homo sapiens			TGCTCTCCGGAAGGAATTCTGGTTTCGCGTGATCCTGCCTGCGTCCGTGT				NM_032430.1		19				84446																		RefSeq	ILMN_4209	BRSK1	NM_032430.1	S	+	60515645-60515694	KIAA1811; FLJ43009							-1	chrna:-1--1
28464	ILMN_1681754	GGH	Homo sapiens			GGTGTCCAGTGGCATCCAGAGAAAGCACCTTATGAGTGGAAGAATTTGGA				NM_003878.1		8				8836																		RefSeq	ILMN_9870	GGH	NM_003878.1	S	-	64092673-64092722	GH							-1	chrna:-1--1
9830	ILMN_1768197	ROD1	Homo sapiens			AGCACAGCTAGGAGCCTCTGACATTGTCTGGTGTTTTACGTGGTCTGTTC				NM_005156.4		9				9991																		RefSeq	ILMN_28121	ROD1	NM_005156.4	S	-	114021007-114021056	DKFZp781I1117							-1	chrna:-1--1
47112	ILMN_2060413	CD24	Homo sapiens			TAGACACTCCCCGAAGTCTTTTGTTCGCATGGTCACACACTGATGCTTAG				NM_013230.2		Y				934																		RefSeq	ILMN_28723	CD24	NM_013230.2	S	-	19612183-19612232	CD24A							-1	chrna:-1--1
41819	ILMN_1785265	PLS3	Homo sapiens			GCCCTCTTAGAATGTCCCTCTCTTGGGACTTGCTTAGATGATGGGATATG				NM_005032.3		X				5358																		RefSeq	ILMN_1428	PLS3	NM_005032.3	S	+	114790457-114790506	T-PLASTIN							-1	chrna:-1--1
42063	ILMN_1742789	LPXN	Homo sapiens			CACGTTTTCCCATTTGCCCTGTGGCTCACTGTCTTACAATCACTGCTGTG				NM_004811.1		11				9404																		RefSeq	ILMN_25554	LPXN	NM_004811.1	S	-	58051048-58051097	LDPL							-1	chrna:-1--1
12498	ILMN_2343278	PPAP2A	Homo sapiens			GCCAGGATGAAGGGAGACTGGGCAAGACTCTTACGCCCCACACTGCAATT				NM_176895.1		5				8611																		RefSeq	ILMN_5193	PPAP2A	NM_176895.1	A	-	54757562-54757611	PAP2a2; LLP1a; PAP-2a; LPP1; PAP2alpha2; PAP2; PAPalpha1							-1	chrna:-1--1
38989	ILMN_2357134	SPHK1	Homo sapiens			TTATGACCCCTGGGCCGCGCTGTGCCTTAGTGTCTACTTGCAGGACCCTT				NM_021972.2		17				8877																		RefSeq	ILMN_19411	SPHK1	NM_021972.2	A	+	71895257-71895262:71895263-71895306	SPHK							-1	chrna:-1--1
41448	ILMN_2340052	NCOR2	Homo sapiens			CTGCTGCTGTGCTTTTGATCTCTGCTTACCGTTCAAGAGGCGTGTGCAGG				NM_006312.3						9612																		RefSeq	ILMN_178586	NCOR2	NM_006312.3	A			TNRC14; SMRT; TRAC1; SMRTE; TRAC-1; SMRTE-tau; CTG26							-1	chrna:-1--1
23738	ILMN_3235325	SCARNA13	Homo sapiens			ATCTGTAGTCTTGGAGCCGCACAGGGTTGGTGGTACCCTCGAGCACACCA				NR_003002.1		14				677768																		RefSeq	NR_003002.1	SCARNA13	NR_003002.1	S	-	95999915-95999964	U93							-1	chrna:-1--1
7812	ILMN_1739942	ALS2CR13	Homo sapiens			GTTACGCTGTACTTATGTATTCCCTGTACCTGAACACTTGTTGCTGCCTC				NM_173511.2		2				150864																		RefSeq	ILMN_29052	ALS2CR13	NM_173511.2	S	+	203342628-203342677	FLJ38771; DKFZp686H01244; FAM117B							-1	chrna:-1--1
22362	ILMN_1657823	TMEPAI	Homo sapiens			GAGGCGCTCGGCTGGGGAAAGCTAGCGGCAGAGGCTCAGCCCCGGCGGCA				NM_020182.3		20				56937																		RefSeq	ILMN_14771	TMEPAI	NM_020182.3	I	-	55718329-55718378	STAG1; PMEPA1							-1	chrna:-1--1
20114	ILMN_2375879	VEGFA	Homo sapiens			CCCTGGCTCCCCAGCACACATTCCTTTGAAATAAGGTTTCAATATACATC				NM_003376.4		6				7422																		RefSeq	ILMN_5540	VEGFA	NM_003376.4	A	+	43861770-43861819	VPF; VEGF-A; MGC70609; VEGF							-1	chrna:-1--1
23159	ILMN_1688526	ARL5A	Homo sapiens			CTCTGTGTTCTCTGTATTGTACTAACCAACCTCCCAAATCGCTGAGCTGC				NM_001037174.1		2				26225																		RefSeq	ILMN_137185	ARL5A	NM_001037174.1	A	-	152367384-152367433	ARFLP5; ARL5							-1	chrna:-1--1
33974	ILMN_1759097	MLLT11	Homo sapiens			CCCTTCTTCACACCTACTCACTTTACAACTTTGCTCCTAACTGTGGGTTG				NM_006818.3		1				10962																		RefSeq	ILMN_21397	MLLT11	NM_006818.3	S	+	149307256-149307305	AF1Q; RP11-316M1.10							-1	chrna:-1--1
44571	ILMN_2401878	DUSP10	Homo sapiens			GGATTGCTGCTCTCCATTAGGAGACAATGAGGAAGGAGGATGGATTCTGG				NM_144729.1		1				11221																		RefSeq	ILMN_20036	DUSP10	NM_144729.1	A	-	219942308-219942357	MKP-5; MKP5							-1	chrna:-1--1
4535	ILMN_2046470	DAAM1	Homo sapiens			TGGACATCAATTTTTTCCCCTGATTTCATCAAGTTATCTCTGCCAAGTGC				NM_014992.1		14				23002																		RefSeq	ILMN_183695	DAAM1	NM_014992.1	S	+	58905993-58906042	FLJ41657; KIAA0666							-1	chrna:-1--1
41889	ILMN_1790228	FURIN	Homo sapiens			ACTGTGCCCTGGTGGAGAAAGCACTGACCTGTCATGCCCCCCTCAAACCT				NM_002569.2		15				5045																		RefSeq	ILMN_6716	FURIN	NM_002569.2	S	+	89227338-89227387	PACE; FUR; SPC1; PCSK3							-1	chrna:-1--1
30542	ILMN_1685397	ITGA3	Homo sapiens			GAGAAGCTGAGGCTAGTTCCAAAAACCTCTCCTGACCCCTGCCTGTTGGC				NM_002204.1		17				3675																		RefSeq	ILMN_11442	ITGA3	NM_002204.1	A	+	45522680-45522729	GAP-B3; FLJ34704; VLA3a; VL3A; MSK18; VCA-2; FLJ34631; GAPB3; CD49C							-1	chrna:-1--1
13028	ILMN_2068104	TFPI2	Homo sapiens			GATGCCAAAGCTTCGCTTTGCCAGTAGAATCCGGAAAATTCGGAAGAAGC				NM_006528.2		7				7980																		RefSeq	ILMN_17570	TFPI2	NM_006528.2	S	-	93354075-93354124	TFPI-2; PP5; FLJ21164							-1	chrna:-1--1
40081	ILMN_3194508	ASAP2	Homo sapiens			CCTGCATCTGTATTTTATAGTCAGCCTTTTGACCACCTGGTGCCAGCTAT				NM_003887.2		2				8853																		RefSeq	NM_003887.2	ASAP2	NM_003887.2	A	+	9545148-9545197								-1	chrna:-1--1
24092	ILMN_1769282	FRMD6	Homo sapiens			TGTCTGTGCTGTCCCTCCTGTGCTGGGTCGCGGATGTGTAGGCAACATTG				NM_152330.2		14				122786																		RefSeq	ILMN_25287	FRMD6	NM_152330.2	S	+	51266219-51266268	c14_5320; MGC17921; C14orf31; Willin							-1	chrna:-1--1
44078	ILMN_2267535	NET1	Homo sapiens			GGAGTACTTGGGAAGCATGGTGGCACATGATGAGACTGGAGGTCTCCTAC				NM_005863.2		10				10276																		RefSeq	ILMN_8604	NET1	NM_005863.2	I	+		ARHGEF8; NET1A							-1	chrna:-1--1
10662	ILMN_1803211	FBXO2	Homo sapiens			TAGTCCATAGCGTCCTCACCTTCCCCAAGCCACACATCCTCCTCCCATCC				NM_012168.4		1				26232																		RefSeq	ILMN_18425	FBXO2	NM_012168.4	S	-	11631219-11631268	Fbs1; FBG1; FBX2; NFB42							-1	chrna:-1--1
25061	ILMN_1708841	GOLPH3	Homo sapiens			GGGAAGAGGCTTGTGACCAGTACCAATCTTGAGTTTCTTTTTCTGTCCAC				NM_022130.3		5				64083																		RefSeq	ILMN_22340	GOLPH3	NM_022130.3	S	-	32161087-32161136	FLJ90675; GPP34; GOPP1							-1	chrna:-1--1
30805	ILMN_2081883	IQCK	Homo sapiens			CCGACCCTCAAGGCAGATCCGAAAGCCTAGTAGTTAGTTGCACTGGGTTG				NM_153208.1		16				124152																		RefSeq	ILMN_19518	IQCK	NM_153208.1	S	+	19776045-19776094	FLJ20115; FLJ36575; MGC35048							-1	chrna:-1--1
4018	ILMN_2413158	PODXL	Homo sapiens			GTCACGGTCACTAGCTGATCCCTCAGGTCTGCTGCAAACACAGCATGGAG				NM_001018111.1		7				5420																		RefSeq	ILMN_24120	PODXL	NM_001018111.1	A	-	130835794-130835843	MGC138240; Gp200; PCLP							-1	chrna:-1--1
35049	ILMN_1716678	NPC2	Homo sapiens			AGCTCCGGGTGGCTGGTTCTCAGTGGTTGTCTCATGTCTCTTTTTCTGTC				NM_006432.3		14				10577																		RefSeq	ILMN_26452	NPC2	NM_006432.3	S	-	74016532-74016581	MGC1333; NP-C2; HE1							-1	chrna:-1--1
12766	ILMN_1898723		Homo sapiens	Hs.91389		GTAGGCCCCCAAAGTGCCGTCTTTCCCTAGCATTTTACTCAATGTTTGCC				BC090942																								Unigene	ILMN_74159	HS.91389	Hs.91389	S										-1	chrna:-1--1
14062	ILMN_1775380	SMOX	Homo sapiens			CCCGTGCCCCCACTTGCCTACCCTCTGTCCTGCCTTGTTATTGTAAGTGC				NM_175842.1		20				54498																		RefSeq	ILMN_137523	SMOX	NM_175842.1	A	+	4116271-4116320	PAO; PAOh1; dJ779E11.1; SMO; MGC1010; C20orf16; FLJ20746							-1	chrna:-1--1
32807	ILMN_2117223	ROD1	Homo sapiens			TTGGATAAGCAGCAGTACCAGCTTTCATTTGTAACAGTCTGTGGCATTGG				NM_005156.4		9				9991																		RefSeq	ILMN_177863	ROD1	NM_005156.4	S	-	114020788-114020837	DKFZp781I1117							-1	chrna:-1--1
39827	ILMN_1780861	LOC653506	Homo sapiens			TTTCAGGCCGCCGGTTGTTTCCGTTCCCGAGAATAAAGACGAGGATCCGA				XM_927769.1		17				653506																		RefSeq	ILMN_30995	LOC653506	XM_927769.1	S	+	7533-7582								-1	chrna:-1--1
46777	ILMN_3271098	FAM176A	Homo sapiens			CCCTTTCCAGGTCTCGGAATGGTGCTGAAAAATCCTCTCCAACACTGTGG				NM_001135032.1		2				84141																		RefSeq	NM_001135032.1	FAM176A	NM_001135032.1	M	-	75720109-75720158								-1	chrna:-1--1
29951	ILMN_1726114	SLC45A3	Homo sapiens			GCTACTGCAGGACCAGAAGCACAAAGTGCGGTTTCCCAAGCCTTTGTCCA				NM_033102.2		1				85414																		RefSeq	ILMN_12972	SLC45A3	NM_033102.2	S	-	203893823-203893872	IPCA-6; IPCA6; PRST; PCANAP6							-1	chrna:-1--1
7876	ILMN_1715684	LAMB3	Homo sapiens			ACAGCTTCCAGCCCGTTGCCCCACTCATCTGCCGCCTTTGCTTTTGGTTG				NM_000228.2		1				3914																		RefSeq	ILMN_1092	LAMB3	NM_000228.2	A	-	207855184-207855233	LAMNB1							-1	chrna:-1--1
27455	ILMN_1790577	SLC35F2	Homo sapiens			CACTGGCTATGTGCTCCACAGTTTCAGTCCCAGGTCATACTCTCCAACAG				NM_017515.3		11				54733																		RefSeq	ILMN_14505	SLC35F2	NM_017515.3	S	-	107167398-107167447	FLJ13018; HSNOV1; DKFZp667H1615							-1	chrna:-1--1
45078	ILMN_1781285	DUSP1	Homo sapiens			GCAGAAGAGAAAGGACTCAGTGTGTGATCCGGTTTCTTTTTGCTCGCCCC				NM_004417.2		5				1843																		RefSeq	ILMN_20700	DUSP1	NM_004417.2	S	-	172128082-172128131	HVH1; MKP1; MKP-1; PTPN10; CL100							-1	chrna:-1--1
2134	ILMN_1690125	PDLIM7	Homo sapiens			CATCTGACACTGCCTTCCCTCTTTGCCCTGTGGTACTGCTGTCTGCCAGG				NM_213636.1		5				9260																		RefSeq	ILMN_5202	PDLIM7	NM_213636.1	I	-	176849893-176849942								-1	chrna:-1--1
9924	ILMN_2408543	PLAUR	Homo sapiens			AGTGCCGCAGCCCTGAAGAACAGTGCCTGGATGTGGTGACCCACTGGATC				NM_002659.2		19				5329																		RefSeq	ILMN_24906	PLAUR	NM_002659.2	A	-	48852486-48852535	CD87; UPAR; URKR							-1	chrna:-1--1
43207	ILMN_2364521	AXL	Homo sapiens			TTTCAAGGTTCTAACCCTATACTGTAGTATTCTTTGGGGTGCCCCTCTCC				NM_021913.2		19				558																		RefSeq	ILMN_180683	AXL	NM_021913.2	A	+	46459226-46459275	UFO							-1	chrna:-1--1
33717	ILMN_2403852	PSCD1	Homo sapiens			GAAACCTGAACTTTCTGGGTGGGAGAACCAGGTGGTGCCTGCCGAGGTCT				NM_017456.2		17				9267																		RefSeq	ILMN_16992	PSCD1	NM_017456.2	A	-		FLJ41900; D17S811E; B2-1; CYTOHESIN-1; FLJ34050; SEC7							-1	chrna:-1--1
9237	ILMN_1713449	TBX3	Homo sapiens			CACCAAAATTGGGGAAGGAGTGCCACTTTCCAGCTCCACTTCAAATTCCT				NM_005996.3		12				6926																		RefSeq	ILMN_22621	TBX3	NM_005996.3	A	-	113592775-113592824	UMS; XHL; TBX3-ISO							-1	chrna:-1--1
26521	ILMN_1771599	PLOD2	Homo sapiens			ACAAAGTTGTTGAGCCTTGCTTCTTCCGTTTTGCCCTTTGTCTCGCTCCT				NM_000935.2		3				5352																		RefSeq	ILMN_14675	PLOD2	NM_000935.2	A	-	147270216-147270265	LH2; TLH							-1	chrna:-1--1
6579	ILMN_1772645	AGK	Homo sapiens			CTGCCCTTCCCAGGTGATTCTGTAAGTTGTCCCTCAACTGTACTTGGAGA				NM_018238.2		7				55750																		RefSeq	ILMN_23868	AGK	NM_018238.2	S	+	140999899-140999948	MULK; FLJ10842							-1	chrna:-1--1
1209	ILMN_2171295	PFTK1	Homo sapiens			GGAGCACCTCCAGGCTTGCAAAGAAAGTGAGGCCTCTTGGTATCCTTTCC				NM_012395.2		7				5218																		RefSeq	ILMN_12419	PFTK1	NM_012395.2	S	+	90677146-90677195	KIAA0834; PFTAIRE1							-1	chrna:-1--1
38040	ILMN_1733937	MMD	Homo sapiens			GGCTTGCCTTTAGATCGGGTGCTGATATTGCCTGTTTCCTAGTAATGGGC				NM_012329.2		17				23531																		RefSeq	ILMN_4207	MMD	NM_012329.2	S	-	50825362-50825411	PAQR11; MMA							-1	chrna:-1--1
6893	ILMN_1747673	RRP22	Homo sapiens			GGAAAGGACTTGGCTATGAACTTGACTGGAAACACGCAGCCTGCTCCTGG				NM_001007279.1		22				10633																		RefSeq	ILMN_20008	RRP22	NM_001007279.1	A	-	28038986-28039035	RRP22							-1	chrna:-1--1
19036	ILMN_2177156	SOX2	Homo sapiens			GGCCATGCAGGTTGACACCGTTGGTAATTTATAATAGCTTTTGTTCGATC				NM_003106.2		3				6657																		RefSeq	ILMN_171554	SOX2	NM_003106.2	S	+	182914572-182914621	ANOP3; MGC2413; MCOPS3							-1	chrna:-1--1
20853	ILMN_1655990	CDK5RAP2	Homo sapiens			AGTTGAGGCTGTGCGCCTTGGTGGGCTTCACGTCTTCCCCTGGATTTGCT				NM_018249.4		9				55755																		RefSeq	ILMN_3896	CDK5RAP2	NM_018249.4	A	-	122191031-122191080	MCPH3; DKFZp686D1070; Cep215; KIAA1633; C48; DKFZp686B1070							-1	chrna:-1--1
32965	ILMN_1743130	PTGFRN	Homo sapiens			CCAGACCTTCGTTTGTTTCCCCGGTGGCCCTTGCTTCTTGCTTTGCAGAC				NM_020440.2		1				5738																		RefSeq	ILMN_18752	PTGFRN	NM_020440.2	S	+	117334036-117334085	CD9P-1; FPRP; SMAP-6; EWI-F; KIAA1436; FLJ11001; CD315							-1	chrna:-1--1
47077	ILMN_1800317	WNT5A	Homo sapiens			CTCCAAGAGATCGTTAGCAGCATCAGTCCACAAACACTTAGTGGCCCACA				NM_003392.3		3				7474																		RefSeq	ILMN_14624	WNT5A	NM_003392.3	S	-	55475376-55475425	hWNT5A							-1	chrna:-1--1
23160	ILMN_2332558	ARL5A	Homo sapiens			TTAACACGATATCAGCACATTCCCTTGTCATCATCAAGGTGTTGGCTCAG				NM_001037174.1		2				26225																		RefSeq	ILMN_12840	ARL5A	NM_001037174.1	A	-	152366028-152366077	ARFLP5; ARL5							-1	chrna:-1--1
40291	ILMN_1703142	MARCH2	Homo sapiens			TCTGGACGGAGCAGGCACCCTGATCTCATTCTGAGGTCCACATGGCACCT				NM_001005416.1		19				51257																		RefSeq	ILMN_1285	MARCH2	NM_001005416.1	A	+	8409666-8409715	HSPC240; RNF172; MARCH-II							-1	chrna:-1--1
42542	ILMN_1669617	GRB10	Homo sapiens			TACCTGACAGTATGACCGATCTCTGCGCCTTTCTGGGGGCGGGCAAGCTG				NM_001001555.1		7				2887																		RefSeq	ILMN_2830	GRB10	NM_001001555.1	A	-	50625509-50625558	RSS; GRB-IR; IRBP; KIAA0207; MEG1							-1	chrna:-1--1
21819	ILMN_3307791	FAM69A	Homo sapiens			GTGACCATCACTGGACAGCTTTCTCTCAAAACTTTCCTTCAACGCCATGG				NM_001006605.3		1				388650																		RefSeq	NM_001006605.3	FAM69A	NM_001006605.3	S	-	93307799-93307848	FLJ23493							-1	chrna:-1--1
44079	ILMN_2359345	NET1	Homo sapiens			ACGGAACGAACGGCACTCTTACCAGGTTTACCGGCAGCCAATCCCAGTCC				NM_005863.2		10				10276																		RefSeq	ILMN_8604	NET1	NM_005863.2	A	+		ARHGEF8; NET1A							-1	chrna:-1--1
24023	ILMN_1671565	RNASET2	Homo sapiens			GATGGCCCAGTCTTCTATCCCCCACCTAAAAAGACCAAGCATTGATGCCC				NM_003730.3		6				8635																		RefSeq	ILMN_412	RNASET2	NM_003730.3	S	-	167263060-167263065:167263066-167263109	RP11-514O12.3; RNASE6PL; bA514O12.3							-1	chrna:-1--1
29657	ILMN_1708147	TBPL1	Homo sapiens			CGCAGTAATTCTCATGTCCCCATAAGCAGAGCTGTCACAGTGTGCACTAC				NM_004865.2		6				9519																		RefSeq	ILMN_3787	TBPL1	NM_004865.2	S	+	134350107-134350156	TRF2; STUD; MGC:9620; TLF; TLP; MGC:8389							-1	chrna:-1--1
24520	ILMN_1746396	CTNNB1	Homo sapiens			AGCTGCAGGGGTCCTCTGTGAACTTGCTCAGGACAAGGAAGCTGCAGAAG				NM_001098209.1						1499																		RefSeq	ILMN_137682	CTNNB1	NM_001098209.1	A			FLJ25606; CTNNB; FLJ37923; DKFZp686D02253							-1	chrna:-1--1
8900	ILMN_1796339	PLEKHA2	Homo sapiens			CTGTTTGACCTCCTCCCCCTCTGCTTATGAAGGGGTAGCATGATTCTGTG				NM_021623.1						59339																		RefSeq	ILMN_41481	PLEKHA2	NM_021623.1	I			TAPP2; FLJ25921							-1	chrna:-1--1
14418	ILMN_1801377	SLC29A4	Homo sapiens			TGCTGTGTCCCATCCCCCGTCTGTCTACTAACTGTACCGCACCGGCCATT				NM_153247.1		7				222962																		RefSeq	ILMN_27050	SLC29A4	NM_153247.1	S	+	5310144-5310193	PMAT; FLJ34923; ENT4							-1	chrna:-1--1
36470	ILMN_1801442	KRT81	Homo sapiens			CAGTGGGAAAGGCCACCCTAGAAAGAAGTCCGCTGGCACCCATAGGAAGG				NM_002281.2		12				3887																		RefSeq	ILMN_635	KRT81	NM_002281.2	S	-	50966078-50966127	KRTHB1; Hb-1; HB1; MLN137; hHAKB2-1; ghHkb1							-1	chrna:-1--1
39302	ILMN_1688480	CCND1	Homo sapiens			CGGCGCTTCCCAGCACCAACATGTAACCGGCATGTTTCCAGCAGAAGACA				NM_053056.2		11				595																		RefSeq	ILMN_139141	CCND1	NM_053056.2	S	+	69178329-69178378	PRAD1; D11S287E; BCL1; U21B31							-1	chrna:-1--1
11279	ILMN_1658926	NOTCH3	Homo sapiens			TCCCTGTGTAGCTGAATTCCCAAGCCCTGCATTGTACAGCCCCCCACTCC				NM_000435.1		19				4854																		RefSeq	ILMN_12369	NOTCH3	NM_000435.1	S	-	15131475-15131524	CASIL; CADASIL							-1	chrna:-1--1
31935	ILMN_1679262	DPYSL3	Homo sapiens			GGACAGACAGTAATCTCCTGTGATCTGTGCTAGCTGTGAGGCAGCTCTGG				NM_001387.2		5				1809																		RefSeq	ILMN_23309	DPYSL3	NM_001387.2	S	-	146750693-146750742	CRMP-4; DRP3; CRMP4; ULIP; DRP-3							-1	chrna:-1--1
31697	ILMN_1720048	CCL2	Homo sapiens			CAGGATTCCATGGACCACCTGGACAAGCAAACCCAAACTCCGAAGACTTG				NM_002982.3		17				6347																		RefSeq	ILMN_25185	CCL2	NM_002982.3	S	+	29607909-29607958	SMC-CF; MCP1; MCAF; HSMCR30; GDCF-2; SCYA2; HC11; MGC9434; MCP-1; GDCF-2 HC11							-1	chrna:-1--1
20962	ILMN_2330787	FRMD6	Homo sapiens			AGATGTAGGGTACAGTGGAACATAAGCAGTGTTACCCCTGGCTGGGAGTC				NM_152330.2		14				122786																		RefSeq	ILMN_25287	FRMD6	NM_152330.2	A	+		c14_5320; MGC17921; C14orf31; Willin							-1	chrna:-1--1
9020	ILMN_1673769	KCNG1	Homo sapiens			CCCGCCCACCCCAGCCCCTATGTGTGTTTCCCTCAATAAGGAGATGCCTT				NM_002237.3						3755																		RefSeq	ILMN_28652	KCNG1	NM_002237.3	I			KCNG; KV6.1; MGC12878; K13; kH2							-1	chrna:-1--1
21107	ILMN_2415529	CDK5RAP2	Homo sapiens			CTGGGAACAAAGGGTCCACACCCAGCACCACTGAGCAAGTTTGTGAGCAG				NM_001011649.1		9				55755																		RefSeq	ILMN_3896	CDK5RAP2	NM_001011649.1	A	-	122202946-122202984:122204905-122204915	MCPH3; DKFZp686D1070; Cep215; KIAA1633; C48; DKFZp686B1070							-1	chrna:-1--1
45009	ILMN_1770433	PIK3CG	Homo sapiens			GCAAAAGCCCAAAGGTTCCTAAGCCTGGCTGCAAAGAAGAATCAACAGGG				NM_002649.2		7				5294																		RefSeq	ILMN_7736	PIK3CG	NM_002649.2	S	+	106334537-106334586	PIK3; PI3K; PI3CG; PI3Kgamma							-1	chrna:-1--1
18877	ILMN_1738707	S100A13	Homo sapiens			AGGGACACTGGATGTCTTACCCCAAGCTGGGCCTTGCAGTACCTGTGGCT				NM_005979.2		1				6284																		RefSeq	ILMN_9317	S100A13	NM_005979.2	I	-	151867240-151867289								-1	chrna:-1--1
27454	ILMN_2075189	SLC35F2	Homo sapiens			TTCTCACCAAAGAGTATGCCTGGGAGCCTCCAGCTGTTAAAAGACAATGC				NM_017515.3		11				54733																		RefSeq	ILMN_14505	SLC35F2	NM_017515.3	S	-	107167138-107167187	FLJ13018; HSNOV1; DKFZp667H1615							-1	chrna:-1--1
4692	ILMN_1755727	JARID1B	Homo sapiens			AAGGGGTCTGTTCTGCAGTGGAGAAGACATTCTGGTGACCAGACTTTTGC				NM_006618.3		1				10765																		RefSeq	ILMN_14812	JARID1B	NM_006618.3	S	-	200963341-200963390	FLJ23670; FLJ12491; RBBP2H1A; PLU-1; FLJ12459; FLJ10538; FLJ16281; PUT1							-1	chrna:-1--1
9521	ILMN_1672662	SLC20A1	Homo sapiens			CATGCTCTGCGTTGTTGGTTTCACCAGCTTCTGCCCTCACATGCACAGGG				NM_005415.3		2				6574																		RefSeq	ILMN_7081	SLC20A1	NM_005415.3	S	+	113137447-113137496	Glvr-1; PiT-1; FLJ41426; GLVR1; PIT1; DKFZp686J2397							-1	chrna:-1--1
6416	ILMN_2388397	LYPD1	Homo sapiens			CCAGCTGAACAACGACTGCTCCTCCCCCGAGTTCATTGTGAATTGCACGG				NM_001077427.2						116372																		RefSeq	ILMN_166509	LYPD1	NM_001077427.2	A			MGC29643; PHTS; FLJ41033; LYPDC1							-1	chrna:-1--1
3095	ILMN_1682717	IER3	Homo sapiens			GAGGACGTCCCGGCTGGGATGAAGTCTGGTGGTGGGTCGTAAGTTTAGGA				NM_003897.3						8870																		RefSeq	ILMN_14915	IER3	NM_003897.3	A			IEX-1L; PRG1; IEX1; GLY96; DIF-2; IEX-1; DIF2							-1	chrna:-1--1
28350	ILMN_1691341	IL7R	Homo sapiens			GCTGATTTCCTACCAGCCTTTGCCTCTTCCTTCAATGTGGTTTCCATGGG				XM_937367.1						3575																		RefSeq	ILMN_137414	IL7R	XM_937367.1	I										-1	chrna:-1--1
27363	ILMN_1734744	CDH19	Homo sapiens			GGAACAGGGTCATTAGCTGGATCCCTGAGCTCCTTAGAATCAGCAGTCTC				NM_021153.2		18				28513																		RefSeq	ILMN_1321	CDH19	NM_021153.2	S	-	62323125-62323174	CDH7; CDH7L2							-1	chrna:-1--1
41076	ILMN_3298423	TOX2	Homo sapiens			TATCTTAAGGGAGACGCGCACAAAAGCGGCTGCCAAACCGTTTCGTCATC				NM_001098797.1		20				84969																		RefSeq	NM_001098797.1	TOX2	NM_001098797.1	M	+	42131336-42131385	dJ1108D11.2; MGC15880; C20orf100; GCX-1; dJ495O3.1							-1	chrna:-1--1
28331	ILMN_1691892	TAGLN2	Homo sapiens			GTCACCTCTGAGGTGCCTGCTGGCATCCTCTCCCCCATGCTTACTAATAC				NM_003564.1		1				8407																		RefSeq	ILMN_14546	TAGLN2	NM_003564.1	S	-	158155026-158155075	KIAA0120; HA1756							-1	chrna:-1--1
24290	ILMN_1697491	FLJ14213	Homo sapiens			GAGAGCTATTGGAGTGAGAGCTGAGGTGTCCTTAACCACTTTTTCTCTCC				NM_024841.3						79899																		RefSeq	ILMN_25398	FLJ14213	NM_024841.3	S			MGC16218							-1	chrna:-1--1
22104	ILMN_2342033	F11R	Homo sapiens			CTAGCTTACAATGGACCTTTTGAACTGGAAAACACCTTGTCTGCATTCAC				NM_144504.1		1				50848																		RefSeq	ILMN_6121	F11R	NM_144504.1	A	-	159232655-159232704	JAM; JAM-A; PAM-1; JAM1; JAM-1; JAMA; JCAM; KAT; CD321							-1	chrna:-1--1
22966	ILMN_1707434	LOC653778	Homo sapiens			ACTGCTGCTTCCTACCTGCAAGACGAACAATGTATGTTTCAAGGGTGAGC				XM_929667.1		8				653778																		RefSeq	ILMN_32201	LOC653778	XM_929667.1	S	+	23488696-23488745								-1	chrna:-1--1
22444	ILMN_1657977	MSRB2	Homo sapiens			TTCCCTTGCCACCCCTTCACGTGCACCCTCAATTTCCACAATTCACTTGA				NM_012228.2		10				22921																		RefSeq	ILMN_1402	MSRB2	NM_012228.2	S	+	23449812-23449861	PILB; CBS-1; MSRB; CGI-131; CBS1; MGC26104							-1	chrna:-1--1
8438	ILMN_3227263	SLC22A23	Homo sapiens			ACTACTTTGAACGCCTCTGTAAGCTGTGTCTTCACTCGCCCCGAGGTGGG				NM_015482.1		6				63027																		RefSeq	NM_015482.1	SLC22A23	NM_015482.1	A	-	3269528-3269577								-1	chrna:-1--1
36072	ILMN_1787981	MFAP2	Homo sapiens			CCCTTCTCAGCCCGTTTTGAGGACAGACAGTCCCCCGAGGTAGGCTACAT				NM_017459.1		1				4237																		RefSeq	ILMN_14313	MFAP2	NM_017459.1	A	-	17173683-17173732	MAGP-1; MAGP; MAGP1							-1	chrna:-1--1
10379	ILMN_2403237	CHN2	Homo sapiens			CCATTGGCACAGGGAGGTTTGACCTCTTCCCTGCTATTATCCCTCCTCCC				NM_004067.1		7				1124																		RefSeq	ILMN_16218	CHN2	NM_004067.1	A	+	29520261-29520310	ARHGAP3; RHOGAP3							-1	chrna:-1--1
15429	ILMN_1755620	IER5L	Homo sapiens			AACTTGATCTCCATCTTTGGCTCCGGCTTCTCGGGGCTGGTGAGCCGACA				NM_203434.2						389792																		RefSeq	ILMN_16273	IER5L	NM_203434.2	S			MGC70833; bA247A12.2							-1	chrna:-1--1
40778	ILMN_1900520		Homo sapiens	Hs.12876		CAGTGTCACATGCTGCTGGCGGTAAAAAGCAACCCAAGTGTCAGATCACC				BG698090																								Unigene	ILMN_71296	HS.12876	Hs.12876	S										-1	chrna:-1--1
536	ILMN_1797875	ALOX5AP	Homo sapiens			TCTATTGGCCATCTGGGCTTCACAGCTTGAGTTAACCTTGCTTTTCCGGG				NM_001629.2		13				241																		RefSeq	ILMN_3192	ALOX5AP	NM_001629.2	S	+	30236347-30236396	FLAP							-1	chrna:-1--1
5325	ILMN_1725090	CTHRC1	Homo sapiens			AGGACTTTGTGAAGGAATTGGTGCTGGATTAGTGGATGTTGCTATCTGGG				NM_138455.2		8				115908																		RefSeq	ILMN_7282	CTHRC1	NM_138455.2	S	+	104463866-104463915								-1	chrna:-1--1
24070	ILMN_1738742	PLAT	Homo sapiens			CATGCCACCCTGTTTTCAGCTAAAGCCCAACCTCCTGACCTGTCACCGTG				NM_000930.2		8				5327																		RefSeq	ILMN_1289	PLAT	NM_000930.2	A	-	42152339-42152388	T-PA; DKFZp686I03148; TPA							-1	chrna:-1--1
17268	ILMN_1653028	COL4A1	Homo sapiens			CATCGCATGGACCGCAGGAGGGCAGATTCGGACCACTAGGCCTGAAATGA				NM_001845.4						1282																		RefSeq	ILMN_24359	COL4A1	NM_001845.4	S			arresten							-1	chrna:-1--1
15540	ILMN_1701877	AXL	Homo sapiens			GGGATGGACGATCTCCCACCTTTCGGGCCATGTTGCCCCCGTGAGCCAAT				NM_021913.2		19				558																		RefSeq	ILMN_17320	AXL	NM_021913.2	A	+	46459368-46459417	UFO							-1	chrna:-1--1
21055	ILMN_1701204	VEGFC	Homo sapiens			CTGTTACAGACGGCCATGTACGAACCGCCAGAAGGCTTGTGAGCCAGGAT				NM_005429.2		4				7424																		RefSeq	ILMN_4297	VEGFC	NM_005429.2	S	-	177842138-177842187	VRP; Flt4-L							-1	chrna:-1--1
1601	ILMN_1655163	STK24	Homo sapiens			GCGCTCTCGTCTGACATTTGTTTGGAATCGTGCCACTGCTGGTCTGCGCC				NM_003576.3						8428																		RefSeq	ILMN_10104	STK24	NM_003576.3	A			MST-3; STK3; MST3B; MST3							-1	chrna:-1--1
15956	ILMN_1894072		Homo sapiens	Hs.561747		CAGATGTTGTAGACCTAGCCCCACAGGACTGCATTTAGCTGCTTCAGTGA				BU935198																								Unigene	ILMN_115058	HS.561747	Hs.561747	S										-1	chrna:-1--1
13020	ILMN_1751097	CREB3L2	Homo sapiens			AACCAGGGGTTTTAGCTCTGTTCTCTGCTCCCATCCTTCGCTCACCAGCT				NM_194071.2		7				64764																		RefSeq	ILMN_12716	CREB3L2	NM_194071.2	S	-	137210715-137210764	BBF2H7; MGC131709; MGC71006							-1	chrna:-1--1
22900	ILMN_1666845	KRT17	Homo sapiens			CCCCTGCTTCAGTCCCTTCCCCATGCTTCCTTGCCTGATGACAATAAAGC				NM_000422.1		17				3872																		RefSeq	ILMN_5566	KRT17	NM_000422.1	S	-	37029235-37029284	PCHC1; K17; PC2; PC							-1	chrna:-1--1
42354	ILMN_1737685	CRLS1	Homo sapiens			GTGAATACAGCAGTCCAGTTAATCTTGGTGGCAGCTTCTTTGGCAGCTCC				NM_019095.3		20				54675																		RefSeq	ILMN_14031	CRLS1	NM_019095.3	S	+	5963110-5963159	C20orf155; GCD10; CLS1; dJ967N21.6							-1	chrna:-1--1
11873	ILMN_2088124	TMEM154	Homo sapiens			GAAGTTAGTATACAGCCAGAACAGCCAAGCCTCAATTCTTGTACCTTGTG				NM_152680.1		4				201799																		RefSeq	ILMN_2086	TMEM154	NM_152680.1	S	-	153767020-153767069	FLJ32028							-1	chrna:-1--1
25316	ILMN_1726204	SCRG1	Homo sapiens			GGGCTAACTTTGCTGCTAGGAGTTCAAGCCATGCCTGCAAATCGCCTCTC				NM_007281.1		4				11341																		RefSeq	ILMN_15389	SCRG1	NM_007281.1	S	-	174549060-174549109	SCRG-1; MGC26468							-1	chrna:-1--1
43608	ILMN_1917095		Homo sapiens	Hs.569175		TGCACTCAGGGAAGTGGCTGTGCATGGAGACTAGAAATGGAAGAGGCTTC				DA697821																								Unigene	ILMN_121356	HS.569175	Hs.569175	S										-1	chrna:-1--1
23412	ILMN_1801504	RUNX1	Homo sapiens			CTTCAGCCAGATGACATGAGAGAATATCCCAGAACCCTCTCTCCAAGGTG				NM_001754.3		21				861																		RefSeq	ILMN_19125	RUNX1	NM_001754.3	A	-	35082209-35082258	AMLCR1; PEBP2aB; EVI-1; CBFA2; AML1; AML1-EVI-1							-1	chrna:-1--1
10761	ILMN_3294365	LOC646993	Homo sapiens			CATAGCATTCTGCTGCCTTCTTAGTTGTGGACAAAGCGGGGTCAGCTGGC				XM_001717725.1						646993																		RefSeq	XM_001717725.1	LOC646993	XM_001717725.1	M										-1	chrna:-1--1
32040	ILMN_2086890	ANGPT1	Homo sapiens			GGGCCTCCTCTCATAAAAGAGACAGTTGTTGGCAAGGTAGCAATACCAGT				NM_001146.3		8				284																		RefSeq	ILMN_5106	ANGPT1	NM_001146.3	S	-	108331545-108331594	ANG1; AGP1; AGPT							-1	chrna:-1--1
19334	ILMN_1792679	ITGA5	Homo sapiens			GCCCAACCCTTCCCTCACCTTGGCACCAGACACCCAGGACTTATTTAAAC				NM_002205.2		12				3678																		RefSeq	ILMN_6497	ITGA5	NM_002205.2	S	-	53075365-53075414	CD49e; VLA5A; FNRA							-1	chrna:-1--1
45384	ILMN_2374340	PLAUR	Homo sapiens			GGAGCTTGAAAATCTGCCGCAGAATGGCCGCCAGTGTTACAGCTGCAAGG				NM_001005376.1		19				5329																		RefSeq	ILMN_24538	PLAUR	NM_001005376.1	A	-	48848309-48848358	CD87; UPAR; URKR							-1	chrna:-1--1
34066	ILMN_3234142	LOC728855	Homo sapiens			CCTGAAGGGCTCGTGCAGACGTACAGGCGGGATCTTCTGGAAGTGAGAAT				NR_024510.1		1				728855																		RefSeq	NR_024510.1	LOC728855	NR_024510.1	I	-	144300781-144300830								-1	chrna:-1--1
4369	ILMN_1653292	PFKFB4	Homo sapiens			GCTGGCGTGCCCATGTTGCAGATATTTTCCCGAGTTCCCCAGAATGGATG				NM_004567.2		3				5210																		RefSeq	ILMN_25315	PFKFB4	NM_004567.2	S	-	48530189-48530238								-1	chrna:-1--1
2503	ILMN_1709674	GFPT2	Homo sapiens			ACTGTTCATCCTAGCTACCCATGCTCTGTGTCCAGGCTTGCTCCTGGCAG				NM_005110.1		5				9945																		RefSeq	ILMN_7613	GFPT2	NM_005110.1	S	-	179660707-179660756	GFAT2; FLJ10380							-1	chrna:-1--1
11098	ILMN_1815705	LZTFL1	Homo sapiens			GGTGGTTTGAGCCTTGATTAGACTTTTGATGTGCTAAGCCAGACAGGCAG				NM_020347.2		3				54585																		RefSeq	ILMN_27007	LZTFL1	NM_020347.2	S	-	45840675-45840724	FLJ36386							-1	chrna:-1--1
1551	ILMN_2203891	SMAD7	Homo sapiens			CCCATCCTGTGTGTTAAGCTCTGCTATTAGGCCAGCAAGCGGGGATGTCC				NM_005904.2		18				4092																		RefSeq	ILMN_10011	SMAD7	NM_005904.2	S	-	44700792-44700841	MADH8; MADH7; FLJ16482							-1	chrna:-1--1
1648	ILMN_1770635	SOX2	Homo sapiens			GAGAACACCAATCCCATCCACACTCACGCAAAAACCGCGATGCCGACAAG				NM_003106.2		3				6657																		RefSeq	ILMN_13292	SOX2	NM_003106.2	S	+	182913965-182914014	ANOP3; MGC2413; MCOPS3							-1	chrna:-1--1
9300	ILMN_2069286	CHRNA9	Homo sapiens			TAGGGAAAGAGCCCTTTTATAGCCCACCGTAGTGGTGGGTGACTGGCCTC				NM_017581.2		4				55584																		RefSeq	ILMN_18306	CHRNA9	NM_017581.2	S	+	40051504-40051553	HSA243342; MGC142135; NACHRA9; MGC142109							-1	chrna:-1--1
41437	ILMN_3248591	LTBP2	Homo sapiens			GGTGGTTTGTGGGGAGGGTGACAGGGTGGATAGGTACAGGATTGGGAGAC				NM_000428.2		14				4053																		RefSeq	NM_000428.2	LTBP2	NM_000428.2	S	-	74964971-74965020	LTBP3; MSTP031; C14orf141							-1	chrna:-1--1
41103	ILMN_2351638	BEXL1	Homo sapiens			CAGCAGATGAGGCACTATATGCGCTTCCAAACTCCTGAACCTGACAACCA				NM_001080425.1						56271																		RefSeq	ILMN_171171	BEXL1	NM_001080425.1	A			BEX4; FLJ10097							-1	chrna:-1--1
127	ILMN_1802808	LOC654103	Homo sapiens			ACTGCTGCTTCCTACCTGCAAGACGCACAATGTATGTTTCAAGGGTGAGC				XM_939368.1						654103																		RefSeq	ILMN_37027	LOC654103	XM_939368.1	S										-1	chrna:-1--1
32041	ILMN_1677723	ANGPT1	Homo sapiens			ATTCTTGGTGGCTTCTTCATAGCAGGTAAGCCTCTCCTTCTAAAAACTTC				NM_001146.3		8				284																		RefSeq	ILMN_5106	ANGPT1	NM_001146.3	S	-	108331309-108331358	ANG1; AGP1; AGPT							-1	chrna:-1--1
7900	ILMN_2149164	SFRP1	Homo sapiens			CACTTGGCTCTTGGTACCTGTGGGTTAGCATCAAGTTCTCCCCAGGGTAG				NM_003012.3		8				6422																		RefSeq	ILMN_21487	SFRP1	NM_003012.3	S	-	41239120-41239169	FRP; FrzA; SARP2; FRP1; FRP-1							-1	chrna:-1--1
26078	ILMN_1665792	ITGA2	Homo sapiens			ACCCCAGTCACTAGGATGCAGATGGACCACACTTTGAGAAACACCACCCA				NM_002203.3						3673																		RefSeq	ILMN_12662	ITGA2	NM_002203.3	S			CD49B; VLAA2; VLA-2; BR; GPIa							-1	chrna:-1--1
28289	ILMN_1706498	DSE	Homo sapiens			TCCTTGATGCTGGTCTCTGCACACATATGCTTGGTTACTTGCATGCATTC				NM_013352.2						29940																		RefSeq	ILMN_14589	DSE	NM_013352.2	S			DSEPI; SART2							-1	chrna:-1--1
375	ILMN_1704353	IGSF3	Homo sapiens			CAGATGGATGGTAATGGTGCCCTCCAGTGGCTGTGAGACCTCATTGCGCA				NM_001542.2		1				3321																		RefSeq	ILMN_15014	IGSF3	NM_001542.2	A	-	116918916-116918965	V8; EWI-3							-1	chrna:-1--1
42787	ILMN_1784602	CDKN1A	Homo sapiens			GTCCTGGTTCCCGTTTCTCCACCTAGACTGTAAACCTCTCGAGGGCAGGG				NM_000389.2		6				1026																		RefSeq	ILMN_5895	CDKN1A	NM_000389.2	A	+	36762947-36762996	P21; MDA-6; SDI1; p21CIP1; CIP1; CDKN1; WAF1; CAP20							-1	chrna:-1--1
24375	ILMN_1791726	TUBB3	Homo sapiens			TCCTCCCCACCTAGGCCACGTGTGAGCTGCTCCTGTCTCTGTCTTATTGC				NM_006086.2		16				10381																		RefSeq	ILMN_16399	TUBB3	NM_006086.2	S	+	88529862-88529911	TUBB4; MC1R; beta-4							-1	chrna:-1--1
22652	ILMN_1653856	STS-1	Homo sapiens			TCTCCGTGGCACTTGTGCTTTCCTGGCTGAGAGCTCTCCCCTGTTGATAC				NM_032873.3		11				84959																		RefSeq	ILMN_20786	STS-1	NM_032873.3	S	+	122190247-122190296	MGC15437; KIAA1959; p70							-1	chrna:-1--1
1038	ILMN_2123743	FCER1G	Homo sapiens			TGTTTACACGGGCCTGAGCACCAGGAACCAGGAGACTTACGAGACTCTGA				NM_004106.1		1				2207																		RefSeq	ILMN_26951	FCER1G	NM_004106.1	S	+	159455128-159455137:159455295-159455334								-1	chrna:-1--1
22341	ILMN_2077905	PTGFRN	Homo sapiens			CACCGATGACAACAGAGGAAGAAGGGAACTGGGATTTGGGTAAGTTCTCC				NM_020440.2		1				5738																		RefSeq	ILMN_175316	PTGFRN	NM_020440.2	S	+	117334202-117334251	CD9P-1; FPRP; SMAP-6; EWI-F; KIAA1436; FLJ11001; CD315							-1	chrna:-1--1
17023	ILMN_1772359	LAPTM5	Homo sapiens			CCACAGGTTAGTTCAGTCAAAGCAGGCAACCCCCTTGTGGGCACTGACCC				NM_006762.1		1				7805																		RefSeq	ILMN_5657	LAPTM5	NM_006762.1	S	-	30978154-30978203	MGC125860; MGC125861							-1	chrna:-1--1
7646	ILMN_1659206	RARA	Homo sapiens			CCTGGAGCCCGTGGGTGCACCTGTTACTGTTGGGCTTTCCACTGAGATCT				NM_000964.2		17				5914																		RefSeq	ILMN_29880	RARA	NM_000964.2	A	+	35767340-35767389	NR1B1; RAR							-1	chrna:-1--1
23054	ILMN_2360415	PRNP	Homo sapiens			CAGCCCGCTGGAGCATGAGCTCTGTGTGTACCGAGAACTGGGGTGATGTT				NM_183079.2		20				5621																		RefSeq	ILMN_11177	PRNP	NM_183079.2	A	+	4629435-4629484	ASCR; PrP27-30; GSS; CJD; CD230; PRIP; PrPc; PrP; PrP33-35C; MGC26679							-1	chrna:-1--1
46155	ILMN_2407168	S100A13	Homo sapiens			AAGACCTGAAGATCAGGAAGAAGTAAAGCCGCCTGGCTGAGATGGGGTGG				NM_001024211.1		1				6284																		RefSeq	ILMN_1543	S100A13	NM_001024211.1	A	-	151857970-151857994:151857995-151858019								-1	chrna:-1--1
28774	ILMN_1652413	UCN2	Homo sapiens			GAGCTCCAACCAAACTCTGTCCCACTTCACGCACGGACTGTCCTGGGCAA				NM_033199.3		3				90226																		RefSeq	ILMN_20791	UCN2	NM_033199.3	S	-	48574304-48574353	SRP; URP; UCN-II; UCNI							-1	chrna:-1--1
6710	ILMN_2213136	LEF1	Homo sapiens			GTAATAGCCAAACCCCACTCTGTTGGTAGCAATTGGCAGCCCTATTTCAG				NM_016269.2		4				51176																		RefSeq	ILMN_30265	LEF1	NM_016269.2	S	-	109188515-109188564	TCF1ALPHA; DKFZp586H0919							-1	chrna:-1--1
20024	ILMN_1838310		Homo sapiens	Hs.105636		GCATACCTGTAACCCCCTAGAACCCAAGTGCCAGAATTCCTAGATGCTGC				BX417162																								Unigene	ILMN_74929	HS.105636	Hs.105636	S										-1	chrna:-1--1
30989	ILMN_1689968	PLEKHQ1	Homo sapiens			GCTATTAATTTCCATCCTTTAGCAGGCTGGGCCCTAGGCAGGAAGCTGGC				NM_025201.3		15				80301																		RefSeq	ILMN_25713	PLEKHQ1	NM_025201.3	S	+	62947048-62947097	pp9099; PP1628; DKFZp761K2312; FLJ38884							-1	chrna:-1--1
31160	ILMN_1730670	FSTL3	Homo sapiens			GTGCCTGCGTGTAAACCACAGCCTCAGACCAGCTATGGGGAGAGGACAAC				NM_005860.2						10272																		RefSeq	ILMN_13221	FSTL3	NM_005860.2	S			FLRG; FSRP							-1	chrna:-1--1
16401	ILMN_1718629	NRIP1	Homo sapiens			GTGATTACCTGCTGCATGAAAAGTGCATGGGGGACCCTGTGCATCTGTGC				NM_003489.2		21				8204																		RefSeq	ILMN_4339	NRIP1	NM_003489.2	S	-	15255898-15255947	RIP140							-1	chrna:-1--1
1071	ILMN_1789095	BMPR2	Homo sapiens			CTCTTAGGGTGTTGTAGTAGCTGAAACATGGAGATGCGTAGCTGTCATGC				NM_001204.5		2				659																		RefSeq	ILMN_29007	BMPR2	NM_001204.5	S	+	203140150-203140199	BRK-3; BMPR3; BMPR-II; BMR2; TRG10; PPH1; T-ALK							-1	chrna:-1--1
12144	ILMN_2184373	IL8	Homo sapiens			CCCAGTCTTGTCATTGCCAGCTGTGTTGGTAGTGCTGTGTTGAATTACGG				NM_000584.2		4				3576																		RefSeq	ILMN_179575	IL8	NM_000584.2	S	+	74827989-74828038	GCP-1; MDNCF; NAP1; CXCL8; AMCF-I; TSG-1; NAP-1; LYNAP; MONAP; SCYB8; GCP1; LUCT; LECT; K60; 3-10C; b-ENAP; NAF							-1	chrna:-1--1
6536	ILMN_1849494		Homo sapiens	Hs.4892		GCCCATATCTCGTAATGTGTCTGTGTCCACTTAGAGCCTCACGACCTGGC				AF131834																								Unigene	ILMN_70822	HS.4892	Hs.4892	S										-1	chrna:-1--1
34676	ILMN_2352921	BPGM	Homo sapiens			GTCATAGCCTTATGAGTTAGCTTTCTTGCTAGCCCCCTAGTCGGTCACCA				NM_001724.3		7				669																		RefSeq	ILMN_19996	BPGM	NM_001724.3	A	+	134014505-134014554								-1	chrna:-1--1
43518	ILMN_1677092	GEM	Homo sapiens			GCTCAAGTCCAAATCCTGCCATGACCTCTCTGTACTCTAGGAACCCAGGG				NM_181702.1		8				2669																		RefSeq	ILMN_20370	GEM	NM_181702.1	A	-	95331703-95331713:95331714-95331752	KIR; MGC26294							-1	chrna:-1--1
273	ILMN_1690566	RASSF4	Homo sapiens			GTCACAGCAGGATTTCCCCAACCCAGCTCCATCATCACAGACACAGAGAG				NM_032023.3		10				83937																		RefSeq	ILMN_1013	RASSF4	NM_032023.3	A	+	44810022-44810071	MGC44914; AD037							-1	chrna:-1--1
33129	ILMN_1751161	COL7A1	Homo sapiens			TGCACGTCCGTTATTTCAGTGACTTGGTCCCGTGGGTCTAGCCTTCCCCC				NM_000094.2		3				1294																		RefSeq	ILMN_24830	COL7A1	NM_000094.2	S	-	48576675-48576724	EBR1; EBD1; EBDCT							-1	chrna:-1--1
46120	ILMN_2318643	TGIF1	Homo sapiens			GCCATACCACTGTGACTGCATTGAAAGATGTCCCTTTCTCTCTCTGCCAG				NM_170695.2		18				7050																		RefSeq	ILMN_162784	TGIF1	NM_170695.2	A	+	3447640-3447689	HPE4; MGC5066; MGC39747; TGIF							-1	chrna:-1--1
26508	ILMN_1658989	MEX3B	Homo sapiens			GAATGTTCGTGGAAGGGCCAGGAGTTCCTGTGAAACCAGGATACTGCAGC				NM_032246.3		15				84206																		RefSeq	ILMN_29516	MEX3B	NM_032246.3	S	-	80121997-80122046	RNF195; DKFZp434J0617; MGC117199; MEX-3B; RKHD3							-1	chrna:-1--1
9125	ILMN_1757237	DDEF2	Homo sapiens			GCAGCTGCAGGATTCTGGCATTTTGCATGCCATTCTCCATCAGATCTGGG				NM_003887.1		2				8853																		RefSeq	ILMN_8233	DDEF2	NM_003887.1	S	+	9462928-9462977	PAG3; Pap-alpha; SHAG1; FLJ42910; AMAP2; PAP; KIAA0400; CENTB3							-1	chrna:-1--1
33180	ILMN_1705116	C6orf85	Homo sapiens			GTCCTCTCGTCTAGAAGGCACCACCTCGCTTTCATGTCCCGTGTGTTTTG				NM_021945.4		6				63027																		RefSeq	ILMN_491	C6ORF85	NM_021945.4	S	-	3214941-3214990	DKFZP434F011; FLJ22174							-1	chrna:-1--1
25299	ILMN_1687301	VCAN	Homo sapiens			CAGCCATAGGTGCAGTTTGCTTCTACATGATGCTAAAGGCTGCGAATGGG				NM_004385.2		5				1462																		RefSeq	ILMN_25778	VCAN	NM_004385.2	S	+	82912585-82912634	DKFZp686K06110; WGN; VERSICAN; PG-M; WGN1; ERVR; CSPG2							-1	chrna:-1--1
6033	ILMN_3224926	RBM47	Homo sapiens			CATTGGTGACATGGCCAATTAAGTATCAGTGAGCCTCCTATCTGGGACTT				NM_001098634.1		4				54502																		RefSeq	NM_001098634.1	RBM47	NM_001098634.1	A	-	40425558-40425607	DKFZp686F02235; FLJ21344; FLJ20273; FLJ21643							-1	chrna:-1--1
1180	ILMN_1712389	CKLF	Homo sapiens			ACATCGCCCCTTCTGCTTCAGTGTGAAAGGCCACGTGAAGATGCTGCGGC				NM_001040138.1		16				51192																		RefSeq	ILMN_17455	CKLF	NM_001040138.1	A	+	65144146-65144195	UCK-1; CKLF1; CKLF4; CKLF2; CKLF3; C32; HSPC224							-1	chrna:-1--1
3789	ILMN_2384857	DHRS2	Homo sapiens			CATGCTAGGCTTGAGGAAGAAGAAAAACGCTTCGGCATTCTCCTTAGGAC				NM_182908.3		14				10202																		RefSeq	ILMN_25760	DHRS2	NM_182908.3	A	+	23184428-23184477	HEP27							-1	chrna:-1--1
17056	ILMN_1737426	PCMTD1	Homo sapiens			TCTAGCATCAGATCAATCCCAAGAATCCATCAGCAACCTCAGACCAACCC				NM_052937.1		8				115294																		RefSeq	ILMN_7707	PCMTD1	NM_052937.1	S	-	52892908-52892957	FLJ10883							-1	chrna:-1--1
43515	ILMN_1768534	BHLHB2	Homo sapiens			GGTCCAGAGTACTTGTTTTCCCGATGTGTCCAGCCAGCTCCGCAGCAGCT				NM_003670.1		3				8553																		RefSeq	ILMN_24095	BHLHB2	NM_003670.1	S	+	5001452-5001501	DEC1; STRA13; Stra14; SHARP-2							-1	chrna:-1--1
17960	ILMN_1785268	CD58	Homo sapiens			GTGCTTGAGTCTCTTCCATCTCCCACACTAACTTGTGCATTGACTAATGG				NM_001779.1		1				965																		RefSeq	ILMN_29684	CD58	NM_001779.1	S	-	116880330-116880373:116888456-116888461	LFA3; LFA-3							-1	chrna:-1--1
9394	ILMN_1771800	PRKCA	Homo sapiens			GGAGGAAGAGACGGAGGTTGAGGTTTTTCCTTCTGTATAAGCACCTACTG				NM_002737.2		17				5578																		RefSeq	ILMN_24085	PRKCA	NM_002737.2	S	+	62237082-62237131	MGC129901; MGC129900; PRKACA; PKCA; AAG6; PKC-alpha							-1	chrna:-1--1
46776	ILMN_3194638	FAM176A	Homo sapiens			AAGCAGGACATGCCCCTTTTCTAGCCAGGAGGATTGCTCCTTTTTGGCCA				NM_001135032.1		2				84141																		RefSeq	NM_001135032.1	FAM176A	NM_001135032.1	A	-	75720197-75720246								-1	chrna:-1--1
45269	ILMN_1672094	DLX1	Homo sapiens			CCCTAGAGGCTCGACCACAGAATAATGCCAGTCACCACCCTGAACGCACA				NM_178120.4		2				1745																		RefSeq	ILMN_138760	DLX1	NM_178120.4	S	+	172662265-172662314								-1	chrna:-1--1
43495	ILMN_1745964	IRAK2	Homo sapiens			CCCTGGGCTGTTGGGAGGAACAGATGAGACAGTGGCTATAGAAGCACTTG				NM_001570.3		3				3656																		RefSeq	ILMN_2486	IRAK2	NM_001570.3	S	+	10260163-10260212	IRAK-2; MGC150550							-1	chrna:-1--1
15217	ILMN_1804117	FAM89B	Homo sapiens			GAGTGCCTGGCTCCCATCTCCTCCTCACCTTTTGTTGCTATCGGCAGCTG				NM_001098784.1						23625																		RefSeq	ILMN_9389	FAM89B	NM_001098784.1	S			MTVR1							-1	chrna:-1--1
28332	ILMN_2090105	TAGLN2	Homo sapiens			TGTGTCCTCCGTTCATTCCATGGCTGGGAGTCACTGATGCTGCCTCTGCC				NM_003564.1		1				8407																		RefSeq	ILMN_14546	TAGLN2	NM_003564.1	S	-	158154828-158154877	KIAA0120; HA1756							-1	chrna:-1--1
41371	ILMN_3217276	LOC644517	Homo sapiens			GACGTGCTGTATTGCCCAGAAGCCATTGTGTCGCTGGTCAGGGTCCTGTG				XR_037472.1						644517																		RefSeq	XR_037472.1	LOC644517	XR_037472.1	A										-1	chrna:-1--1
5168	ILMN_1748840	CALB2	Homo sapiens			GCCAATGGTGTAGCTGTCCTCTCAGAACTCCTGTGTGTGGAAGGCACCCG				NM_007088.2						794																		RefSeq	ILMN_11415	CALB2	NM_007088.2	A			CAL2							-1	chrna:-1--1
17119	ILMN_1721770	PAPPA	Homo sapiens			CACAATTCCAATCCTTTTTCTGTACCTCACGCGCATAAATTTGCTGCTCC				NM_002581.3		9				5069																		RefSeq	ILMN_21517	PAPPA	NM_002581.3	S	+	118204015-118204064	DIPLA1; IGFBP-4ase; ASBABP2; PAPPA1; PAPA; PAPP-A							-1	chrna:-1--1
18297	ILMN_1657234	CCL20	Homo sapiens			CCTTGCTGGGGTTGGAGGTTTCACTTGCACATCATGGAGGGTTTAGTGCT				NM_004591.1		2				6364																		RefSeq	ILMN_1789	CCL20	NM_004591.1	S	+	228390096-228390145	SCYA20; MIP-3a; MIP3A; CKb4; LARC; ST38							-1	chrna:-1--1
19752	ILMN_1655077	PRDM1	Homo sapiens			TCTCTTTTCTGCCTCTTACATGTGAATGTTGAGCCCACAATCAACAGTGG				NM_001198.2		6				639																		RefSeq	ILMN_8384	PRDM1	NM_001198.2	A	+	106664294-106664343	MGC118922; BLIMP1; PRDI-BF1; MGC118925; MGC118924; MGC118923							-1	chrna:-1--1
46739	ILMN_2414027	CKLF	Homo sapiens			CAGCCGAAAATAAAACATCGCCCCTTCTGCTTCAGTGTGAAAGGCCACGT				NM_001040139.1		16				51192																		RefSeq	ILMN_162861	CKLF	NM_001040139.1	A	+	65144132-65144181	UCK-1; CKLF1; CKLF4; CKLF2; CKLF3; C32; HSPC224							-1	chrna:-1--1
46119	ILMN_2318638	TGIF1	Homo sapiens			CTTCTAGTGGATGTTGCACTCAAACGGGCTGCAGAGATGGAGCTTCAGGC				NM_170695.2		18				7050																		RefSeq	ILMN_162784	TGIF1	NM_170695.2	A	+	3447873-3447922	HPE4; MGC5066; MGC39747; TGIF							-1	chrna:-1--1
7149	ILMN_1677511	PTGS2	Homo sapiens			GCCTATGTGCTAGCCCACAAAGAATATTGTCTCATTAGCCTGAATGTGCC				NM_000963.1		1				5743																		RefSeq	ILMN_29986	PTGS2	NM_000963.1	S	-	184908064-184908113	PHS-2; COX-2; hCox-2; PGHS-2; PGG/HS; COX2							-1	chrna:-1--1
14883	ILMN_1668863	LYPD1	Homo sapiens			GCCACAAGCAAGAGAGAATTTAACACTGTTTCAAACCCGGGGGAGTTGGC				NM_144586.5						116372																		RefSeq	ILMN_4518	LYPD1	NM_144586.5	S			MGC29643; PHTS; FLJ41033; LYPDC1							-1	chrna:-1--1
27493	ILMN_1807050	SHC4	Homo sapiens			ACCACTTTTATCAGAGACAGAGCAGGGCTGTGGTCTCACTCTAGCTGAGC				NM_203349.2		15				399694																		RefSeq	ILMN_13265	SHC4	NM_203349.2	S	-	46903514-46903563	RaLP; MGC34023; SHCD							-1	chrna:-1--1
10786	ILMN_3238435	SNORA12	Homo sapiens			GACGGAGATATCTCTCTTAAGCCTTTCCTGCATCAGAGAATGGCTCCCAC				NR_002954.1		10				677800																		RefSeq	NR_002954.1	SNORA12	NR_002954.1	S	-	101996916-101996965	U108							-1	chrna:-1--1
9843	ILMN_1800787	RFTN1	Homo sapiens			CTGGCGAACCTTGGAGAGGGAATGCTGATTGTCTTGACCAAACCCACAGC				NM_015150.1		3				23180																		RefSeq	ILMN_29470	RFTN1	NM_015150.1	S	-	16332417-16332466	PIG9; RAFTLIN; KIAA0084; MGC141678; PIB10; MIG2; FLJ23866							-1	chrna:-1--1
18315	ILMN_2407824	ATP1B1	Homo sapiens			GTTATGCTTGTATTGAATGCTGTCTTGACATCTCTTGCCTTGTCCTCCGG				NM_001001787.1		1				481																		RefSeq	ILMN_10855	ATP1B1	NM_001001787.1	A	+	167368094-167368143	MGC1798; ATP1B							-1	chrna:-1--1
43918	ILMN_1730294	C18orf37	Homo sapiens			GCGGTTCAGCACCATTGAAGAGTTTTCCTACATTCGGAGGCTGCCCTCTG				NM_194281.3						125476																		RefSeq	ILMN_11145	C18ORF37	NM_194281.3	S			hIes6; FLJ38183							-1	chrna:-1--1
30627	ILMN_1792741	AMACR	Homo sapiens			GATCTCAGGACCCCCCAGCAAGTCGTTTTGTGTCTCCTTGGACTGAGTTA				NM_203382.1		5				23600																		RefSeq	ILMN_2954	AMACR	NM_203382.1	A	-	34024118-34024167	RACE							-1	chrna:-1--1
9134	ILMN_2404625	LAT	Homo sapiens			GCCCTGGCCCCAGCCCTACTCTGTGTAATAGAATAAAGGCCTGCGTGTGT				NM_001014987.1		16				27040																		RefSeq	ILMN_30259	LAT	NM_001014987.1	A	+	28909219-28909268	pp36; LAT1							-1	chrna:-1--1
45983	ILMN_1812926	ANTXR2	Homo sapiens			TGGCGGGCATGTGAGTGCACAAGATGGAAAGAGCGATTGGAGCATCCTGG				NM_058172.3		4				118429																		RefSeq	ILMN_22521	ANTXR2	NM_058172.3	S	-	81045984-81046033	FLJ31074; MGC111533; CMG-2; JHF; ISH; MGC45856; CMG2							-1	chrna:-1--1
35537	ILMN_1714364	PTK2	Homo sapiens			CAGCCACTGGAGTTAACTAACCCTTCCTTGTATCTGTCTTCCCAGGAGAG				NM_005607.3		8				5747																		RefSeq	ILMN_20899	PTK2	NM_005607.3	A	-	141737857-141737906	pp125FAK; FAK; FAK1; FADK							-1	chrna:-1--1
38306	ILMN_3236367	IFFO2	Homo sapiens			GGGTGGGCTGTGTGTTAGTTCTGAGCAAATCCCTCACCAAGACCCTTCCC				NM_001136265.1		1				126917																		RefSeq	NM_001136265.1	IFFO2	NM_001136265.1	S	-	19231072-19231121								-1	chrna:-1--1
24377	ILMN_1711566	TIMP1	Homo sapiens			AGTCCCTGCGGTCCCAGATAGCCTGAATCCTGCCCGGAGTGGAAGCTGAA				NM_003254.2		X				7076																		RefSeq	ILMN_3162	TIMP1	NM_003254.2	S	+	47331009-47331034:47331035-47331058	TIMP; FLJ90373; CLGI; EPA; EPO; HCI							-1	chrna:-1--1
13202	ILMN_2148469	RASL11B	Homo sapiens			GGCAATGACGTTGGGTTGCTTCCTAGGCCTGGCTGAGTTGTGCCTAAGGG				NM_023940.2		4				65997																		RefSeq	ILMN_7453	RASL11B	NM_023940.2	S	+	53427559-53427608	MGC2827; MGC4499							-1	chrna:-1--1
1476	ILMN_1752046	SH2B3	Homo sapiens			AAGGCCTTGGACTCTTCCCTGAGGGTTGCCTGAAATTCCTTCATGCTTTC				NM_005475.1		12				10019																		RefSeq	ILMN_5130	SH2B3	NM_005475.1	S	+	110373463-110373512	LNK							-1	chrna:-1--1
40888	ILMN_1721354	KRT6B	Homo sapiens			CTCTTGCAGTGTCCCTGAATGGCAAGTGATGTACCTTCTGATGCAGTCTG				NM_005555.3						3854																		RefSeq	ILMN_7664	KRT6B	NM_005555.3	S			PC2; K6B; CK6B; KRTL1							-1	chrna:-1--1
43517	ILMN_2367883	GEM	Homo sapiens			CCCCCATTGTAGCAGGGAGCTAGCGTATTAGCCTTGTGGGCAACATGATG				NM_181702.1		8				2669																		RefSeq	ILMN_16170	GEM	NM_181702.1	A	-	95331564-95331613	KIR; MGC26294							-1	chrna:-1--1
32564	ILMN_1814221	NPTX1	Homo sapiens			GCAGCCTTTTGGGTATCAAATGGGTCAAAACCATGGGACCTGCCACCTCC				NM_002522.2		17				4884																		RefSeq	ILMN_5048	NPTX1	NM_002522.2	I	-	76055349-76055398	MGC105123; NP1; DKFZp686J2446							-1	chrna:-1--1
43678	ILMN_2396546	IGSF3	Homo sapiens			GGTACAGGAGCGGCTCAGTCATGAAAAAAGAAGGTCTTTTGCCCCATTTC				NM_001542.2		1				3321																		RefSeq	ILMN_164020	IGSF3	NM_001542.2	A	-	116919356-116919405	V8; EWI-3; MGC117164							-1	chrna:-1--1
36659	ILMN_1743199	EGR2	Homo sapiens			GCATGCAATTGTGTTGGAAGTGTCCTTGGTCGCCTTGTGTGATGTAGACA				NM_000399.2		10				1959																		RefSeq	ILMN_10721	EGR2	NM_000399.2	S	-	64242090-64242139	KROX20; FLJ14547; DKFZp686J1957; CMT4E; CMT1D							-1	chrna:-1--1
28805	ILMN_1815745	SOX4	Homo sapiens			ACATGACAGGCACTAGGACGTCTGCCTTTTTAAGGCAGTTCCGTTAAGGG				NM_003107.2		6				6659																		RefSeq	ILMN_17456	SOX4	NM_003107.2	S	+	21706556-21706605	EVI16							-1	chrna:-1--1
19208	ILMN_1741422	FUT8	Homo sapiens			GAGACCTGTGTGAACTATTGAGAAGATCGGAACAGCTCCTTACTCTGAGG				NM_178156.1		14				2530																		RefSeq	ILMN_9754	FUT8	NM_178156.1	A	+	65279249-65279298	MGC26465							-1	chrna:-1--1
13317	ILMN_1737988	PRNP	Homo sapiens			GTGGGAAACCCTTTTGCGTGGTCCTTAGGCTTACAATGTGCACTGAATCG				NM_001080121.1						5621																		RefSeq	ILMN_11177	PRNP	NM_001080121.1	A			CD230; PrP33-35C; ASCR; PrP27-30; GSS; CJD; PRIP; PrPc; PrP; MGC26679							-1	chrna:-1--1
19540	ILMN_1678087	MAP3K4	Homo sapiens			GTGCCATTACTACTGTACACGGACCATCGCCTCTGTCTCCTCCGTGTCTC				NM_005922.2		6				4216																		RefSeq	ILMN_6382	MAP3K4	NM_005922.2	A	+	161458114-161458163	FLJ42439; PRO0412; MAPKKK4; MEKK4; MTK1; KIAA0213							-1	chrna:-1--1
16475	ILMN_1743714	CARD10	Homo sapiens			CCTCACATGGGTGTCTGTGGTTCTCTCCTGTGTAAATGTCACGCCCCACC				NM_014550.3		22				29775																		RefSeq	ILMN_28765	CARD10	NM_014550.3	S	-	36216556-36216605	CARMA3; BIMP1; MGC142219							-1	chrna:-1--1
36104	ILMN_1658071	ATP1B1	Homo sapiens			GCTGTGTCTGAGATCTGGATCTGCCCATCACTTTGGCTAGTGACAGGGCT				NM_001677.3		1				481																		RefSeq	ILMN_10855	ATP1B1	NM_001677.3	A	+	167368155-167368204	MGC1798; ATP1B							-1	chrna:-1--1
40133	ILMN_1745256	CXXC5	Homo sapiens			TCTGGCCTTGCTAATGGCAACAGAAGAAAGGGCTTCTTTGCGTGGTCCCC				NM_016463.5		5				51523																		RefSeq	ILMN_10449	CXXC5	NM_016463.5	S	+	139043454-139043503	HSPC195							-1	chrna:-1--1
37556	ILMN_1689177	PPAPDC1A	Homo sapiens			TCCTTTGCCTTTTCGGGCCTTGGCTTCACGACGTTCTACTTGGCGGGCAA				NM_001030059.1		10				196051																		RefSeq	ILMN_19499	PPAPDC1A	NM_001030059.1	S	+	122270594-122270597:122324633-122324678	MGC120300; PPAPDC1							-1	chrna:-1--1
38032	ILMN_1707727	ANGPTL4	Homo sapiens			GGGACACAAGCAGGCGCCAATGGTATCTGGGCGGAGCTCACAGAGTTCTT				NM_139314.1		19				51129																		RefSeq	ILMN_20440	ANGPTL4	NM_139314.1	A	+	8345182-8345231	HFARP; ANGPTL2; PGAR; NL2; pp1158; PPARG; ARP4; FIAF							-1	chrna:-1--1
42927	ILMN_1728049	S100A16	Homo sapiens			GCTGTCTGGGGACCCTAAGAGTTTTCTCACCTGTTCAGTCTCATCTAACC				NM_080388.1		1				140576																		RefSeq	ILMN_2047	S100A16	NM_080388.1	S	-	151846339-151846388	DT1P1A7; MGC17528; S100F; AAG13							-1	chrna:-1--1
30359	ILMN_1750062	PPARGC1A	Homo sapiens			GAAAGTGAGCGATTAGTTGAGCCCTTGCCGGGCCTTTTTTCCACCTGCCA				NM_013261.3						10891																		RefSeq	ILMN_16547	PPARGC1A	NM_013261.3	S			PPARGC1; PGC1A; PGC-1(alpha); LEM6; PGC1; PGC-1v							-1	chrna:-1--1
10590	ILMN_1708743	NT5DC2	Homo sapiens			GTGCGCTTCTCTGACCTCTACATGGCCTCCCTCAGCTGCCTGCTCAACTA				NM_022908.1		3				64943																		RefSeq	ILMN_20328	NT5DC2	NM_022908.1	S	-	52533652-52533701	FLJ12442							-1	chrna:-1--1
13743	ILMN_1686116	THBS1	Homo sapiens			CAGTCTAATAAGCTGCTCTGCCCCTTGTGCTCAGAGTGGATGTTATGGGA				NM_003246.2		15				7057																		RefSeq	ILMN_4882	THBS1	NM_003246.2	S	+	37676117-37676166	TSP; THBS; TSP1							-1	chrna:-1--1
15798	ILMN_1719543	MAF	Homo sapiens			GCAGCGACAACCCGTCCTCTCCCGAGTTTTTCATAACTGAGCCCACTCGC				NM_005360.3		16				4094																		RefSeq	ILMN_15072	MAF	NM_005360.3	A	-	78185938-78185951:78190183-78190218	MGC71685							-1	chrna:-1--1
11412	ILMN_3306730	RBM47	Homo sapiens			GAGTGCCTACTGAGGCCTTTAAGCACCGCTAACATTCCTTTCCATCATTC				NM_019027.3		4				54502																		RefSeq	NM_019027.3	RBM47	NM_019027.3	M	-	40426007-40426056	DKFZp686F02235; FLJ21344; FLJ20273; FLJ21643							-1	chrna:-1--1
43709	ILMN_3307729	CXXC5	Homo sapiens			TGTCACTGCTCGTGTGGTCTCCAGCAAGGGATTCGGGCGAAGACAAACGG				NM_016463.7		5				51523																		RefSeq	NM_016463.7	CXXC5	NM_016463.7	S	+	139041167-139041216	HSPC195							-1	chrna:-1--1
39368	ILMN_1780170	APOD	Homo sapiens			CCTGGCCACCGACTATGAGAACTATGCCCTCGTGTATTCCTGTACCTGCA				NM_001647.2		3				347																		RefSeq	ILMN_28969	APOD	NM_001647.2	S	-	196777220-196777269								-1	chrna:-1--1
27718	ILMN_1779147	ENC1	Homo sapiens			GGGCTGGTTGCTGTAGAAACATATAACAAAGGGCAGCCCTCCACTTCTGG				NM_003633.1		5				8507																		RefSeq	ILMN_15041	ENC1	NM_003633.1	S	-	73959244-73959293	PIG10; NRPB; CCL28; FLJ39259; ENC-1; TP53I10; KLHL35							-1	chrna:-1--1
3039	ILMN_1705442	CMTM3	Homo sapiens			GCAGGTCTATGGGCCACTGCAGGAGATGAGACCAGCCTTCTGTGTTCACC				NM_144601.2		16				123920																		RefSeq	ILMN_15078	CMTM3	NM_144601.2	A	+	65204882-65204931	BNAS2; MGC51956; CKLFSF3; FLJ31762							-1	chrna:-1--1
4070	ILMN_1708016	C20orf108	Homo sapiens			GGGCTTAAATCTCAAACTTTGTTAGGAGTAACAGGAGCGTGCTGAGCGGG				NM_080821.2		20				116151																		RefSeq	ILMN_25852	C20ORF108	NM_080821.2	S	+	54376846-54376895	DKFZP434A1114; dJ1167H4.1; 5A3							-1	chrna:-1--1
20187	ILMN_1805192	KIAA1754	Homo sapiens			GCCTCCAGAAGCCAAAACCATGCCTGGATCTCCCATAGCTTCTCCTTTGC				NM_033397.2		10				85450																		RefSeq	ILMN_13119	KIAA1754	NM_033397.2	S	-	106062072-106062121	bA127L20.2; RP11-127L20.4; DANGER; bA127L20							-1	chrna:-1--1
42465	ILMN_2132982	IGFBP5	Homo sapiens			CACCTGAATGCGGAAGAGCTCGGCTCCCGTTTAGCATTTTGTACTTAAGG				NM_000599.2		2				3488																		RefSeq	ILMN_168089	IGFBP5	NM_000599.2	S	-	217245220-217245269	IBP5							-1	chrna:-1--1
6524	ILMN_2360710	TPM1	Homo sapiens			GGAGGCTGAGACTCGGGCTGAGTTTGCGGAGAGGTCAGTAACTAAATTGG				NM_001018004.1		15				7168																		RefSeq	ILMN_8136	TPM1	NM_001018004.1	A	+	61141526-61141529:61141828-61141873	TPM1-alpha; HTM-alpha; TPM1-kappa; TMSA; C15orf13							-1	chrna:-1--1
32291	ILMN_1663080	LFNG	Homo sapiens			GGCCCAGCATGGCTCACCTGTCCCGTGGGCTGTGTTTCTTGTTGTTTTTC				NM_001040167.1		7				3955																		RefSeq	ILMN_17286	LFNG	NM_001040167.1	S	+	2534424-2534473	SCDO3							-1	chrna:-1--1
29227	ILMN_2065773	SCG5	Homo sapiens			AGAAGGCTGTACTCAAGAGGAGGAGCTGACACATTTCACTTGGCTGCGTC				NM_003020.1		15				6447																		RefSeq	ILMN_6950	SCG5	NM_003020.1	S	+	30776515-30776564	SgV; 7B2; P7B2; SGNE1							-1	chrna:-1--1
33516	ILMN_1689318	NUAK1	Homo sapiens			GATGGGGAGCACTTTTCAGGGTGAAATTCAGGCGAGTTTTGCCCAGGCCT				NM_014840.2		12				9891																		RefSeq	ILMN_12806	NUAK1	NM_014840.2	S	-	104981731-104981780	KIAA0537; ARK5							-1	chrna:-1--1
44365	ILMN_1689046	FLJ20273	Homo sapiens			ACCCCACAGCTGCATTCAAACTCAAATCTGTGGGAATGAGTGACTCGACC				NM_019027.1		4				54502																		RefSeq	ILMN_29593	FLJ20273	NM_019027.1	S	-	40120673-40120722	DKFZp686F02235							-1	chrna:-1--1
42464	ILMN_1750324	IGFBP5	Homo sapiens			GCACAGTTGTCAGACAAGATTCCTTCAGATTCCGAGTTGCCTACCGGTTG				NM_000599.2		2				3488																		RefSeq	ILMN_3066	IGFBP5	NM_000599.2	S	-	217245529-217245578	IBP5							-1	chrna:-1--1
42877	ILMN_1811470	PLEK2	Homo sapiens			CATTCAGGCCAGCAGCAAGGCTGAGCGAGCCGAGTGGATTGAAGCTATCA				NM_016445.1		14				26499																		RefSeq	ILMN_9405	PLEK2	NM_016445.1	S	-	66923812-66923861								-1	chrna:-1--1
27526	ILMN_1694084	PSCD1	Homo sapiens			GCCTGGTTCTCAAGTGTTTCCTAGACAGAGAGGCACCTGGGTCAGTATTA				NM_017456.2		17				9267																		RefSeq	ILMN_16992	PSCD1	NM_017456.2	A	-	74181963-74182012	FLJ41900; D17S811E; B2-1; CYTOHESIN-1; FLJ34050; SEC7							-1	chrna:-1--1
45651	ILMN_1702973	TMEM166	Homo sapiens			CTTGTGTTGCAAGGGCAACCTCGTCCATTTTAACTGGCACCTCAGGGATT				NM_032181.1		2				84141																		RefSeq	ILMN_20864	TMEM166	NM_032181.1	S	-	75573323-75573372	FLJ13391							-1	chrna:-1--1
12143	ILMN_1666733	IL8	Homo sapiens			CCCTAGTCTGCTAGCCAGGATCCACAAGTCCTTGTTCCACTGTGCCTTGG				NM_000584.2		4				3576																		RefSeq	ILMN_2247	IL8	NM_000584.2	S	+	74827512-74827561	GCP-1; MDNCF; NAP1; CXCL8; AMCF-I; TSG-1; NAP-1; LYNAP; MONAP; SCYB8; GCP1; LUCT; LECT; K60; 3-10C; b-ENAP; NAF							-1	chrna:-1--1
30626	ILMN_2367172	AMACR	Homo sapiens			TCCGGGTGCCATCAGAGTAGAGGGAGTAGAGAATGGATGTTGGGTAGGCC				NM_203382.1		5				23600																		RefSeq	ILMN_2954	AMACR	NM_203382.1	A	-	34023932-34023981	RACE							-1	chrna:-1--1
24792	ILMN_2070896	BMPR2	Homo sapiens			AGGCTAGAAAATACTCGCACTTCCTCAGAACCCTCTTTCTTGTTAACGGG				NM_001204.5		2				659																		RefSeq	ILMN_169269	BMPR2	NM_001204.5	S	+	203140272-203140321	BRK-3; BMPR3; BMPR-II; BMR2; T-ALK							-1	chrna:-1--1
20581	ILMN_1784948	SPOCD1	Homo sapiens			TGAAGCCTGTTCCAGAGAGAGGTGGGACTGCAAGGAGAGGATGGTCAGCC				NM_144569.4						90853																		RefSeq	ILMN_6339	SPOCD1	NM_144569.4	S			FLJ39908; FLJ25348; RP11-84A19.1							-1	chrna:-1--1
45394	ILMN_2075757	LRIG3	Homo sapiens			CCCCAGACTTGGACTCTGGGTCAGAGGAAGATGGGAAAGAAAGGACAGAT				NM_153377.3		12				121227																		RefSeq	ILMN_16293	LRIG3	NM_153377.3	S	-	57552710-57552759	KIAA3016; FLJ90440; FLJ26573							-1	chrna:-1--1
6666	ILMN_1695711	FAM105A	Homo sapiens			CACTACCACATTCCAGTCTTTTAAGTCCGCTGGGGGCCGAACAGCAGTGC				NM_019018.1		5				54491																		RefSeq	ILMN_10775	FAM105A	NM_019018.1	S	+	14663400-14663423:14663424-14663449	FLJ11127							-1	chrna:-1--1
33517	ILMN_2079786	NUAK1	Homo sapiens			GGTTTGAGCCCAGAACAGCCTACAGGGGAAAAACAAGCTGGATAACCACC				NM_014840.2		12				9891																		RefSeq	ILMN_12806	NUAK1	NM_014840.2	S	-	104981349-104981398	KIAA0537; ARK5							-1	chrna:-1--1
29183	ILMN_3253456	FNDC3B	Homo sapiens			GCTATGTGAGGAGTGAATGAGTGGCCTTCTGATGCTCTGACTCTTCTCTG				NM_022763.3		3				64778																		RefSeq	NM_022763.3	FNDC3B	NM_022763.3	M	+	172117938-172117987								-1	chrna:-1--1
32706	ILMN_2370208	CMTM3	Homo sapiens			GGTGCTCCTGCCCACACCAGCCACTTTGGTGACAATGACCCTTCCAAGAA				NM_001048251.1						123920																		RefSeq	ILMN_174690	CMTM3	NM_001048251.1	A			BNAS2; MGC51956; CKLFSF3; FLJ31762							-1	chrna:-1--1
34538	ILMN_1753613	HOXA5	Homo sapiens			CTGAAACTCCCTTGTGTTCCTTCTGTGAAGAAGCCCTGTTCTCGTTGCCC				NM_019102.2		7				3202																		RefSeq	ILMN_16131	HOXA5	NM_019102.2	S	-	27147859-27147908	MGC9376; HOX1C; HOX1.3; HOX1							-1	chrna:-1--1
20848	ILMN_1801616	EMP1	Homo sapiens			GAGGGCAAGCCACCAAATTACCTAGGCTGAGGTTAGAGAGATTGGCCAGC				NM_001423.1		12				2012																		RefSeq	ILMN_25097	EMP1	NM_001423.1	S	+	13260606-13260655	EMP-1; CL-20; TMP							-1	chrna:-1--1
46902	ILMN_1785732	TNFAIP6	Homo sapiens			CGATGATGTCCATGGCTTTGTGGGAAGATACTGTGGAGATGAGCTTCCAG				NM_007115.2		2				7130																		RefSeq	ILMN_11686	TNFAIP6	NM_007115.2	S	+	151934982-151935008:151938309-151938331	TSG6							-1	chrna:-1--1
26943	ILMN_3305849	LOC728431	Homo sapiens			GTCCTTCCTGGGGTCTAATCTCTACCTTTTGCATGATGAGGCAGCTGAGG				XM_001132105.2						728431																		RefSeq	XM_001132105.2	LOC728431	XM_001132105.2	M										-1	chrna:-1--1
27612	ILMN_1766261	SLC2A12	Homo sapiens			ACACACAAGTGGTCTGGACATGAGGGTACAGTTTCTGCCTACCAAGACAC				NM_145176.2		6				154091																		RefSeq	ILMN_19964	SLC2A12	NM_145176.2	S	-	134353557-134353606	GLUT12; GLUT8							-1	chrna:-1--1
26232	ILMN_1713751	ADAM19	Homo sapiens			TCCAAGCCCACATTTCCAAAGTCACCCCCAACGCGTCCTCTCACACCGTC				NM_033274.2		5				8728																		RefSeq	ILMN_12727	ADAM19	NM_033274.2	I	-	156837104-156837153	MADDAM; FKSG34; MLTNB							-1	chrna:-1--1
20047	ILMN_1703123	AXUD1	Homo sapiens			GGCCTTGCCAGCCTGTGTGCTTGTGGGAACACCTTGTACCTGAGCTTACA				NM_033027.2		3				64651																		RefSeq	ILMN_6524	AXUD1	NM_033027.2	S	-	39158376-39158425	FAM130B; TAIP-3; DKFZp566F164; URAX1							-1	chrna:-1--1
36281	ILMN_1757631	DBNDD1	Homo sapiens			TCAGCCAGGTCTCCTTCCCTGGTTTCCAGTCACACAGAGCCCAGCAGCTT				NM_001042610.1						79007																		RefSeq	ILMN_9725	DBNDD1	NM_001042610.1	S			MGC3101; FLJ12582							-1	chrna:-1--1
41069	ILMN_1660691	RAB31	Homo sapiens			CCCTGTAGTCCAGTGGTGCTGCCCTGTTGTGCAAACTGCTCCTTTTTCTC				NM_006868.2		18				11031																		RefSeq	ILMN_6528	RAB31	NM_006868.2	S	+	9852301-9852350	Rab22B							-1	chrna:-1--1
23489	ILMN_1758164	STC1	Homo sapiens			CCAAAGCTTCGTCTTGTGTTTGCTGCAGAGTGATTCGGGGGCTGACCTAG				NM_003155.2		8				6781																		RefSeq	ILMN_16225	STC1	NM_003155.2	S	-	23755720-23755769	STC							-1	chrna:-1--1
14942	ILMN_2054297	PTGS2	Homo sapiens			CAAAACCTGGGAATTTGGGTTGTGTATGCGAATGTTTCAGTGCCTCAGAC				NM_000963.1		1				5743																		RefSeq	ILMN_176524	PTGS2	NM_000963.1	S	-	184907659-184907708	PHS-2; COX-2; hCox-2; PGHS-2; PGG/HS; COX2							-1	chrna:-1--1
10561	ILMN_1699574	NRP1	Homo sapiens			CCTTCCCACATTGCTAGACGTCTCACTCAAAGACATTTGTTGGGAGTCAC				NM_003873.4						8829																		RefSeq	ILMN_17483	NRP1	NM_003873.4	I			NRP; CD304; DKFZp781F1414; VEGF165R; DKFZp686A03134							-1	chrna:-1--1
17233	ILMN_1758311	NET1	Homo sapiens			GGGCGTGTAGTAAGTTGTAGAAGGCTCGAGGGGACGTGGACTTATTTGCC				NM_001047160.1						10276																		RefSeq	ILMN_8604	NET1	NM_001047160.1	S			ARHGEF8; NET1A							-1	chrna:-1--1
238	ILMN_1751607	FOSB	Homo sapiens			TGGGCCGTCCCCTCTCCCCTTGGTTCTGCACTGTTGCCAATAAAAAGCTC				NM_006732.1		19				2354																		RefSeq	ILMN_13603	FOSB	NM_006732.1	S	+	50670217-50670266	GOS3; MGC42291; GOSB; DKFZp686C0818; G0S3							-1	chrna:-1--1
16785	ILMN_3242105	LOC100134073	Homo sapiens			CATCCAGCATACGGCCAATGTCACAACAATCAGCCCTGGGCAGACACGAG				XM_001718050.1						100134073																		RefSeq	XM_001718050.1	LOC100134073	XM_001718050.1	S										-1	chrna:-1--1
10317	ILMN_1664861	ID1	Homo sapiens			TGAGGGAGAACAAGACCGATCGGCGGCCACTGCGCCCTTAACTGCATCCA				NM_181353.1		20				3397																		RefSeq	ILMN_28002	ID1	NM_181353.1	A	+	29657653-29657702	ID							-1	chrna:-1--1
14700	ILMN_3178302	FNDC3B	Homo sapiens			CCCTGGCACAAGAAATTCCAGTCATGTGAAGCAAACTGCCCTTTGTCCTC				NM_001135095.1		3				64778																		RefSeq	NM_001135095.1	FNDC3B	NM_001135095.1	A	+	172118002-172118051								-1	chrna:-1--1
46154	ILMN_1765459	S100A13	Homo sapiens			CAGCGTCAACGAGTTCAAAGAGCTGGTTACCCAGCAGTTGCCCCATCTGC				NM_001024211.1		1				6284																		RefSeq	ILMN_1543	S100A13	NM_001024211.1	A	-	151865424-151865473								-1	chrna:-1--1
322	ILMN_1689004	TNFRSF12A	Homo sapiens			CAGAAAGGGAGCCTCACGCTGGCTCACACAAAACAGCTGACACTGACTAA				NM_016639.1		16				51330																		RefSeq	ILMN_11654	TNFRSF12A	NM_016639.1	S	+	3012033-3012082	CD266; FN14; TWEAKR							-1	chrna:-1--1
41723	ILMN_1716687	TPM1	Homo sapiens			AGAGATCAAGGTCCTTTCCGACAAGCTGAAGGAGGCTGAGACTCGGGCTG				NM_001018020.1		15				7168																		RefSeq	ILMN_8006	TPM1	NM_001018020.1	A	+	61141496-61141529:61141828-61141843	TPM1-alpha; HTM-alpha; TPM1-kappa; TMSA; C15orf13							-1	chrna:-1--1
29087	ILMN_1734276	TMEPAI	Homo sapiens			CGTGGGAACTGCTCTCCTTTGCAGCCCCATTTCCCAAGCTCTGTTCAAGT				NM_199169.1		20				56937																		RefSeq	ILMN_13834	TMEPAI	NM_199169.1	A	-	55657046-55657095	PMEPA1; STAG1							-1	chrna:-1--1
7651	ILMN_1758213	GPAM	Homo sapiens			GATCGGAGCTCTTTCCTTTGATAGAGAGAACAGCCCCAATGATCCTGGCT				NM_020918.3						57678																		RefSeq	ILMN_3588	GPAM	NM_020918.3	S			GPAT1; MGC26846; KIAA1560; RP11-426E5.2							-1	chrna:-1--1
17011	ILMN_1749414	MGC4294	Homo sapiens			TCGAGTGGGCAAACGGCTTACTCAAAGGCCAGGAGCAGCTACCCGATGAC				XR_017834.1																								RefSeq	ILMN_38791	MGC4294	XR_017834.1	A										-1	chrna:-1--1
17357	ILMN_1805175	TGFA	Homo sapiens			ACCCCTGCCCTCTAGTTGGTTCTGGGCTTTGATCTCTTCCAACCTGCCCA				NM_001099691.1						7039																		RefSeq	ILMN_30018	TGFA	NM_001099691.1	S			TFGA							-1	chrna:-1--1
4901	ILMN_1712545	S100A3	Homo sapiens			GCAGAGCGTGCACCAATGAGACCACGATGGGAAAGGGCCTATTTAACTCC				NM_002960.1		1				6274																		RefSeq	ILMN_19000	S100A3	NM_002960.1	S	-	151786449-151786498	S100E							-1	chrna:-1--1
29088	ILMN_2309156	TMEPAI	Homo sapiens			TTCGTTTCAGGGGTCTGCCGTTCCATCCTGGTTCAGAGAAGGCCGAGCGT				NM_199169.1		20				56937																		RefSeq	ILMN_13834	TMEPAI	NM_199169.1	A	-	55657565-55657614	STAG1; PMEPA1							-1	chrna:-1--1
3971	ILMN_1732296	ID3	Homo sapiens			CCCCAACTTCGCCCTGCCCACTTGACTTCACCAAATCCCTTCCTGGAGAC				NM_002167.2		1				3399																		RefSeq	ILMN_6829	ID3	NM_002167.2	S	-	23757369-23757418	HEIR-1							-1	chrna:-1--1
23528	ILMN_1759670	AMACR	Homo sapiens			TGCCCCGCTGAATCTCCTGGCTGACTTTGCTGGTGGTGGCCTTATGTGTG				NM_014324.4		5				23600																		RefSeq	ILMN_3438	AMACR	NM_014324.4	I	-	34040506-34040555	RACE							-1	chrna:-1--1
8422	ILMN_1691376	JAG1	Homo sapiens			CTGCCACCCTGCTGAGTCTGTTCTGGTAATCGGGGTATAATAGGCTCTGC				NM_000214.1		20				182																		RefSeq	ILMN_21187	JAG1	NM_000214.1	S	-	10566517-10566566	CD339; AWS; HJ1; JAGL1; MGC104644; AGS; AHD							-1	chrna:-1--1
42809	ILMN_2178855	GPAM	Homo sapiens			CAGGACCTATCGTTGAGGTTTCTAAGACTTACTATGGGCTGTAAACCTGT				NM_020918.2		10				57678																		RefSeq	ILMN_174762	GPAM	NM_020918.2	S	-	113899939-113899988	GPAT1; MGC26846; KIAA1560; RP11-426E5.2							-1	chrna:-1--1
36282	ILMN_2374352	DBNDD1	Homo sapiens			CCACAGAGCTCGTTTGCAAACAGGGGGATTAAAGCATCACTGCGCATTCG				NM_001042610.1						79007																		RefSeq	ILMN_176098	DBNDD1	NM_001042610.1	A			MGC3101; FLJ12582							-1	chrna:-1--1
37977	ILMN_2083946	TGFA	Homo sapiens			CCTGTTCTCTCTAGCCATTGATTTACCAGGCTTTCTGAAAGATCTAGTGG				NM_003236.1		2				7039																		RefSeq	ILMN_173924	TGFA	NM_003236.1	S	-	70528300-70528349	TFGA							-1	chrna:-1--1
42404	ILMN_2082209	C20orf100	Homo sapiens			CCTACCGTGTGTGTGGTTTTGGGGTTTCGTTTGGGTTTGGGTTCTTGACG				NM_032883.1		20				84969																		RefSeq	ILMN_17741	C20ORF100	NM_032883.1	S	+	42131524-42131573	dJ1108D11.2; MGC15880; GCX-1; dJ495O3.1							-1	chrna:-1--1
2401	ILMN_1776936	ANKRD38	Homo sapiens			ATTCCCTGGGGCCAGCACATGCAAGGTTTATATGGTCAGTAGCTCACGTG				NM_181712.3						163782																		RefSeq	ILMN_8892	ANKRD38	NM_181712.3	S			dJ1078M7.1; FLJ10884; KIAA0172; RP5-1155K23.5							-1	chrna:-1--1
16515	ILMN_1775501	IL1B	Homo sapiens			CTCACCTCTCCTACTCACTTAAAGCCCGCCTGACAGAAACCACGGCCACA				NM_000576.2		2				3553																		RefSeq	ILMN_27277	IL1B	NM_000576.2	S	-	113304123-113304172	IL1F2; IL1-BETA; IL-1							-1	chrna:-1--1
14788	ILMN_3241554	KANK4	Homo sapiens			GGTCCTGGGAGATGCTGATGCTATCGAGCCACAACCACACTTTGAGTAGC				NM_181712.4		1				163782																		RefSeq	NM_181712.4	KANK4	NM_181712.4	S	-	62701886-62701935	dJ1078M7.1; ANKRD38; FLJ10884; KIAA0172; RP5-1155K23.5							-1	chrna:-1--1
26990	ILMN_1788874	SERPINA3	Homo sapiens			TGGCATGTGTGGCCCTGTCTGCTTATCCTTGGAAGGTGACAGCGATTCCC				NM_001085.4		14				12																		RefSeq	ILMN_16107	SERPINA3	NM_001085.4	S	+	94160006-94160055	GIG24; GIG25; AACT; MGC88254; ACT							-1	chrna:-1--1
3968	ILMN_1663866	TGFBI	Homo sapiens			CCAGCCTCATGGGAAGTCCTGGCACAGTTTTTGTAAAGCCCTTGCACAGC				NM_000358.1		5				7045																		RefSeq	ILMN_24587	TGFBI	NM_000358.1	S	+	135427171-135427220	CSD1; CSD2; CDB1; CDGG1; EBMD; CSD3; BIGH3; LCD1; CDG2; CSD							-1	chrna:-1--1
34165	ILMN_3247023	FLJ22536	Homo sapiens			CCATGGGCCACTGTTTCAGCAACCTCAGCCAGTGCAACACAACCTCAGCC				NR_015410.1		6				401237																		RefSeq	NR_015410.1	FLJ22536	NR_015410.1	S	+	22194289-22194338								-1	chrna:-1--1
6337	ILMN_1788107	IL11	Homo sapiens			GAGCAGGGACTGTCATTCAGGGAGGCTAAGGAGAGAGGCTTGCTTGGGAT				NM_000641.2		19				3589																		RefSeq	ILMN_23651	IL11	NM_000641.2	S	-	60567986-60568035	IL-11; AGIF							-1	chrna:-1--1
8540	ILMN_1784287	TGFBR3	Homo sapiens			TGCATGGCAAATCCTGTCGGTCTCCAGTTGGTTATCTGAATAGTGTCACC				NM_003243.2		1				7049																		RefSeq	ILMN_22620	TGFBR3	NM_003243.2	S	-	91920750-91920799	BGCAN; betaglycan							-1	chrna:-1--1
34179	ILMN_1775542	FAIM3	Homo sapiens			CTCGGGCATCCTTCCCAGGGTTGGGTCTTACACAAATAGAAGGCTCTTGC				NM_005449.3		1				9214																		RefSeq	ILMN_28190	FAIM3	NM_005449.3	S	-	205144550-205144599	TOSO							-1	chrna:-1--1
25317	ILMN_3229324	SGK1	Homo sapiens			CGGACGCTGTTCTAAAAAAGGTCTCCTGCAGATCTGTCTGGGCTGTGATG				NM_005627.3		6				6446																		RefSeq	NM_005627.3	SGK1	NM_005627.3	A	-	134491069-134491118	SGK							-1	chrna:-1--1
37191	ILMN_1702487	SGK	Homo sapiens			AGAAAGGGTTTTTATGGACCAATGCCCCAGTTGTCAGTCAGAGCCGTTGG				NM_005627.2		6				6446																		RefSeq	ILMN_2451	SGK	NM_005627.2	S	-	134532365-134532414	SGK1							-1	chrna:-1--1
31859	ILMN_2107613	RHOJ	Homo sapiens			GCATGTTTCTACCAAAGCTATTAGAACCAACACGTACCTCTGAATGCCCG				NM_020663.2		14				57381																		RefSeq	ILMN_25515	RHOJ	NM_020663.2	S	+	62828071-62828120	ARHJ; TCL; RASL7B; FLJ14445; TC10B; MGC34777							-1	chrna:-1--1
40113	ILMN_1800160	NR0B1	Homo sapiens			CCAGTGGGGAACTCAGCAAATACTCAGTGAACACACCAGGATGACGCACC				NM_000475.3		X				190																		RefSeq	ILMN_9051	NR0B1	NM_000475.3	S	-	30232771-30232820	AHC; NROB1; AHX; DSS; AHCH; GTD; DAX-1; DAX1; HHG							-1	chrna:-1--1
40655	ILMN_1795963	OKL38	Homo sapiens			CTGCGCCTTCCAGAAGCAGGTCCCAAATAAAGCCAGTGCCCACCTGAAAA				NM_013370.2		16				29948																		RefSeq	ILMN_17240	OKL38	NM_013370.2	A	+	82557392-82557437	BDGI							-1	chrna:-1--1
13553	ILMN_1798496	HOXB8	Homo sapiens			GTTGTTCCTCTATACTTTGTTCTGTTGTCTGCGCCTGAAAAGGGCGGAAG				NM_024016.3						3218																		RefSeq	ILMN_138137	HOXB8	NM_024016.3	S			Hox-2.4; HOX2; HOX2D							-1	chrna:-1--1
42314	ILMN_1710544	PCDH7	Homo sapiens			TGTGATGACCTTTCTACTCCGAAACCTGCTGGAGCCTGCCCTTGGCCGTG				NM_002589.2		4				5099																		RefSeq	ILMN_25780	PCDH7	NM_002589.2	I	+	30341546-30341595	BHPCDH; BH-Pcdh							-1	chrna:-1--1
25411	ILMN_2149226	CAV1	Homo sapiens			CACTTATTGGAACTCTGCTTGATTTTTGCCTCTTCCAGTCTTCCTGACAC				NM_001753.3		7				857																		RefSeq	ILMN_178269	CAV1	NM_001753.3	S	+	115988052-115988101	MSTP085; CAV; VIP21							-1	chrna:-1--1
3943	ILMN_2198878	INPP4B	Homo sapiens			CTTGAGAGATGAGCACCAGTTACACAAGGACTTCTTTATCCGAGCGCTGG				NM_003866.1		4				8821																		RefSeq	ILMN_22637	INPP4B	NM_003866.1	S	-	143222645-143222694	MGC132014							-1	chrna:-1--1
42142	ILMN_1739576	CYB5R2	Homo sapiens			TTGGGTGTGGGCCTAACAAAAAGGGCTCAAGGGGCTGGAGACTGGCTGCT				NM_016229.3						51700																		RefSeq	ILMN_19891	CYB5R2	NM_016229.3	A			B5R.2							-1	chrna:-1--1
25178	ILMN_2139100	SCOTIN	Homo sapiens			CCCTGCTTCCCGACACCAGCCTCATGGAATATGCAACAACTCCTGTACCC				NM_016479.3		3				51246																		RefSeq	ILMN_5730	SCOTIN	NM_016479.3	S	-	48484497-48484546								-1	chrna:-1--1
43624	ILMN_1775814	GHR	Homo sapiens			GGTGGCCACATAAGCCATTATTCACTAGTATGACTAGTTGTGTCTGGCAG				NM_000163.2		5				2690																		RefSeq	ILMN_12966	GHR	NM_000163.2	S	+	42757566-42757615	GHBP							-1	chrna:-1--1
38497	ILMN_1705241	TDRD7	Homo sapiens			TAACTCTGCTACATGGCTCTGACTGCTGTGGGGGATTGAAAAGAATATGC				NM_014290.1		9				23424																		RefSeq	ILMN_27692	TDRD7	NM_014290.1	S	+	99298064-99298113	RP11-508D10.1; PCTAIRE2BP; KIAA1529							-1	chrna:-1--1
9912	ILMN_1745282	RAGE	Homo sapiens			CGAGCAGGCATTTCTGTGATGTGTTGGGCGTGGTTGGAAGGTGGGTTCTG				NM_014226.1		14				5891																		RefSeq	ILMN_5109	RAGE	NM_014226.1	S	-	101765033-101765082	MOK; RAGE1							-1	chrna:-1--1
16463	ILMN_1724686	CLDN1	Homo sapiens			GTGCTATCTGTTCAGTGATGCCCTCAGAGCTCTTGCTGTTAGCTGGCAGC				NM_021101.3		3				9076																		RefSeq	ILMN_24855	CLDN1	NM_021101.3	S	-	191506599-191506648	SEMP1; ILVASC; CLD1							-1	chrna:-1--1
3303	ILMN_1751904	EDNRB	Homo sapiens			TTGCCTGGTCCTTGTCTTTGCCCTCTGCTGGCTTCCCCTTCACCTCAGCA				NM_000115.1		13				1910																		RefSeq	ILMN_12589	EDNRB	NM_000115.1	A	-	77372711-77372760	ABCDS; HSCR2; ETRB; HSCR; ETB							-1	chrna:-1--1
42074	ILMN_1741632	RAB3IL1	Homo sapiens			AGCTCCCACCTGGACGCATCCCTCACCACGTCCGGATTTCCTTCTTTGGA				NM_013401.2		11				5866																		RefSeq	ILMN_25234	RAB3IL1	NM_013401.2	S	-	61421395-61421444	GRAB							-1	chrna:-1--1
40261	ILMN_1707695	IFIT1	Homo sapiens			TGAATGAAGCCCTGGAGTACTATGAGCGGGCCCTGAGACTGGCTGCTGAC				NM_001548.3						3434																		RefSeq	ILMN_1751	IFIT1	NM_001548.3	A			RNM561; IFI-56; IFI56; GARG-16; IFNAI1; G10P1; ISG56							-1	chrna:-1--1
20984	ILMN_1758457	TBC1D16	Homo sapiens			GCTGGGGGTCTTCTACGTGAGGTTCCTTGGCGTTGTTTAAGGTCAACTCC				NM_019020.2		17				125058																		RefSeq	ILMN_17194	TBC1D16	NM_019020.2	S	-	75528443-75528492	FLJ20748; MGC25062							-1	chrna:-1--1
43255	ILMN_2170949	SNX10	Homo sapiens			AACTAGGATAACTTGTTGCTTTGTTACCCAGCCTAATTGAAGAGTGGCAG				NM_013322.2		7				29887																		RefSeq	ILMN_21992	SNX10	NM_013322.2	S	+	26379889-26379938	MGC33054							-1	chrna:-1--1
8376	ILMN_3233388	RELL1	Homo sapiens			GCGGTTTTTGTCTGGCAGGCTTCCAAATTTGCCAAAATTAAGCGTTCAGT				NM_001085400.1		4				768211																		RefSeq	NM_001085400.1	RELL1	NM_001085400.1	I	-	37612581-37612630	MGC50583; FLJ21778							-1	chrna:-1--1
39562	ILMN_1751062	SCARA5	Homo sapiens			AGGAACAGCAACACTCCTGGCTGACAACTAAGCCAATATGGCCCTAGGTC				NM_173833.4						286133																		RefSeq	ILMN_15503	SCARA5	NM_173833.4	S			MGC45780; FLJ23907							-1	chrna:-1--1
25318	ILMN_3305938	SGK1	Homo sapiens			CCTTGTGGATATGCTGTGTGAACCGTCGTGTGAGTGTGGTATGCCTGATC				NM_005627.3		6				6446																		RefSeq	NM_005627.3	SGK1	NM_005627.3	M	-	134490933-134490982	SGK							-1	chrna:-1--1
34315	ILMN_2052373	RAB17	Homo sapiens			GCCAGTTCCCTTCCATGGTCTCCCGGCTGGCAATGTGGTGAAGCTGAGTT				NM_022449.1		2				64284																		RefSeq	ILMN_9806	RAB17	NM_022449.1	S	-	238147804-238147853	FLJ12538							-1	chrna:-1--1
7719	ILMN_1729691	SLC16A6	Homo sapiens			AAATACCAAGGTTCCCGTTAACAAATTACGGCCTCTGCTTGCTGGAAATG				NM_004694.3						9120																		RefSeq	ILMN_14509	SLC16A6	NM_004694.3	S			MCT6; MCT7							-1	chrna:-1--1
14127	ILMN_1653001	CABLES1	Homo sapiens			GCTGACTAAGGAGGCGGTGGCTCTTTCTTAACATTCCCACGTGCCCAGGG				NM_138375.1		18				91768																		RefSeq	ILMN_26976	CABLES1	NM_138375.1	S	+	19092389-19092438	FLJ35924; HsT2563							-1	chrna:-1--1
9139	ILMN_1735764	HTR2B	Homo sapiens			CCTGCCATGTACCAGAGTCCAATGAGGCTCCGAAGTTCAACCATTCAGTC				NM_000867.3						3357																		RefSeq	ILMN_29202	HTR2B	NM_000867.3	S			5-HT2B; 5-HT(2B)							-1	chrna:-1--1
44605	ILMN_1763359	PEG10	Homo sapiens			TACAGTTCCAAGATTGACAACAGAGAACAACCTGCTGGAAAGACCTGGGC				XM_499343.2						23089																		RefSeq	ILMN_38732	PEG10	XM_499343.2	A										-1	chrna:-1--1
32624	ILMN_2319588	OSGIN1	Homo sapiens			TGCTAAGGAAGGAGACCAGGAAGCCACCCTAACACTCGGCCAGACCCGCT				NM_182980.2						29948																		RefSeq	ILMN_16773	OSGIN1	NM_182980.2	A			OKL38; BDGI							-1	chrna:-1--1
30116	ILMN_1795383	RPUSD3	Homo sapiens			GACCCTACAGTGCCTGGGGCTCCGCTTACAATAGTCCTCCCTCTGTTCCT				NM_173659.2		3				285367																		RefSeq	ILMN_28804	RPUSD3	NM_173659.2	S	-	9854683-9854699:9854700-9854732	FLJ34707; MGC29784							-1	chrna:-1--1
27201	ILMN_1714197	ACSS2	Homo sapiens			TGCCCCAGTCAGGCTCAAGCCCTGTGGTTGTAGGAATAAAGCCTGTGATC				NM_018677.2		20				55902																		RefSeq	ILMN_9910	ACSS2	NM_018677.2	A	+	32979370-32979419	AceCS; ACAS2; ACS; ACSA; dJ1161H23.1; DKFZp762G026							-1	chrna:-1--1
8080	ILMN_2343097	NCALD	Homo sapiens			AGCCTATGGAGTGGCCCGTAAATCAGTTGACTGTGTAGCTCTTGCCTGGC				NM_001040626.1						83988																		RefSeq	ILMN_178648	NCALD	NM_001040626.1	A			MGC33870; MGC74858							-1	chrna:-1--1
12095	ILMN_1735438	GPM6B	Homo sapiens			TACATGTCCTATCACCTGTTCATTGTGGCCTGTGCAGGAGCTGGTGCCAC				NM_001001995.1		X				2824																		RefSeq	ILMN_550	GPM6B	NM_001001995.1	A	-	13704290-13704339	MGC54284; M6B; MGC17150							-1	chrna:-1--1
548	ILMN_1672443	QDPR	Homo sapiens			GGTGTCATGTTGGATCGCTTTGTGACTGTTCATCTGTCCTTGACAGTGGC				NM_000320.1		4				5860																		RefSeq	ILMN_26096	QDPR	NM_000320.1	S	-	17097488-17097537	FLJ42391; DHPR; PKU2							-1	chrna:-1--1
43208	ILMN_2128428	DAB2	Homo sapiens			GCTCCTGGGTTCAAGTAGTATTACCACCCTTTCACAAGCAACAGACTCTC				NM_001343.1		5				1601																		RefSeq	ILMN_162394	DAB2	NM_001343.1	S	-	39408506-39408555	FLJ26626; DOC2; DOC-2							-1	chrna:-1--1
29750	ILMN_2191967	SPRR2D	Homo sapiens			TTCCATGGATGCACAGGGAGCTTCTTTCTCCTTAACCTGTGGCCTGCCTG				NM_006945.3		1				6703																		RefSeq	ILMN_21124	SPRR2D	NM_006945.3	S	-	151279088-151279137								-1	chrna:-1--1
4165	ILMN_1701783	DCT	Homo sapiens			GCTGGCCAAGCCACAGTTCTGACGCTGACAATAAAGGAACTAATCCTCAC				NM_001922.2		13				1638																		RefSeq	ILMN_1796	DCT	NM_001922.2	S	-	93890074-93890123	TYRP2							-1	chrna:-1--1
45477	ILMN_2110908	MYC	Homo sapiens			ACTTGTTTCAAATGCATGATCAAATGCAACCTCACAACCTTGGCTGAGTC				NM_002467.3		8				4609																		RefSeq	ILMN_172213	MYC	NM_002467.3	S	+	128822444-128822493	c-Myc							-1	chrna:-1--1
20235	ILMN_2082585	SNAI2	Homo sapiens			AGGATTTCCCATAGGAAGAGATCTGCCAGACGCGAACTCAGGTGCCTTAA				NM_003068.3		8				6591																		RefSeq	ILMN_165913	SNAI2	NM_003068.3	S	-	49993471-49993520	WS2D; SLUG; SLUGH1; MGC10182							-1	chrna:-1--1
35977	ILMN_1753686	LOC650867	Homo sapiens			GCATTTCAGGTCACCACTGGATATCAGTTGCCTGTATATAATTATCAGGT				XM_939956.1						650867																		RefSeq	ILMN_38188	LOC650867	XM_939956.1	S										-1	chrna:-1--1
31753	ILMN_1662358	MX1	Homo sapiens			ACCCAGTGTTTTAGGAGCATGAGTGCCGTGTGTGTGCGTCCTGTCGGAGC				NM_002462.2		21				4599																		RefSeq	ILMN_16332	MX1	NM_002462.2	S	+	41752921-41752970	MxA; IFI78; MX; IFI-78K							-1	chrna:-1--1
38657	ILMN_1780671	PLEKHG3	Homo sapiens			AGGCAGTGGCCTGGAGAGGCTTTGTTCTGTAACGGTGCCTTTTCTTAGGG				NM_015549.1		14				26030																		RefSeq	ILMN_28109	PLEKHG3	NM_015549.1	S	+	64280548-64280597	MGC156299; KIAA0599; MGC156300							-1	chrna:-1--1
38125	ILMN_1781514	PCDH17	Homo sapiens			AAGCTTTTGCAAGACTGCCGGGGAAACGACCCTGTGGCTGTGAGAAAGTG				NM_014459.2		13				27253																		RefSeq	ILMN_5341	PCDH17	NM_014459.2	S	+	57197379-57197428	PCH68; PCDH68							-1	chrna:-1--1
41440	ILMN_1691048	SLC22A18AS	Homo sapiens			AAGGCTGGTGGATGTAGTGCCTTTCCTCTACTGCTCTCTCAGCTGGGGGC				NM_007105.1		11				5003																		RefSeq	ILMN_652	SLC22A18AS	NM_007105.1	S	-	2866156-2866205	p27-BWR1B; BWR1B; ORCTL2S; SLC22A1LS; BWSCR1B							-1	chrna:-1--1
45320	ILMN_1771652	BAIAP2L2	Homo sapiens			AGGAGCCCCTTGTACCTGCTCCGTGCCCAACACATGCCCTCTCTGTACAT				NM_025045.4						80115																		RefSeq	ILMN_21982	BAIAP2L2	NM_025045.4	S			FLJ22582							-1	chrna:-1--1
33936	ILMN_1693218	ART3	Homo sapiens			CTCCAGGTCCAGTTCCTGTTCCAGGTCCCAAAAGCCATCCTTCTGCATCC				NM_001179.3						419																		RefSeq	ILMN_8870	ART3	NM_001179.3	S										-1	chrna:-1--1
23119	ILMN_2150856	SERPINB2	Homo sapiens			GAGATGTTTTCTACATATTTCTGCTCTTCTGAACAACTTCTGCTACCCAC				NM_002575.1		18				5055																		RefSeq	ILMN_14466	SERPINB2	NM_002575.1	S	+	59721603-59721652	PAI; PLANH2; HsT1201; PAI-2; PAI2							-1	chrna:-1--1
40823	ILMN_1788538	NCALD	Homo sapiens			ATGTCACTCCTCTGCTGGGCTGTTCATTGTCATTGCTGTGTTCAGGGACC				NM_032041.1		8				83988																		RefSeq	ILMN_13197	NCALD	NM_032041.1	S	-	102768224-102768273	MGC74858							-1	chrna:-1--1
5507	ILMN_2404951	DAZ4	Homo sapiens			ACAATTATCAGGCATTTCCTGCTTATCCAAATTCAGCAGTTCAGGTCACC				NM_020420.2		Y				57135																		RefSeq	ILMN_27809	DAZ4	NM_020420.2	A	+	25424815-25424825:25451223-25451261	DAZ1; DAZ; pDP1681; pDP1680							-1	chrna:-1--1
21980	ILMN_1729976	C13orf8	Homo sapiens			TCCTACTCCTGGGCCTTACATGTCGCCTGTTGGGGCTTAAGACCAGGTTG				NM_032436.1		13				283489																		RefSeq	ILMN_12958	C13ORF8	NM_032436.1	S	+	114110657-114110706	KIAA1802; FLJ90413							-1	chrna:-1--1
10092	ILMN_1804562	SLC31A1	Homo sapiens			CCCTTTCAGGCTGTGGGTACTGGTCTTGGGTTCTAGTCATAAGGGGTTCC				NM_001859.2		9				1317																		RefSeq	ILMN_28027	SLC31A1	NM_001859.2	S	+	115065989-115066038	hCTR1; COPT1; MGC75487; CTR1							-1	chrna:-1--1
42896	ILMN_1684210	NPAL3	Homo sapiens			GGATACAGGACTCCATCAGGCTAGTGTTGGGGAACCAGCCCGGCAGCCTT				NM_020448.3						57185																		RefSeq	ILMN_13794	NPAL3	NM_020448.3	S			RP3-462O23.3; DKFZp686E22155; DJ462O23.2							-1	chrna:-1--1
33305	ILMN_1696749	LMNA	Homo sapiens			AGCCAGGCCTGGGGGCAGCCTCTCCCCAGCCTCCCCGTGCCAAAAATCTT				NM_005572.3						4000																		RefSeq	ILMN_12442	LMNA	NM_005572.3	I			HGPS; EMD2; FPLD; LDP1; LMNC; FPL; LFP; CDCD1; LGMD1B; IDC; CMT2B1; PRO1; LMN1; CMD1A; CDDC							-1	chrna:-1--1
7359	ILMN_1710937	IFI16	Homo sapiens			CCTTTCACACTTGTGGCTGATGTGAATGCTGACCGAAACATGGAGATCCC				NM_005531.1		1				3428																		RefSeq	ILMN_2725	IFI16	NM_005531.1	S	+	157288195-157288244	IFNGIP1; PYHIN2							-1	chrna:-1--1
7364	ILMN_2176625	LOC285735	Homo sapiens			GCAGAACACTCAACCTGAAAGCAGAATGGATTGAGTCACTGCAGCGTGGC				NM_001037231.1		6				285735																		RefSeq	ILMN_1408	LOC285735	NM_001037231.1	S	+	133469047-133469096	MGC126751; MGC126753							-1	chrna:-1--1
4172	ILMN_1747020	SGK3	Homo sapiens			CTCTTTGGCTTAAAATGTTCAGCAGAATTGGGCAGTGGGGGTGACTTTTC				NM_001033578.1		8				23678																		RefSeq	ILMN_10483	SGK3	NM_001033578.1	A	+	67936448-67936497	SGK2; CISK; DKFZp781N0293; SGKL							-1	chrna:-1--1
5904	ILMN_3302919	MYOF	Homo sapiens			GTCATCCAGCAATGAGAGAATCCTGCCTCTGTAGACCAACATCCAGTGTG				NM_013451.3		10				26509																		RefSeq	NM_013451.3	MYOF	NM_013451.3	M	-	95066644-95066693								-1	chrna:-1--1
14555	ILMN_1746465	FJX1	Homo sapiens			CTCTGGGGAGCCCTGCAGACCTTGACAATTTGCCTGACTCATTCCTGACC				NM_014344.2		11				24147																		RefSeq	ILMN_29566	FJX1	NM_014344.2	S	+	35598647-35598696	FLJ25593; FLJ22416							-1	chrna:-1--1
35205	ILMN_1753502	IGSF11	Homo sapiens			CTCTTCTCCTGCAAGCGTAGTCTTCACAGGGAGTGGCTTCCTGACATTTT				NM_001015887.1		3				152404																		RefSeq	ILMN_551	IGSF11	NM_001015887.1	A	-	120102495-120102544	VSIG3; Igsf13; MGC35227; BT-IgSF; CXADRL1							-1	chrna:-1--1
6386	ILMN_1674620	SGCE	Homo sapiens			GAGATAGCATGGCCCCTGTCAACGCTTCCTGTGTTCCACCCTGTGACTGG				NM_001099400.1						8910																		RefSeq	ILMN_13165	SGCE	NM_001099400.1	S			ESG; DYT11							-1	chrna:-1--1
5506	ILMN_1754528	DAZ4	Homo sapiens			CCTGCTTATCCAAATTCACCAGTTCAGGTCACCACTGGATATCAGTTGCC				NM_020420.2		Y				57135																		RefSeq	ILMN_9048	DAZ4	NM_020420.2	S	+	25424760-25424809	DAZ1; DAZ; pDP1681; pDP1680							-1	chrna:-1--1
27196	ILMN_2344120	ROPN1B	Homo sapiens			ACAATGGTGGGTTGCCCCGAATCCCATTCAGCACCTTCCAGTTTCTCTAC				NM_001012337.1		3				152015																		RefSeq	ILMN_19100	ROPN1B	NM_001012337.1	A	+	127183852-127183901								-1	chrna:-1--1
40500	ILMN_1697409	TNFRSF14	Homo sapiens			AGCCAAGGCTGGACTGGGTTGGCTGCAGTGTGGTGTTTAGTGGATACCAC				NM_003820.2		1				8764																		RefSeq	ILMN_3329	TNFRSF14	NM_003820.2	S	-	2479265-2479314	HVEM; HVEA; ATAR; LIGHTR; TR2							-1	chrna:-1--1
23245	ILMN_1670807	FAM84B	Homo sapiens			GGTGCTTTGGCCCTAATAGCACTGGACAACACCACGACCACATGGAAACA				NM_174911.3		8				157638																		RefSeq	ILMN_7137	FAM84B	NM_174911.3	S	-	127634492-127634541	BCMP101; NSE2							-1	chrna:-1--1
23120	ILMN_2150851	SERPINB2	Homo sapiens			GGTGTTATGACAGGGAGAACTGGACATGGAGGCCCACAGTTTGTGGCAGA				NM_002575.1		18				5055																		RefSeq	ILMN_14466	SERPINB2	NM_002575.1	S	+	59721394-59721443	PAI; PLANH2; HsT1201; PAI-2; PAI2							-1	chrna:-1--1
44477	ILMN_1674367	SPRR2F	Homo sapiens			GGTTTTCTTTTTGAGGCTGCCATACTGCCACTGTCGAGGTGGAGACTGAG				NM_001014450.1		1				6705																		RefSeq	ILMN_28582	SPRR2F	NM_001014450.1	S	-	151351404-151351453								-1	chrna:-1--1
45498	ILMN_1792409	AMOT	Homo sapiens			GGAAGGTATCAGCTGTGGGCTAATTGCCACCAATTTCAGCCTGCCACGAT				NM_133265.2		X				154796																		RefSeq	ILMN_24612	AMOT	NM_133265.2	S	-	111905095-111905144	KIAA1071							-1	chrna:-1--1
6780	ILMN_1668766	ROPN1	Homo sapiens			CATAATGGTGGGTCGCCCCGGATCCCGTTCAGCACCTTCCAGTTTCTCTA				NM_017578.2		3				54763																		RefSeq	ILMN_9116	ROPN1	NM_017578.2	S	-	125171656-125171705	ROPN1A; DKFZp434B1222; ropporin; ODF6; RHPNAP1							-1	chrna:-1--1
40886	ILMN_2304186	MITF	Homo sapiens			AAATGATCCACACCACTCCCCCGATTCCCGGGTGCAGAATTGTAACTCGG				NM_198158.1		3				4286																		RefSeq	ILMN_1045	MITF	NM_198158.1	A	+	70099648-70099697	WS2A							-1	chrna:-1--1
45916	ILMN_2410523	DDR2	Homo sapiens			CCACCTTCTGCTCCTTCAACAAGGCGACGAGTGATGCTGTCAGTGCCTGG				NM_006182.2		1				4921																		RefSeq	ILMN_20698	DDR2	NM_006182.2	A	+	161016627-161016660:161016661-161016676	NTRKR3; MIG20a; TYRO10; TKT							-1	chrna:-1--1
36324	ILMN_1915076		Homo sapiens	Hs.355933		CCTACTCCTACAGTGCCTTGCATTCCGTAGCTGCTCAGTACATTAACCCA				AK123915																								Unigene	ILMN_87364	HS.355933	Hs.355933	S										-1	chrna:-1--1
42241	ILMN_1678143	ARHGDIB	Homo sapiens			TTGTGGTTGTTGCTGGCCCAATGAGTCCCTAGTCACATCCCCTGCCAGAG				NM_001175.4		12				397																		RefSeq	ILMN_9074	ARHGDIB	NM_001175.4	S	-	14986297-14986346	Ly-GDI; RAP1GN1; GDIA2; D4; LYGDI; GDID4							-1	chrna:-1--1
41985	ILMN_2134974	RAB38	Homo sapiens			CCAAGATGACCTCCATTCTCGGCAGACCTAAGAGTTGCCTCTGAGTTAGC				NM_022337.1		11				23682																		RefSeq	ILMN_22951	RAB38	NM_022337.1	S	-	87486303-87486352	NY-MEL-1; rrGTPbp							-1	chrna:-1--1
2897	ILMN_1731644	SETDB2	Homo sapiens			GCTATGAAGCTGGGACTGTGCCTGAGAAGGAAATCTTCTGCCAATGTGGG				NM_031915.1		13				83852																		RefSeq	ILMN_24431	SETDB2	NM_031915.1	S	+	48963907-48963956	CLLD8; DKFZp586I0123; CLLL8; C13orf4; DKFZp761J1217							-1	chrna:-1--1
46131	ILMN_1766165	SNCA	Homo sapiens			AAGGAGCCCCACAGGAAGGAATTCTGGAAGATATGCCTGTGGATCCTGAC				NM_000345.2		4				6622																		RefSeq	ILMN_3516	SNCA	NM_000345.2	I	-	90869394-90869443	PD1; NACP; PARK4; MGC110988; PARK1							-1	chrna:-1--1
21315	ILMN_1670263	C1orf71	Homo sapiens			AAATCTGTCCGTTAGGTGGCCTTTCCTTATCTGAGGTGTAGTGGTCTAAC				NM_152609.1		1				163882																		RefSeq	ILMN_21085	C1ORF71	NM_152609.1	S	+	244896962-244897011	MGC18089; FLJ32001; RP11-452J6.1							-1	chrna:-1--1
3232	ILMN_1680618	MYC	Homo sapiens			CCTGCGTGACCAGATCCCGGAGTTGGAAAACAATGAAAAGGCCCCCAAGG				NM_002467.3		8				4609																		RefSeq	ILMN_28130	MYC	NM_002467.3	S	+	128822194-128822243	c-Myc							-1	chrna:-1--1
41873	ILMN_1721876	TIMP2	Homo sapiens			GAAGAGCCGGGTGGCAGCTGACAGAGGAAGCCGCTCAAATACCTTCACAA				NM_003255.4		17				7077																		RefSeq	ILMN_1046	TIMP2	NM_003255.4	A	-	74361066-74361115	CSC-21K							-1	chrna:-1--1
5629	ILMN_1678215	RHOJ	Homo sapiens			CCCCAGCTCATGAACGTGAAGCTGATAGGAAATCACCCCAGGGAACCCGA				NM_020663.3						57381																		RefSeq	ILMN_25515	RHOJ	NM_020663.3	S			ARHJ; TCL; RASL7B; FLJ14445; TC10B; MGC34777							-1	chrna:-1--1
37127	ILMN_2415144	SP110	Homo sapiens			GGATTTTCACTGTTCTAAGCTCCCCGTGACCTGTGGTGAGGCGAAAGGGA				NM_004510.2		2				3431																		RefSeq	ILMN_1026	SP110	NM_004510.2	A	-	230751143-230751192	FLJ22835; IFI75; VODI; IFI41							-1	chrna:-1--1
9084	ILMN_1753342	SAT1	Homo sapiens			GGCAACAGAGGAGTGAGGAGTGCTGCTGTAGATGACAACCTCCATTCTAT				NM_002970.1		X				6303																		RefSeq	ILMN_12497	SAT1	NM_002970.1	S	+	23713879-23713894:23713895-23713928	KFSD; SSAT-1; DC21; SSAT; SAT							-1	chrna:-1--1
31800	ILMN_1746517	KYNU	Homo sapiens			AGAGGAGTGGTTTGTGACAAGCGGAATCCAAATGGCATTCGAGTGGCTCC				NM_003937.2		2				8942																		RefSeq	ILMN_4627	KYNU	NM_003937.2	I	+	143514686-143514697:143516086-143516123								-1	chrna:-1--1
11028	ILMN_1695945	MEIS2	Homo sapiens			TCGAACTCCAGCTTCAAGAATGTGTTTTCATGCCCGGCCTTTGTTCCTCC				NM_172315.1		15				4212																		RefSeq	ILMN_3095	MEIS2	NM_172315.1	A	-	34971105-34971154	MGC2820; MRG1; HsT18361							-1	chrna:-1--1
15089	ILMN_1805725	B4GALNT1	Homo sapiens			GGCTGGGGTGAGGGCTGGTGGTTGGTGAAAGCCATTCTTAGTTGTGTCTC				NM_001478.3		12				2583																		RefSeq	ILMN_137775	B4GALNT1	NM_001478.3	S	-	56306266-56306315	GALGT; GALNACT							-1	chrna:-1--1
9479	ILMN_1651347	SERTAD2	Homo sapiens			GGAGGTATAACCTTTCCCCCACAGACCTGAGAGCTGTGCCTTTTCTATGC				NM_014755.1		2				9792																		RefSeq	ILMN_4347	SERTAD2	NM_014755.1	S	-	64712412-64712461	TRIP-Br2							-1	chrna:-1--1
34519	ILMN_1821280		Homo sapiens	Hs.505676		GTGACAGAGGGCAAAGACGGCCATAGGGTGCTCTGAGTTTTGGGATGGTC				AK091091																								Unigene	ILMN_97590	HS.505676	Hs.505676	S										-1	chrna:-1--1
15984	ILMN_2354953	NQO1	Homo sapiens			ACTGCCCTCTTGTGGTGCATTGAAAGAAGAGATGAGAAATGATGAAAAGG				NM_000903.2		16				1728																		RefSeq	ILMN_178075	NQO1	NM_000903.2	A	-	68301051-68301100	NMOR1; NMORI; DHQU; DIA4; DTD; QR1							-1	chrna:-1--1
25402	ILMN_1737514	KYNU	Homo sapiens			GCAGGAGCAGGAGGAATTGCTGGTGCCTTCATTCATGAAAAGCATGCCCA				NM_001032998.1		2				8942																		RefSeq	ILMN_4733	KYNU	NM_001032998.1	A	+	143459996-143460045								-1	chrna:-1--1
34240	ILMN_3245057	ASAP1	Homo sapiens			GGATGGAAGTCTGCATCTGAGGTTGCTCAGTGTCCCGGTCATTCATTTAC				NM_018482.2		8				50807																		RefSeq	NM_018482.2	ASAP1	NM_018482.2	S	-	131135896-131135945	ZG14P; AMAP1; PAG2; ASAP1; PAP; CENTB4; KIAA1249							-1	chrna:-1--1
5163	ILMN_1714567	AHNAK	Homo sapiens			GCAAATTGTCCAACCCACCCCCTCAACATGAGGGGCTTCCATTTTCTGTG				NM_001620.1		11				79026																		RefSeq	ILMN_28759	AHNAK	NM_001620.1	I	-	62040123-62040172	MGC5395; AHNAKRS							-1	chrna:-1--1
10640	ILMN_1732923	SIPA1L2	Homo sapiens			TCAGACCGAGAAGCAGGGTGAGAGATTCTAACGACTGGATGCTGCTAGTA				NM_020808.3						57568																		RefSeq	ILMN_11345	SIPA1L2	NM_020808.3	S			SPAL2; FLJ23126; KIAA1389; FLJ23632							-1	chrna:-1--1
32469	ILMN_1782050	CEBPD	Homo sapiens			CGCCGGGTGCCCGCTGCAGTTTCTTGGGACATAGGAGCGCAAAGAAGCTA				NM_005195.3						1052																		RefSeq	ILMN_6563	CEBPD	NM_005195.3	S			NF-IL6-beta; C/EBP-delta; CELF; CRP3							-1	chrna:-1--1
16921	ILMN_2188862	GDF15	Homo sapiens			CCGGGGTGTCGCTCCAGACCTATGATGACTTGTTAGCCAAAGACTGCCAC				NM_004864.1		19				9518																		RefSeq	ILMN_2688	GDF15	NM_004864.1	S	+	18360697-18360745:18360746-18360746	GDF-15; NAG-1; PTGFB; PDF; MIC1; PLAB; MIC-1							-1	chrna:-1--1
35574	ILMN_1805665	FLRT3	Homo sapiens			AGTGCATTGTACGCCCTTTGGCCAGTCTTGTATGTGCCTTGATCCAACGC				NM_198391.1		20				23767																		RefSeq	ILMN_12568	FLRT3	NM_198391.1	A	-	14252872-14252921								-1	chrna:-1--1
40284	ILMN_1758816	UGT8	Homo sapiens			TGGAGCCCATCACCTACGTGCCGCTGTCCATCAGATCTCCTTTTGTCAGT				NM_003360.2		4				7368																		RefSeq	ILMN_12078	UGT8	NM_003360.2	S	+	115816633-115816682	CGT							-1	chrna:-1--1
39329	ILMN_2133675	SGSH	Homo sapiens			ACTGGCGTTGCTGGGTGGCGATGCCCGTCCTCTGGCTTGGGTTAATTCTT				NM_000199.2		17				6448																		RefSeq	ILMN_7542	SGSH	NM_000199.2	S	-	75797925-75797974	HSS; MPS3A; SFMD							-1	chrna:-1--1
20292	ILMN_1777740	C8orf55	Homo sapiens			AGCACTGCCCGATAGAACACGCCCGCCCTCACTGCTGTTCTTGCCTTACA				NM_016647.2		8				51337																		RefSeq	ILMN_139030	C8ORF55	NM_016647.2	S	+	143815226-143815275	DSCD75							-1	chrna:-1--1
16080	ILMN_2358069	MAD1L1	Homo sapiens			TACACGCTCACCGGCTACCAGATCGACATCACCACGGAGAACCAGTACCG				NM_001013836.1		7				8379																		RefSeq	ILMN_9328	MAD1L1	NM_001013836.1	A	-	1904410-1904459	PIG9; MAD1; TP53I9; HsMAD1; TXBP181							-1	chrna:-1--1
9399	ILMN_2343048	ABCB9	Homo sapiens			AGCCCAGGATCTGGCTTTGCCAGAGGTTGCAACATGTTGAGAGAACCCGG				NM_019624.2		12				23457																		RefSeq	ILMN_10252	ABCB9	NM_019624.2	A	-	121979521-121979570	TAPL; KIAA1520; EST122234							-1	chrna:-1--1
22388	ILMN_1689552	FAM63A	Homo sapiens			CCTTCCTGGGGTTTGGAAATAAAACTTCTGGCCGGGCACGGTGGCTCACT				NM_018379.3		1				55793																		RefSeq	ILMN_28794	FAM63A	NM_018379.3	S	-	149235922-149235971	RP11-316M1.5; FLJ43504; FLJ11280							-1	chrna:-1--1
12094	ILMN_1704665	GPM6B	Homo sapiens			CCAGCAGTGGAGGTGCTGTCAGAGTCCAGTGTTCTAGAAGAGGCAGTGTC				NM_001001995.1		X				2824																		RefSeq	ILMN_23991	GPM6B	NM_001001995.1	I	-	13699284-13699333	MGC54284; M6B; MGC17150							-1	chrna:-1--1
35964	ILMN_1729749	HERC5	Homo sapiens			GGCCGGTTAGAACCCGTGACTGTATTCTCTCCCTTGGATACCCCTATGCC				NM_016323.2						51191																		RefSeq	ILMN_22093	HERC5	NM_016323.2	S			CEBP1; CEB1							-1	chrna:-1--1
21326	ILMN_1652237	CBR3	Homo sapiens			AGCTGACAGGATTCTGGTGAATGCGTGCTGCCCAGGACCAGTGAAGACAG				NM_001236.3		21				874																		RefSeq	ILMN_8256	CBR3	NM_001236.3	S	+	36440497-36440546	hCBR3							-1	chrna:-1--1
36040	ILMN_2090351	OR7E156P	Homo sapiens			CACCTAATACCCACAGTCCTCCAGGCTCCAGTAGATTGCAAATGACCTGC				NR_002171.1		13				283491																		RefSeq	ILMN_13738	OR7E156P	NR_002171.1	S	+	63212355-63212377:63212900-63212926								-1	chrna:-1--1
41063	ILMN_2138765	ADFP	Homo sapiens			CCTGCCCCTATCACTAGTGCATGCTGTGGCCAGACAGATGACACCTTTTG				NM_001122.2		9				123																		RefSeq	ILMN_173419	ADFP	NM_001122.2	S	-	19106194-19106243	ADRP; MGC10598							-1	chrna:-1--1
32181	ILMN_1690105	STAT1	Homo sapiens			TACTCCAGGCCAAAGGAAGCACCAGAGCCAATGGAACTTGATGGCCCTAA				NM_007315.2		2				6772																		RefSeq	ILMN_11054	STAT1	NM_007315.2	A	-	191548824-191548858:191549811-191549825	ISGF-3; STAT91; DKFZp686B04100							-1	chrna:-1--1
20459	ILMN_1809730	RXRG	Homo sapiens			GCCTGGGAGCCGAGAGAGGCGGTAATATTTAGAAGCTGCACAGGAGAGGA				NM_001009598.1		1				6258																		RefSeq	ILMN_27034	RXRG	NM_001009598.1	A	-	163680774-163680823	RXRC; NR2B3							-1	chrna:-1--1
26727	ILMN_1708041	PLEKHF1	Homo sapiens			GGACTCTGTCCTGTGTCACCTCTCTCCAGGTGTCCAGCTGTCTCATGCCT				NM_024310.4						79156																		RefSeq	ILMN_25787	PLEKHF1	NM_024310.4	S			APPD; ZFYVE15; PHAFIN1; MGC4090							-1	chrna:-1--1
39497	ILMN_1710297	EDNRB	Homo sapiens			ATTAGCGTTTGCAGCGACTTGGCTCGGGCAGCTGACCCCAAAGTGTCTGT				NM_003991.1		13				1910																		RefSeq	ILMN_12589	EDNRB	NM_003991.1	I	-	77390773-77390822	ABCDS; HSCR2; ETRB; HSCR; ETB							-1	chrna:-1--1
4574	ILMN_1810289	FER1L3	Homo sapiens			GCCATGTCACCGAGCCCCATTGATTCCCAGAGGGTCTTAGTCCTGGAAAG				NM_133337.1		10				26509																		RefSeq	ILMN_18562	FER1L3	NM_133337.1	A	-	95056547-95056596	FLJ36571; FLJ90777; MYOF							-1	chrna:-1--1
21505	ILMN_1731224	PARP9	Homo sapiens			CCTTTGCACAGCATCCTTGGAGGGGATTCGCAAGTGGCAGCCCTGTTGAT				NM_031458.1		3				83666																		RefSeq	ILMN_12926	PARP9	NM_031458.1	S	-	123729903-123729952	DKFZp666B0810; DKFZp686M15238; BAL1; FLJ26637; BAL; FLJ41418; MGC:7868							-1	chrna:-1--1
38797	ILMN_2367239	DSCR1	Homo sapiens			GTGGCGATATGAGAGGGATGCAGTGCCTTTCCCCATTCATTCCTGATGGA				NM_203417.1		21				1827																		RefSeq	ILMN_3292	DSCR1	NM_203417.1	A	-	34811057-34811106	ADAPT78; MCIP1; DSC1; CSP1; RCN1							-1	chrna:-1--1
10564	ILMN_1680109	COL4A3BP	Homo sapiens			GATGGGCACCAGCCTCAGTGTTAAGGGCAGTGGCAAAGCGAGAGTATCCT				NM_005713.1		5				10087																		RefSeq	ILMN_10635	COL4A3BP	NM_005713.1	A	-	74710992-74711041	GPBP; STARD11; FLJ20597; CERTL; CERT							-1	chrna:-1--1
44550	ILMN_1663092	CITED2	Homo sapiens			GTTCTGGATCAGGAAAGTCATACTGTTCACTTTCAAGTTGGCTGTCCCCC				NM_006079.3		6				10370																		RefSeq	ILMN_21636	CITED2	NM_006079.3	S	-	139735356-139735405	P35SRJ; MRG1							-1	chrna:-1--1
32159	ILMN_1658407	SLC43A3	Homo sapiens			TGGCTAGAGAACTCACAGCTCTGGGAAAAAGAGGAGCAGACAGGGTTCCC				NM_014096.2		11				29015																		RefSeq	ILMN_12210	SLC43A3	NM_014096.2	A	-	56931340-56931389	FOAP-13; EEG1; PRO1659; DKFZp762A227; SEEEG-1							-1	chrna:-1--1
29567	ILMN_1724540	CART1	Homo sapiens			GGTCTTCCAGTATCGCAGTTCTTCGAATGAAAGCCAAGGAGCACACCGCC				NM_006982.1		12				8092																		RefSeq	ILMN_27922	CART1	NM_006982.1	S	+	84219314-84219363								-1	chrna:-1--1
24576	ILMN_1750624	RXRG	Homo sapiens			CCTCCACCTCCCACCCTGACCCCCTTCCTGTCCCCAAAATGTGATGCTTA				NM_006917.3		1				6258																		RefSeq	ILMN_16781	RXRG	NM_006917.3	I	-	163637000-163637049	RXRC; NR2B3							-1	chrna:-1--1
12132	ILMN_2283325	GPR177	Homo sapiens			CCTTTGCGGTCCCAGTCCAAGGTAGGCTGGTGTCATAGTCTTCTCACTCC				NM_024911.4		1				79971																		RefSeq	ILMN_3521	GPR177	NM_024911.4	I	-	68364039-68364088	FLJ23091; C1orf139; WLS; MGC131760; MRP; MGC14878							-1	chrna:-1--1
34890	ILMN_2054652	TYRP1	Homo sapiens			GTCTCTTCTAACATCTTAGAGGTCCATGGAGAAGGCATATGGAGAACATG				NM_000550.1		9				7306																		RefSeq	ILMN_21174	TYRP1	NM_000550.1	S	+	12699921-12699970	GP75; CATB; TRP; b-PROTEIN; TYRP; CAS2							-1	chrna:-1--1
37919	ILMN_1732452	MAPKAPK3	Homo sapiens			CCTAGTTCCTTCCTGGCCCCTCTCTCACTGGCTGGGAAACCCTAGACCAT				NM_004635.3		3				7867																		RefSeq	ILMN_21372	MAPKAPK3	NM_004635.3	S	+	50661612-50661661	MAPKAP3; 3PK							-1	chrna:-1--1
33306	ILMN_1737394	LMNA	Homo sapiens			ACAGAACACCTGGGGCTGCGGGAACAGCCTGCGTACGGCTCTCATCAACT				NM_005572.3						4000																		RefSeq	ILMN_12442	LMNA	NM_005572.3	A			HGPS; EMD2; FPLD; LDP1; LMNC; FPL; LFP; CDCD1; LGMD1B; IDC; CMT2B1; PRO1; LMN1; CMD1A; CDDC							-1	chrna:-1--1
44877	ILMN_1671260	GPR177	Homo sapiens			GGCCTTCATCATCGTGGCTGGAATCTGCCTCTGCCTCTACTTCCTGTTTC				NM_001002292.1		1				79971																		RefSeq	ILMN_2573	GPR177	NM_001002292.1	A	-	68384231-68384280	FLJ23091; C1orf139; WLS; MGC131760; MRP; MGC14878							-1	chrna:-1--1
12612	ILMN_2153916	HSPA2	Homo sapiens			TGTCCTTGTGCCAAGTACGAGATCTATTGTTGGAAGTCTTTGGTATATGC				NM_021979.2		14				3306																		RefSeq	ILMN_940	HSPA2	NM_021979.2	S	+	64079313-64079362								-1	chrna:-1--1
10170	ILMN_3233838	LOC399940	Homo sapiens			GGGAACCTGTTTATCCCAGAAAGCCCTCTTTTTCGCACCTCATCAAATGG				NM_001136118.1						399940																		RefSeq	NM_001136118.1	LOC399940	NM_001136118.1	I										-1	chrna:-1--1
20234	ILMN_1655740	SNAI2	Homo sapiens			CCTGCACAAACATGAGGAATCTGGCTGCTGTGTAGCACACTGAGTGACGC				NM_003068.3		8				6591																		RefSeq	ILMN_29336	SNAI2	NM_003068.3	S	-	49993911-49993918:49993919-49993960	WS2D; SLUG; SLUGH1; MGC10182							-1	chrna:-1--1
12693	ILMN_1745299	FABP7	Homo sapiens			AAAGAGGGGAAAGGGCAAGGATGGTGGAGGCTTTCTGTGCTACCTGGAAG				NM_001446.3		6				2173																		RefSeq	ILMN_13498	FABP7	NM_001446.3	S	+	123142619-123142638:123142639-123142668	B-FABP; BLBP; MRG; DKFZp547J2313; FABPB							-1	chrna:-1--1
15585	ILMN_1880012	SEMA5A	Homo sapiens			CACCTAACCAATCAATGGAAGGCAACTCACACCTGCTCCAAGCCTCAGCT				NM_003966.2						9037																		RefSeq	ILMN_72110	SEMA5A	NM_003966.2	S			semF; FLJ12815; SEMAF							-1	chrna:-1--1
8166	ILMN_1804569	GAS2	Homo sapiens			CTAATGATGTTACAGACTTACGTATACCCTTGTATACCTGGGACAGGGCT				NM_005256.2		11				2620																		RefSeq	ILMN_25867	GAS2	NM_005256.2	A	+	22790999-22791048	MGC32610							-1	chrna:-1--1
14395	ILMN_1699772	RRAGD	Homo sapiens			TGCAGAAGAAAAAGAGAGCCACCCCTAATGGGACCCCTAGAGTGCTGCTG				NM_021244.3						58528																		RefSeq	ILMN_5663	RRAGD	NM_021244.3	S			RAGD; DKFZP761H171; bA11D8.2.1							-1	chrna:-1--1
10576	ILMN_1692938	PSAT1	Homo sapiens			GCATTCCATTAGCAAGAGTTGTACCCCCTCCCCAGTCTTCGCCTTCCTCT				NM_021154.3		9				29968																		RefSeq	ILMN_17460	PSAT1	NM_021154.3	A	+	80134501-80134550	MGC1460; PSA; EPIP; PSAT							-1	chrna:-1--1
28193	ILMN_1737406	KLF6	Homo sapiens			GCGGACGCACACAGGAGAAAAGCCTTACAGATGCTCATGGGAAGGGTGTG				NM_001008490.1		10				1316																		RefSeq	ILMN_12381	KLF6	NM_001008490.1	A	-	3812385-3812421:3813833-3813845	GBF; ST12; ZF9; CPBP; BCD1; DKFZp686N0199; PAC1; COPEB							-1	chrna:-1--1
35967	ILMN_1691364	STAT1	Homo sapiens			CGCCATCACAGCTGAACTTGTTGAGATCCCCGTGTTACTGCCTATCAGCA				NM_139266.1		2				6772																		RefSeq	ILMN_11054	STAT1	NM_139266.1	I	-	191548621-191548670	ISGF-3; STAT91; DKFZp686B04100							-1	chrna:-1--1
35036	ILMN_1653861	SCMH1	Homo sapiens			GTCCACAGGCTTCCTTGTAAGCAAGTCAGCAGCACAGCTACTCACGCTGC				NM_001031694.1		1				22955																		RefSeq	ILMN_5778	SCMH1	NM_001031694.1	A	-	41265513-41265562	Scml3							-1	chrna:-1--1
22152	ILMN_1781560	ST3GAL6	Homo sapiens			CACGATTGTGGCTTGATGTGGCAAGCCGAAACCACTTGGCTCTGGAAATC				NM_006100.2		3				10402																		RefSeq	ILMN_2870	ST3GAL6	NM_006100.2	S	+	99995697-99995746	ST3GALVI; SIAT10							-1	chrna:-1--1
21506	ILMN_2053527	PARP9	Homo sapiens			CTTGGGGTTGGGGTAGGTAGATACCAAATGAAACACTTTCAGGACCTTCC				NM_031458.1		3				83666																		RefSeq	ILMN_12926	PARP9	NM_031458.1	S	-	123729671-123729720	DKFZp666B0810; DKFZp686M15238; BAL1; FLJ26637; BAL; FLJ41418; MGC:7868							-1	chrna:-1--1
25339	ILMN_1735014	KLF6	Homo sapiens			CCCTTCCGAGCGGCGCCTAAGCCTTTGCCGTGAGCATGCACACTGAGAAT				NM_001300.4		10				1316																		RefSeq	ILMN_17961	KLF6	NM_001300.4	I	-	3811452-3811501	GBF; ZF9; ST12; CPBP; BCD1; PAC1; DKFZp686N0199; COPEB							-1	chrna:-1--1
38271	ILMN_1754507	IRF4	Homo sapiens			CCCGTGTTGCTTCAAACTGAGACAGATGGGACTTAACAGGCAATGGGGTC				NM_002460.1		6				3662																		RefSeq	ILMN_12414	IRF4	NM_002460.1	S	+	356123-356172	MUM1; LSIRF							-1	chrna:-1--1
10162	ILMN_1787509	PRIC285	Homo sapiens			AGCCTGCTCGGCTGTATGTTTCTCGCACGCTCACCCGCTTCAGTGCGGCT				NM_033405.2		20				85441																		RefSeq	ILMN_10778	PRIC285	NM_033405.2	S	-	61660011-61660060	MGC138228; PDIP-1; PDIP1alpha; KIAA1769; PDIP1beta; MGC132634; FLJ00244							-1	chrna:-1--1
19435	ILMN_1715024	LSS	Homo sapiens			TGCAGGGCTTGGTCAGCTGCCTGTTCAGTGTCAACACTTCCCTGCACATC				NM_002340.3		21				4047																		RefSeq	ILMN_30260	LSS	NM_002340.3	I	-	46433777-46433826	OSC							-1	chrna:-1--1
37942	ILMN_1704571	FAM53B	Homo sapiens			CACCTTGCCATGTCCACGCTGTTGGTCAAACCCCTCTGTCATGCCTCTTT				NM_014661.3		10				9679																		RefSeq	ILMN_26314	FAM53B	NM_014661.3	S	-	126298249-126298298	RP11-12J10.2; KIAA0140; bA12J10.2							-1	chrna:-1--1
26368	ILMN_1690921	STAT2	Homo sapiens			GGCCCTGCACAGGTGGCTGTTTCTTGTCTGTTATGTCAGAGGAACAGTCC				NM_005419.2		12				6773																		RefSeq	ILMN_19030	STAT2	NM_005419.2	S	-	55021707-55021756	ISGF-3; STAT113; MGC59816; P113							-1	chrna:-1--1
13267	ILMN_1796074	C18orf56	Homo sapiens			CGTCACAGCTTTCCTGGGTTGTTGAGCCTCTAAGATGGTCTTTTCCTCTG				NM_001012716.1		18				494514																		RefSeq	ILMN_21911	C18ORF56	NM_001012716.1	S	-	639651-639700								-1	chrna:-1--1
22670	ILMN_2087646	HLX1	Homo sapiens			CATGGGCTGGGTTTTGTGCTTACTGTATGTTGGCGACTTGGTAGGGCAGG				NM_021958.2		1				3142																		RefSeq	ILMN_25109	HLX1	NM_021958.2	S	+	219124719-219124768	HB24; HLX1							-1	chrna:-1--1
14452	ILMN_1762712	HHEX	Homo sapiens			CCAAGGTGTTAAGGGGATAGTACCTCCCAATTCAAGCAGAGAAACTGACC				NM_002729.4						3087																		RefSeq	ILMN_137681	HHEX	NM_002729.4	S			HEX; PRH; PRHX; HOX11L-PEN; HMPH							-1	chrna:-1--1
25749	ILMN_1756501	ST6GAL1	Homo sapiens			CGACAGCAGGACATACATGTTGGTGTGAAGACTGGGACGACACTGGGTAG				NM_003032.2		3				6480																		RefSeq	ILMN_15349	ST6GAL1	NM_003032.2	A	+	188278587-188278636	SIAT1; ST6GalI; CD75; ST6Gal I; MGC48859							-1	chrna:-1--1
16122	ILMN_1814247	TCFL5	Homo sapiens			CCCCCTTGTCATGACTCTGAGTCACGTGCTGCTGTATTGCAACGTGCAGG				NM_006602.2		20				10732																		RefSeq	ILMN_12278	TCFL5	NM_006602.2	S	-	60943254-60943303	MGC46135; E2BP-1; CHA; Figlb							-1	chrna:-1--1
17552	ILMN_2131861	SOCS2	Homo sapiens			GTAGGTATAGGCATTCTACCCTTTGAAATAGCTGTGTCCCAACCTGTTGC				NM_003877.3		12				8835																		RefSeq	ILMN_4851	SOCS2	NM_003877.3	S	+	92493848-92493897	SSI2; Cish2; STATI2; SSI-2; SOCS-2; CIS2							-1	chrna:-1--1
16127	ILMN_1671844	EYA4	Homo sapiens			GCAGCAACACACATGCTCCGTCTGACAAGGTGGTCAACAACATTCCTCAA				NM_004100.3						2070																		RefSeq	ILMN_4208	EYA4	NM_004100.3	A			CMD1J; DFNA10							-1	chrna:-1--1
4609	ILMN_3243142	KAT2B	Homo sapiens			ACAGTGCTTTGTACCGGATCTGCTGAAGCATCTGTCCAGCTGGTATCCTG				NM_003884.4		3				8850																		RefSeq	NM_003884.4	KAT2B	NM_003884.4	S	+	20164793-20164802:20164899-20164938	KAT2B; P; P/CAF; CAF							-1	chrna:-1--1
1720	ILMN_2300970	ETFB	Homo sapiens			CCAAGCTGAAGGAGATTGGGCGGATTTGAGCCCCTCCCAGAGATGGCAAT				NM_001014763.1		19				2109																		RefSeq	ILMN_6383	ETFB	NM_001014763.1	A	-	56540255-56540276:56540277-56540304	FP585; MADD							-1	chrna:-1--1
218	ILMN_1811933	SHMT1	Homo sapiens			CCAGGCTTTCCTGCTCCACCTGAGATAACCAACTCCCTCCCGTAATCAGG				NM_004169.3		17				6470																		RefSeq	ILMN_17710	SHMT1	NM_004169.3	A	-	18172105-18172154	MGC15229; MGC24556; SHMT; CSHMT							-1	chrna:-1--1
26928	ILMN_3236443	ALX1	Homo sapiens			GTATGACACCTTATTCTCACTCGCCTCGGACAGATTCCAGTTACACGGGG				NM_006982.2		12				8092																		RefSeq	NM_006982.2	ALX1	NM_006982.2	S	+	84219146-84219195	CART1							-1	chrna:-1--1
17722	ILMN_1695978	LINGO2	Homo sapiens			GGCAGGCATGTGTCAGAGCCCTTCACACAGTGGGATACTAAGTGTTTGCG				NM_152570.1		9				158038																		RefSeq	ILMN_24238	LINGO2	NM_152570.1	S	-	27938625-27938674	LERN3; FLJ31810; LRRN6C							-1	chrna:-1--1
29597	ILMN_2202915	MLSTD1	Homo sapiens			GCCCAAACTGTCAAATGTCACCTGTTATGTATTCGTCCCTATTCCTTAAC				NM_018099.3		12				55711																		RefSeq	ILMN_175721	MLSTD1	NM_018099.3	S	+	29378088-29378137	FAR2; FLJ10462							-1	chrna:-1--1
11177	ILMN_1764228	DAB2	Homo sapiens			GAACACCTGCCTTCTACCCTCTGGTTGGGAGATGCAGCCACCACATCCCT				NM_001343.2						1601																		RefSeq	ILMN_18672	DAB2	NM_001343.2	S			FLJ26626; DOC2; DOC-2							-1	chrna:-1--1
4891	ILMN_1733538	RGS10	Homo sapiens			GCTTCCAGAATTTATAACACATGAGCCCCCAAAAAGCCGGGACTGGCAGC				NM_001005339.1		10				6001																		RefSeq	ILMN_27252	RGS10	NM_001005339.1	A	-	121249588-121249614:121249615-121249637								-1	chrna:-1--1
39366	ILMN_1808110	TCEB3	Homo sapiens			AACCTGCGTGCCACAGCCCCGCCTCCCTGCCTGGAGCACACTTTAGAATT				NM_003198.1		1				6924																		RefSeq	ILMN_6761	TCEB3	NM_003198.1	S	+	23958800-23958849	SIII; TCEB3A							-1	chrna:-1--1
29377	ILMN_1673352	IFITM2	Homo sapiens			TATCTTCCATTCCTCGCCCTGCCCCCAGAGGCCAGGAGCTCTGCCCTTGA				NM_006435.2						10581																		RefSeq	ILMN_2038	IFITM2	NM_006435.2	S			1-8D							-1	chrna:-1--1
31790	ILMN_1763409	LRRC8D	Homo sapiens			CATCACCTCACTCCCAGAGAAAGTTGGTCAGCTCTCCCAGCTCACTCAGC				NM_018103.3		1				55144																		RefSeq	ILMN_16484	LRRC8D	NM_018103.3	S	+	90173573-90173622	LRRC5; FLJ20403; FLJ10470							-1	chrna:-1--1
2881	ILMN_2297626	PEG10	Homo sapiens			CGGAGGGAACTGCAGGGAGACCAACTTATTTAGAGCGAATTGGACATGGA				NM_001040152.1		7				23089																		RefSeq	ILMN_165569	PEG10	NM_001040152.1	I	+	94136574-94136623	Mart2; MEF3L; Mar2; HB-1; KIAA1051; Edr; RGAG3							-1	chrna:-1--1
37126	ILMN_1731418	SP110	Homo sapiens			CTACCCTCTCAGTCACCATGTTGCAGACTTTCCCTGTCTGGAGGCTCACC				NM_004510.2		2				3431																		RefSeq	ILMN_1026	SP110	NM_004510.2	I	-	230749567-230749616	FLJ22835; IFI75; VODI; IFI41							-1	chrna:-1--1
45913	ILMN_2184184	ANXA1	Homo sapiens			CCTGGTGGCTCTTTGTGGAGGAAACTAAACATTCCCTTGATGGTCTCAAG				NM_000700.1		9				301																		RefSeq	ILMN_14184	ANXA1	NM_000700.1	S	+	74974816-74974843:74974844-74974865	LPC1; ANX1							-1	chrna:-1--1
43832	ILMN_2208413	ARHGAP15	Homo sapiens			GTCCACGCAAAGCTTGGGGATTGTATTTGGACCTACCCTTCTGCGAGCTG				NM_018460.2		2				55843																		RefSeq	ILMN_3543	ARHGAP15	NM_018460.2	S	+	144242060-144242109	BM046							-1	chrna:-1--1
30186	ILMN_1821176		Homo sapiens	Hs.276860		GCAGACCTCCTTAGAGACCTCCAGGCAGACCTCCTTACTGTCTTCAGGTG				BE622355																								Unigene	ILMN_84306	HS.276860	Hs.276860	S										-1	chrna:-1--1
46176	ILMN_1674063	OAS2	Homo sapiens			GAGCTCTGGGCCCTTCCAGTGCTTGCCACCCTACATACTCTTTGTCTGGC				NM_016817.2		12				4939																		RefSeq	ILMN_5994	OAS2	NM_016817.2	I	+	111933815-111933864	MGC78578							-1	chrna:-1--1
11044	ILMN_1765574	TFAP2A	Homo sapiens			GAACAGGCCGTGAAGCCAGCAGAGAAAAGTTCTGCCAAGTTTGTGAACCC				NM_001042425.1						7020																		RefSeq	ILMN_18876	TFAP2A	NM_001042425.1	I			TFAP2; AP-2; AP2TF; AP-2alpha							-1	chrna:-1--1
6669	ILMN_1733579	EVI2A	Homo sapiens			GACCTTGCAATTTAGAATCAAGCAGGTGAGACAGGGAGAAGTATGCCTGC				NM_014210.2		17				2123																		RefSeq	ILMN_1246	EVI2A	NM_014210.2	A	-	26669289-26669338	EVDA; EVI2							-1	chrna:-1--1
38845	ILMN_1693452	GAL3ST4	Homo sapiens			CCTAGAGGGGCAAAAGATGGAGTGAGCCACAGGAAGTTTGGGGCGTGGTG				NM_024637.4						79690																		RefSeq	ILMN_27424	GAL3ST4	NM_024637.4	S			FLJ12116; GAL3ST-4							-1	chrna:-1--1
4008	ILMN_2081682	SMAP1L	Homo sapiens			AGGCAGAGGGCCGGGACAGCTTTCCTCTCAGTCATTGTTCACCCCACTTG				NM_022733.1		1				64744																		RefSeq	ILMN_1697	SMAP1L	NM_022733.1	S	+	40661422-40661471	RP1-228H13.3							-1	chrna:-1--1
23493	ILMN_2189859	FLJ38482	Homo sapiens			TTACTTGGACCAGTGTTAGACCGACCTGTGTTAGACGAACCTGTGTTGCC				NM_152681.1		4				201931																		RefSeq	ILMN_2215	FLJ38482	NM_152681.1	S	-	166219313-166219362								-1	chrna:-1--1
23468	ILMN_1651699	EPS8	Homo sapiens			GGTCATGTCTTCTCAAAATCTAGCAAAGGAAGTAGTCTGCATTGGTGTGC				NM_004447.4		12				2059																		RefSeq	ILMN_17717	EPS8	NM_004447.4	S	-	15664748-15664797								-1	chrna:-1--1
44137	ILMN_2324421	TXNRD1	Homo sapiens			GCATGGAAGGGATAGTTTGGCTCCCTTGGAGGCTATGTAGGCTTGTCCCG				NM_182743.1		12				7296																		RefSeq	ILMN_24219	TXNRD1	NM_182743.1	A	+	103266807-103266856	MGC9145; TR; TXNR; GRIM-12; TRXR1; TR1							-1	chrna:-1--1
40860	ILMN_1673215	PCBP1	Homo sapiens			GAAGGGCATGGGGTGCAGCTAGAACAGTGTAGGTTCCCTCAATAACCCCT				NM_006196.2		2				5093																		RefSeq	ILMN_7900	PCBP1	NM_006196.2	S	+	70169429-70169450:70169451-70169478	hnRNP-E1; HNRPX; HNRPE1; hnRNP-X							-1	chrna:-1--1
11206	ILMN_1666385	CALM3	Homo sapiens			CAGCCAAGAGCTGAGGGTAAGGGCAGGTAGGCGTGAGGCTGTGGACATTT				NM_005184.2		19				808																		RefSeq	ILMN_3508	CALM3	NM_005184.2	S	+	51805720-51805769	PHKD; PHKD3							-1	chrna:-1--1
22355	ILMN_1656373	BNC2	Homo sapiens			TGTCTAGGAGCTTTATCTTTTCACCTCCTTCAGAGGATGCTATGGGGTCC				NM_017637.5		9				54796																		RefSeq	ILMN_12355	BNC2	NM_017637.5	S	-	16406696-16406745	DKFZp686A01127; FLJ34928; FLJ20043; BSN2							-1	chrna:-1--1
9400	ILMN_2343047	ABCB9	Homo sapiens			GCCCCTGTGCTCTGCTGTCTGGAGGCCACGTGGATGTTCATGAGATGCAT				NM_019624.2		12				23457																		RefSeq	ILMN_10252	ABCB9	NM_019624.2	A	-	121979605-121979654	TAPL; KIAA1520; EST122234							-1	chrna:-1--1
17087	ILMN_2336595	ACSS2	Homo sapiens			GTTTTCTTGCCCCAGTCAGGCTCAAGCCCTGTGGTTGTAGGAATAAAGCC				NM_001076552.1						55902																		RefSeq	ILMN_172842	ACSS2	NM_001076552.1	A			AceCS; ACAS2; ACS; ACSA; dJ1161H23.1; DKFZp762G026							-1	chrna:-1--1
44764	ILMN_2411731	HPS5	Homo sapiens			GAGGCCAGGAGGTCCAGGCCGCAATGAGATGTGTTTGTGCCATTGCACAC				NM_007216.3		11				11234																		RefSeq	ILMN_16680	HPS5	NM_007216.3	A	-	18257254-18257303	KIAA1017; AIBP63							-1	chrna:-1--1
23372	ILMN_1751079	TAP1	Homo sapiens			GTAACGGAGTTTAGAGCCAGGGCTGATGCTTTGGTGTGGCCAGCACTCTG				NM_000593.5		6				6890																		RefSeq	ILMN_17479	TAP1	NM_000593.5	S	-	32921087-32921136	ABC17; PSF1; FLJ26666; ABCB2; TAP1N; APT1; D6S114E; RING4; FLJ41500; TAP1*0102N							-1	chrna:-1--1
46770	ILMN_1883745		Homo sapiens	Hs.385784		CCGCTGGGGGCTTCAAGATAACGATGGACGGATAGGGTTCTCTCACCGCT				BC038580																								Unigene	ILMN_89110	HS.385784	Hs.385784	S										-1	chrna:-1--1
38627	ILMN_1660462	MCOLN2	Homo sapiens			AAGACCTCATGCTCATGCAGTGGACATTTCTTGGCCTGTTTTCCTGTGGG				NM_153259.2		1				255231																		RefSeq	ILMN_6222	MCOLN2	NM_153259.2	S	-	85164094-85164143	TRP-ML2; TRPML2; FLJ36691							-1	chrna:-1--1
45198	ILMN_1745079	TRIM2	Homo sapiens			GAACGCTGTGCATCAAAGTGTTTGTATGTTCGTAGCTACATACGTACCAC				NM_015271.2		4				23321																		RefSeq	ILMN_24873	TRIM2	NM_015271.2	S	+	154479738-154479787	KIAA0517; RNF86							-1	chrna:-1--1
8784	ILMN_1660973	GAD1	Homo sapiens			TGCACACATGGTTTCCAAGGGTCTTCCTCCTAAATTTCCAGGGGCCTCCC				NM_013445.3		2				2571																		RefSeq	ILMN_4673	GAD1	NM_013445.3	I	+	171407416-171407465	SCP; FLJ45882; GAD							-1	chrna:-1--1
38764	ILMN_1760201	DNMT1	Homo sapiens			GTGGTACATGGTGTTTGTGGCCTTGGCTGACATGAAGCTGTTGTGTGAGG				NM_001379.1		19				1786																		RefSeq	ILMN_17904	DNMT1	NM_001379.1	S	-	10105197-10105246	FLJ16293; DNMT; CXXC9; MCMT; MGC104992							-1	chrna:-1--1
3280	ILMN_3248773	C7orf40	Homo sapiens			CCTGTGCAGGGATGAGGCCTGCCTGTGTTAATACACCTAGTGAGGAGTGG				NR_003697.1		7				285958																		RefSeq	NR_003697.1	C7ORF40	NR_003697.1	S	-	45022882-45022921:45023421-45023430	FLJ38860							-1	chrna:-1--1
12820	ILMN_1713990	TRIP6	Homo sapiens			GTTTTCACATTGGCTGTTACAAGTGCGAGGAGTGTGGGCTGCTGCTCTCC				NM_003302.2		7				7205																		RefSeq	ILMN_17386	TRIP6	NM_003302.2	S	+	100308274-100308302:100308730-100308750	MGC29959; MGC3837; MGC10556; OIP1; ZRP-1; MGC4423; MGC10558							-1	chrna:-1--1
19387	ILMN_1702301	DOCK10	Homo sapiens			CCCTAAGTTTGCTGTCAGTTATTGTATGGTCAGTACCCCAGTCCTAGTAC				NM_014689.2						55619																		RefSeq	ILMN_15188	DOCK10	NM_014689.2	S			Nbla10300; DKFZp781A1532; DRIP2; ZIZ3							-1	chrna:-1--1
33330	ILMN_1847363	LOC731835	Homo sapiens			GGGTTCCTGAGGCTGGTCCACCAAGTTGCTTCTGAGACGCCTTCGCTTCT				XM_001133935.1						731835																		RefSeq	ILMN_121488	LOC731835	XM_001133935.1	S										-1	chrna:-1--1
13648	ILMN_2055634	TIAF1	Homo sapiens			CCCCTGTTTACCCGATGTATGGAAATAAAGGCCCTTTTCCTCCTGAAAAA				NM_004740.3		17				9220																		RefSeq	ILMN_17429	TIAF1	NM_004740.3	S	-		MYSPDZ; SPR210; MYO18A; MAJN							-1	chrna:-1--1
25573	ILMN_2410826	OAS1	Homo sapiens			AGAGAGACTTCCTGAAGCAGCGCCCCACCAAGCTCAAGAGCCTCATCCGC				NM_001032409.1		12				4938																		RefSeq	ILMN_2717	OAS1	NM_001032409.1	A	+	111833350-111833399	OIAS; OIASI; IFI-4							-1	chrna:-1--1
29881	ILMN_1749875	LOC728715	Homo sapiens			CCTTGTGTTCAACATTCAGCCAGCCCCAGCCATGGTCTACGATTACTATG				XM_001128260.1		12				728715																		RefSeq	ILMN_34849	LOC728715	XM_001128260.1	A	-	9442250-9442299								-1	chrna:-1--1
46871	ILMN_1761858	MID1	Homo sapiens			TTCCCGCTCCCCCATATCAATTTTCCTTTTGTCTCCGGGGCTGAGTAAAT				NM_033290.2						4281																		RefSeq	ILMN_3719	MID1	NM_033290.2	A			RNF59; OGS1; TRIM18; FXY; OS; XPRF; GBBB1; OSX; BBBG1; ZNFXY							-1	chrna:-1--1
38659	ILMN_1739428	IFIT2	Homo sapiens			GCTGACCCAGCATCAGCCACACTCTGGGTTGGAAAATGTTTGCCTGTTGG				NM_001547.4						3433																		RefSeq	ILMN_28123	IFIT2	NM_001547.4	S			GARG-39; G10P2; cig42; ISG-54K; IFI-54; IFI54; ISG54							-1	chrna:-1--1
36307	ILMN_1766499	HSPA2	Homo sapiens			CGACAAGTGTCAGGAGGTGATCAACTGGCTCGACCGAAACCAGATGGCAG				NM_021979.3						3306																		RefSeq	ILMN_940	HSPA2	NM_021979.3	S										-1	chrna:-1--1
14444	ILMN_1658835	CAV2	Homo sapiens			CTGCCCTAGGCCATTGCAGCATCCTTAGATGGGACGCATAATCATTACCT				NM_001233.3		7				858																		RefSeq	ILMN_5108	CAV2	NM_001233.3	A	+	115935309-115935358	CAV; MGC12294							-1	chrna:-1--1
3003	ILMN_1698766	PYCARD	Homo sapiens			ACGTTGAGTGGCTGCTGGATGCTCTGTACGGGAAGGTCCTGACGGATGAG				NM_013258.3		16				29108																		RefSeq	ILMN_1146	PYCARD	NM_013258.3	A	-	31120562-31120611	TMS1; MGC10332; ASC; CARD5							-1	chrna:-1--1
30714	ILMN_1716596	NSMAF	Homo sapiens			TATCACAATTGCCACCCATCGGGTTTTGGGTGTGTGTTTTCATAGCGTGG				NM_003580.2		8				8439																		RefSeq	ILMN_7701	NSMAF	NM_003580.2	S	-	59658761-59658810	FAN							-1	chrna:-1--1
7414	ILMN_2185984	SASH1	Homo sapiens			GCAGCAAAAAAGGTCAACTTGCCAAGTCACTGCTGCCATGTGTGTACTGT				NM_015278.3		6				23328																		RefSeq	ILMN_181709	SASH1	NM_015278.3	S	+	148914439-148914488	RP3-323M4.1; dJ323M4; KIAA0790; dJ323M4.1							-1	chrna:-1--1
42366	ILMN_1786785	SLC18A1	Homo sapiens			GCCCCTGAAACCAGTGGGGTGACTGACAAGCCTCTTTAATCTGTTGCCTG				NM_003053.1		8				6570																		RefSeq	ILMN_23324	SLC18A1	NM_003053.1	S	-	20047174-20047223	VAT1; CGAT; VMAT1							-1	chrna:-1--1
804	ILMN_1803997	SDCCAG3	Homo sapiens			GTCCAGATGTGCCTCTTTGGCTGGGGGTTCTGGTGGACGTTTCAAGTGGC				NM_001039708.1		9				10807																		RefSeq	ILMN_137162	SDCCAG3	NM_001039708.1	S	-	138416407-138416456	NY-CO-3							-1	chrna:-1--1
37465	ILMN_2373728	ASB9	Homo sapiens			AGGGCCCCCTTCTTTGATGCAGTTATGCCGCCTTAGAATTCGGAAGTGTT				NM_024087.1		X				140462																		RefSeq	ILMN_9568	ASB9	NM_024087.1	A	-	15172625-15172673:15176726-15176726	DKFZp564L0862; MGC4954; FLJ20636							-1	chrna:-1--1
19000	ILMN_1698934	CMTM7	Homo sapiens			GCTTGTCAGTCCGGTCTTAGAGATACCCTCTTTCCTGAAGTGAGGCGTGC				NM_181472.1		3				112616																		RefSeq	ILMN_8486	CMTM7	NM_181472.1	A	+	32471164-32471213	CKLFSF7; FLJ30992							-1	chrna:-1--1
6049	ILMN_1664920	C19orf12	Homo sapiens			GCAGTCCTGGAACCCATCCCCCATGGATACTGAGGCATAGCTGTACTGTG				NM_001031726.2						83636																		RefSeq	ILMN_11811	C19ORF12	NM_001031726.2	I			DKFZP762D096; MGC10922							-1	chrna:-1--1
39600	ILMN_1779374	AMMECR1	Homo sapiens			CCGTAAGACATCACAGATTACCTGAAACCCCTTCCAGTATAACTAGGCCC				NM_015365.2		X				9949																		RefSeq	ILMN_17238	AMMECR1	NM_015365.2	A	-	109324292-109324341	AMMERC1							-1	chrna:-1--1
2359	ILMN_1740466	FAM46A	Homo sapiens			CAGCCAGTATTCACGTGCCAGCAACAGACCTACTCCACTTGGCTACCCTG				NM_017633.2						55603																		RefSeq	ILMN_12554	FAM46A	NM_017633.2	S			FLJ20037; FLJ31495; XTP11; C6orf37							-1	chrna:-1--1
32770	ILMN_1739521	NLGN1	Homo sapiens			GATGGAACCAACTTTGTACATCTTGGCCATGTCACTGGTCATTGTGTGAA				NM_014932.2		3				22871																		RefSeq	ILMN_15512	NLGN1	NM_014932.2	S	+	175483454-175483503	KIAA1070; MGC45115							-1	chrna:-1--1
39055	ILMN_1745415	BBX	Homo sapiens			CTACCCTAGCCTTGTCTTTACCGAGGGATGCTAGTGAGTCCAAGTGGTGG				NM_020235.3						56987																		RefSeq	ILMN_28437	BBX	NM_020235.3	S			MDS001; HSPC339							-1	chrna:-1--1
28549	ILMN_1761260	COBLL1	Homo sapiens			TGTCGGCTTACAGCTCTTCCGGAGTCTAGAGCCTGTTGGTGTTCTGTCCC				NM_014900.3		2				22837																		RefSeq	ILMN_12678	COBLL1	NM_014900.3	S	-	165249658-165249707	KIAA0977							-1	chrna:-1--1
2714	ILMN_1755405	FRAG1	Homo sapiens			TGGGATAGAGGGGTCAGATGCAGATCTCTACTGTAAAATGGGCTCCCTGG				NM_014489.1		11				27315																		RefSeq	ILMN_20695	FRAG1	NM_014489.1	S	+	3804042-3804091	MGC799; PGAP2							-1	chrna:-1--1
22012	ILMN_1802615	CDK6	Homo sapiens			GCCATTCTTACCTGCCCCTTACTCTGACTTATTGGGAAAGGGAGAACTGC				NM_001259.5		7				1021																		RefSeq	ILMN_3062	CDK6	NM_001259.5	S	-	92072593-92072642	PLSTIRE; MGC59692							-1	chrna:-1--1
28274	ILMN_1736548	PHACTR4	Homo sapiens			CCTGAGCTACTTGTTCGCCTTCTGTGCGTCACCAAGTAATCTGGTTCATC				NM_001048183.1						65979																		RefSeq	ILMN_23684	PHACTR4	NM_001048183.1	S			DKFZp686L07205; FLJ13171; MGC34186; MGC20618; RP11-442N24__A.1							-1	chrna:-1--1
10244	ILMN_1776649	LRRK2	Homo sapiens			CACAGCTAGGAAGCCTTAAAAATGTCATGCTGGTATTGGGCTACAACCGG				NM_198578.2		12				120892																		RefSeq	ILMN_137748	LRRK2	NM_198578.2	A	+	39045111-39045119:39047075-39047115	RIPK7; ROCO2; PARK8; AURA17							-1	chrna:-1--1
5983	ILMN_1660718	GABBR2	Homo sapiens			TGTCGGAGGTGAGCCTGTGCGTCTGTAACCCTTTGTGACTCCTGAGCGTG				NM_005458.5		9				9568																		RefSeq	ILMN_18287	GABBR2	NM_005458.5	S	-	100090536-100090585	HRIHFB2099; GPRC3B; HG20; GPR51; FLJ36928; GABABR2							-1	chrna:-1--1
42016	ILMN_2127379	ST6GALNAC3	Homo sapiens			TCACACCCATAAACATTACTAAGCCCCAGTTCTATCGTTGGAAGGAGTTG				NM_152996.1		1				256435																		RefSeq	ILMN_30129	ST6GALNAC3	NM_152996.1	S	+	76868988-76869037	SIAT7C; ST6GALNACIII; PRO7177							-1	chrna:-1--1
34239	ILMN_1690963	DDEF1	Homo sapiens			GCATGAGGAACCAGTTGACATGCTGGGTTGTGACTGGCAGCTTTAGCAGC				NM_018482.2		8				50807																		RefSeq	ILMN_6165	DDEF1	NM_018482.2	S	-	131134338-131134387	ZG14P; ASAP1; CENTB4; AMAP1; PAG2; PAP; KIAA1249							-1	chrna:-1--1
41011	ILMN_1774077	GBP2	Homo sapiens			GCCTGTCCAGCTCCCTCTCCCCAAGAAACAACATGAATGAGCAACTTCAG				NM_004120.3		1				2634																		RefSeq	ILMN_13936	GBP2	NM_004120.3	S	-	89346375-89346424								-1	chrna:-1--1
38234	ILMN_1793410	SNTB1	Homo sapiens			CCCCATTTCATGGTTTTCAGTGGCAACTTACTGACCCTTGTTTTTGCCTG				NM_021021.2		8				6641																		RefSeq	ILMN_23979	SNTB1	NM_021021.2	S	-	121619351-121619400	A1B; DAPA1B; BSYN2; MGC111389; SNT2B1; SNT2; FLJ22442; 59-DAP; TIP-43							-1	chrna:-1--1
17640	ILMN_1654639	HERC6	Homo sapiens			GGATGACTTGGACACACTCCCTGGCACTGAAGAGTCTGAACACTGGCCTG				NM_017912.3		4				55008																		RefSeq	ILMN_7535	HERC6	NM_017912.3	A	+	89582846-89582895	FLJ20637							-1	chrna:-1--1
15155	ILMN_1739222	ETV5	Homo sapiens			GGGCATAGGACAGCGGCATCACGGTTGCATTCCCATTGGACTCATGCACC				NM_004454.1		3				2119																		RefSeq	ILMN_12676	ETV5	NM_004454.1	I	-	187247011-187247060	ERM							-1	chrna:-1--1
10763	ILMN_2366703	SGK3	Homo sapiens			TGGAGGCTGAAGTTGGAGGATGGCTTGAGCCCACGAGATGGAAGTTGCAG				NM_170709.1		8				23678																		RefSeq	ILMN_10483	SGK3	NM_170709.1	A	+	67935805-67935854	CISK; DKFZp781N0293; SGK2; SGKL							-1	chrna:-1--1
33254	ILMN_1797793	BLVRB	Homo sapiens			GGACATGAGGAGCAAAGGAAGGGGGCAATAAATGTTGAGCCAAGAGCTTC				NM_000713.1		19				645																		RefSeq	ILMN_11803	BLVRB	NM_000713.1	S	-		BVRB; MGC117413; FLR							-1	chrna:-1--1
23872	ILMN_3243616	LOC100127888	Homo sapiens			TCTGAAGAATCAGGAACAGACGGTGCAGCCCTAGTTAGCCTCTGAGCCCC				NR_024470.1		20				100127888																		RefSeq	NR_024470.1	LOC100127888	NR_024470.1	S	-	61294564-61294613								-1	chrna:-1--1
22596	ILMN_1745471	ISGF3G	Homo sapiens			GTCCGTGATAATCGTGTCCTGAAAATCCTCGCACACACTGGCTGGTGGAG				NM_006084.4		14				10379																		RefSeq	ILMN_137335	ISGF3G	NM_006084.4	S	+	23705357-23705406	IRF9; p48; ISGF3; IRF-9							-1	chrna:-1--1
12274	ILMN_1736939	UGCG	Homo sapiens			AAGCTGGAGAACTGGTCGCTACAGATTACGCTGTGGGGGTACAGCAGAGG				NM_003358.1		9				7357																		RefSeq	ILMN_26228	UGCG	NM_003358.1	S	+	113735032-113735081	GCS							-1	chrna:-1--1
20583	ILMN_1746784	SLAIN1	Homo sapiens			CGGCATCATGAGCTCATTGCACTTAATACCTGCAATGTTTGCTACTGTAC				NM_001040153.2						122060																		RefSeq	ILMN_10198	SLAIN1	NM_001040153.2	S			C13orf32; MGC131899; FLJ30046							-1	chrna:-1--1
31892	ILMN_2402168	EXOSC10	Homo sapiens			CAGTTTGATCCAAATAAACAGACCCCGTCTGGCAAGAAATGCATTGCAGC				NM_002685.2		1				5394																		RefSeq	ILMN_25853	EXOSC10	NM_002685.2	A	-	11050714-11050728:11051289-11051323	PMSCL2; PM-Scl; PM/Scl-100; PMSCL; RRP6; p4; Rrp6p; p2; p3							-1	chrna:-1--1
11700	ILMN_1815154	MYH10	Homo sapiens			TTCCCCCTTTATGAACTGTACTGGCTGTTGACCACCAGACACCTGACCGC				NM_005964.1		17				4628																		RefSeq	ILMN_23305	MYH10	NM_005964.1	S	-	8318410-8318459	MGC134914; MGC134913; NMMHCB							-1	chrna:-1--1
28589	ILMN_1659544	STX3	Homo sapiens			GGCCGGTCACAATCCAGCACTCAGACAGAGCCAAGGCAATATCCTCTTGC				NM_004177.3		11				6809																		RefSeq	ILMN_18859	STX3	NM_004177.3	S	+	59326495-59326544	STX3A							-1	chrna:-1--1
28771	ILMN_1666502	SOBP	Homo sapiens			CAGGAAGAAGCCGCCCCTCCTCTGGGGCCATATTTTTCTGCTGGGTCACA				NM_018013.3						55084																		RefSeq	ILMN_21033	SOBP	NM_018013.3	S			FLJ10159							-1	chrna:-1--1
37448	ILMN_2058782	IFI27	Homo sapiens			CCAAGTTCATCCTGGGCTCCATTGGGTCTGCCATTGCGGCTGTCATTGCG				NM_005532.3		14				3429																		RefSeq	ILMN_17548	IFI27	NM_005532.3	S	+	93652556-93652605	FAM14D; P27; ISG12							-1	chrna:-1--1
45979	ILMN_1730201	DTNA	Homo sapiens			CTTTCTGTCACCACAGAGATTGGCCTACGGTTTCTGTTTTGAGGGTGCTG				NM_001392.3		18				1837																		RefSeq	ILMN_28503	DTNA	NM_001392.3	I	+	30663213-30663262	D18S892E; DTN; LVNC1; DRP3							-1	chrna:-1--1
22754	ILMN_2052208	GADD45A	Homo sapiens			GAGTTCAACTACATGTTCTGGGGGCCCGGAGATAGATGACTTTGCAGATG				NM_001924.2		1				1647																		RefSeq	ILMN_17355	GADD45A	NM_001924.2	S	+	67926172-67926221	GADD45; DDIT1							-1	chrna:-1--1
25399	ILMN_1771286	LOC653513	Homo sapiens			TTGGAGGGTCATCCATTCCACATTAAAAGAGCAAGTTGTCTGCTGTGGTC				XM_927826.2		1				653513																		RefSeq	ILMN_43919	LOC653513	XM_927826.2	S	-	143387783-143387832								-1	chrna:-1--1
17986	ILMN_1656904	SLC1A4	Homo sapiens			TTCCGAGAGTGTGCAGGTGGCCCTTCCCCTTGGAGGCGAGAAGAGAGAAT				NM_003038.2		2				6509																		RefSeq	ILMN_12585	SLC1A4	NM_003038.2	S	+	65104245-65104294	SATT; ASCT1							-1	chrna:-1--1
16665	ILMN_1744403	KCNIP3	Homo sapiens			CCTTGGCCACGGCCTGGGAGGGTGGTTCCTGTTCTCAGCATCCACTAATA				NM_013434.4		2				30818																		RefSeq	ILMN_138759	KCNIP3	NM_013434.4	S	+	95415462-95415511	DREAM; CSEN; MGC18289; KCHIP3							-1	chrna:-1--1
31405	ILMN_2216637	STK32B	Homo sapiens			TGGGCTGAGTTCACGAATTAGGGGCAGGAGCTGGAAGTCGCCCTAGGAAC				NM_018401.1		4				55351																		RefSeq	ILMN_8643	STK32B	NM_018401.1	S	+	5553507-5553556	YANK2; STK32; HSA250839; STKG6							-1	chrna:-1--1
32879	ILMN_1723912	IFI44L	Homo sapiens			GTGGGCTAAGATAGGTCCTACTGCAAACCACCCCTCCATATTTCCGTACC				NM_006820.1		1				10964																		RefSeq	ILMN_9752	IFI44L	NM_006820.1	S	+	78880256-78880305	C1orf29; GS3686							-1	chrna:-1--1
19760	ILMN_1773427	ANKRD15	Homo sapiens			GGAAGTCGAGATGACTTTGATCATTGGTAACTTGGGCCTGGGCCAGACAA				NM_015158.2		9				23189																		RefSeq	ILMN_4322	ANKRD15	NM_015158.2	A	+	735688-735737	KANK; KIAA0172; DKFZp451G231; MGC43128							-1	chrna:-1--1
36826	ILMN_1705407	NOL5A	Homo sapiens			GGAATGGAAGACCCATCTATCTCTTTCTCCAAACCCAAGAAAAAGAAATC				NM_006392.2		20				10528																		RefSeq	ILMN_33181	NOL5A	NM_006392.2	S	+	2586638-2586687	NOP56							-1	chrna:-1--1
32769	ILMN_2320250	NOL6	Homo sapiens			GAGCTCAGGAGTTCTAGACCAATCTGGGCAACAGAGAGACCCCATCTCTT				NM_139235.3		9				65083																		RefSeq	ILMN_7349	NOL6	NM_139235.3	A	-	33451474-33451523	MGC20838; NRAP; MGC14921; bA311H10.1; MGC14896; UTP22; FLJ21959							-1	chrna:-1--1
23105	ILMN_1680367	C10orf90	Homo sapiens			GCTGTGGAACAATCAGCCCATCTCTTTGTGACCTGGAGCAGTCAGAGGGC				NM_001004298.2		10				118611																		RefSeq	ILMN_21345	C10ORF90	NM_001004298.2	S	-	128103828-128103877	RP11-422P15.2; bA422P15.2; FLJ32938							-1	chrna:-1--1
18401	ILMN_2083469	IRS2	Homo sapiens			GTAACTCCCCCCAGGTACGATAGGGACTGAATATGGACCCTGCTGAAAGC				NM_003749.2		13				8660																		RefSeq	ILMN_167991	IRS2	NM_003749.2	S	-	109204764-109204813								-1	chrna:-1--1
1926	ILMN_2148527	H19	Homo sapiens			GCACTAAGTCATTTGCACTGGTTGGAGTTGTGGAGACGGCCTTGAGTCTC				NR_002196.1		11				283120																		RefSeq	ILMN_18538	H19	NR_002196.1	S	-	1973238-1973287	MGC4485; D11S813E; ASM; ASM1; BWS; PRO2605							-1	chrna:-1--1
44875	ILMN_2399769	GPR177	Homo sapiens			CGTTAGTCAGGTAACGGAAGGCCATTGGAAATGGGGCGGCGTCACAGTCC				NM_001002292.1		1				79971																		RefSeq	ILMN_2573	GPR177	NM_001002292.1	A	-	68376164-68376204:68382840-68382848	FLJ23091; C1orf139; WLS; MGC131760; MRP; MGC14878							-1	chrna:-1--1
40128	ILMN_1724145	CBX4	Homo sapiens			GAAATGTATTGTTTGAGCTCAAAAGGCCCGACCACCCCCCTTCGGGCTGC				NM_003655.2		17				8535																		RefSeq	ILMN_20703	CBX4	NM_003655.2	S	-	75421935-75421984	NBP16; PC2; hPC2							-1	chrna:-1--1
8570	ILMN_1684402	STXBP5	Homo sapiens			GCTCATCATTCTGGGAGTTTCCATGTAGTGGCTATGCAGTGTGGAAAGTG				NM_139244.2		6				134957																		RefSeq	ILMN_3767	STXBP5	NM_139244.2	S	+	147748310-147748359	LLGL3; MGC141968; FLJ30922; LGL3; MGC141942; Nbla04300							-1	chrna:-1--1
27705	ILMN_1777261	FAM3C	Homo sapiens			AGTGAGGCTGGAGGTGGCAGCTTCACAGAACTGGAGAACCAGGCCAAGTC				NM_001040020.1		7				10447																		RefSeq	ILMN_3091	FAM3C	NM_001040020.1	S	-	120776997-120777046	GS3786							-1	chrna:-1--1
39324	ILMN_1739805	NDE1	Homo sapiens			GGGTGCCAAGAGACTGGTTAGTCAAAGCCTCTAGAAGGGGATCCTCGTTG				NM_017668.1		16				54820																		RefSeq	ILMN_18439	NDE1	NM_017668.1	S	+	15726355-15726404	FLJ20101; HOM-TES-87; NUDE1; NUDE							-1	chrna:-1--1
2289	ILMN_1769451	ILVBL	Homo sapiens			GAGGCTCTCTTGTGAGCTCTTGGACCCTCCTCTTCACGGACCCAACTGTG				NM_006844.3		19				10994																		RefSeq	ILMN_3466	ILVBL	NM_006844.3	A	-	15086859-15086908	FLJ39061; 209L8; AHAS; MGC19535; MGC1269; ILV2H							-1	chrna:-1--1
37113	ILMN_1694589	PAQR8	Homo sapiens			CCTCCAGATGGCATTCATGTCTTACTCAGAAAGGGCACTGCCATTGTCCC				NM_133367.3						85315																		RefSeq	ILMN_25860	PAQR8	NM_133367.3	S			FLJ32521; LMPB1; FLJ46206; C6orf33; MPRB							-1	chrna:-1--1
38365	ILMN_2404085	CLIP1	Homo sapiens			GCCTTTGATGTATTTTCCCCTCAAGATTATCAACTGTGTGTTCGACAGTG				NM_002956.2		12				6249																		RefSeq	ILMN_179647	CLIP1	NM_002956.2	A	-	121322072-121322121	CYLN1; MGC131604; RSN; CLIP-170; CLIP170; CLIP							-1	chrna:-1--1
7991	ILMN_2130635	FOXRED2	Homo sapiens			GCCTAGGTGACAAAGCAAGACCCACAGTAAAGCCCCCACACCCCATCTCA				NM_024955.4		22				80020																		RefSeq	ILMN_165686	FOXRED2	NM_024955.4	S	-	35214248-35214297	FLJ33734; FLJ23322							-1	chrna:-1--1
34534	ILMN_1781386	WIPI1	Homo sapiens			ACCTGGTTAACTCCTCACCAAGCTTCCCACGACCCTGGTTGCCAATGGGC				NM_017983.4						55062																		RefSeq	ILMN_19646	WIPI1	NM_017983.4	S			WIPI49; Atg18; FLJ10055							-1	chrna:-1--1
33508	ILMN_1712673	SASH1	Homo sapiens			GCCTTAGTCAGAGGCCCTTTTCTCTGTCCTGAACCCCCAGGTATGGGTGA				NM_015278.3		6				23328																		RefSeq	ILMN_22260	SASH1	NM_015278.3	S	+	148914326-148914375	RP3-323M4.1; dJ323M4; KIAA0790; dJ323M4.1							-1	chrna:-1--1
26179	ILMN_1784709	GNPDA1	Homo sapiens			GCTGCCTCCTCCTGGCTGTTTTTGTGCCTGTTTGAAGCTACTGCTGCCTC				NM_005471.3		5				10007																		RefSeq	ILMN_29056	GNPDA1	NM_005471.3	S	-	141360603-141360652	KIAA0060; HLN; GPI; GNPI; GNPDA							-1	chrna:-1--1
23251	ILMN_3248803	LOC729680	Homo sapiens			GACTGGCACTTTCATGGCTGTTCATGGGCATCTCTTGGTCTATGACGACG				XR_040503.1						729680																		RefSeq	XR_040503.1	LOC729680	XR_040503.1	S										-1	chrna:-1--1
10318	ILMN_1658802	KRTCAP2	Homo sapiens			GCAGCAGCTCCAGTCCTCACACCAGCCAAGGTCACAGGCAAGAGCAAGAA				NM_173852.3		1				200185																		RefSeq	ILMN_11150	KRTCAP2	NM_173852.3	S	-	153408549-153408598	KCP2							-1	chrna:-1--1
11077	ILMN_3238058	LOC151162	Homo sapiens			TCTGCAAACAAGGTGTCGCCGTCCAAATGTACTGTCCTGGCATAGAGAGC				NR_024275.1		2				151162																		RefSeq	NR_024275.1	LOC151162	NR_024275.1	S	+	135212071-135212120								-1	chrna:-1--1
1621	ILMN_1695311	HLA-DMA	Homo sapiens			CCAGAGTGGCCTGCCTATCACAACCACATCCCTTCCCCCCACAAGGCAAT				NM_006120.2		6				3108																		RefSeq	ILMN_14424	HLA-DMA	NM_006120.2	S	-	33024380-33024429	HLADM; RING6; DMA; D6S222E							-1	chrna:-1--1
4915	ILMN_2289093	KIAA1618	Homo sapiens			CCCCGTTTATCCATGTGTCCATTGACGGCCATCTATGTTGCTTCTTCGGC				NM_020954.2		17				57714																		RefSeq	ILMN_176692	KIAA1618	NM_020954.2	I	+	75909786-75909835								-1	chrna:-1--1
19902	ILMN_3230435	LOC729086	Homo sapiens			TCTTTTTTGTTCTCTTTTGATAGGATCCTGTTTCCTATGTGTGCAAAATA				XM_001129280.2		1				729086																		RefSeq	XM_001129280.2	LOC729086	XM_001129280.2	I	+	146562658-146562707								-1	chrna:-1--1
42658	ILMN_1692517	LOC653381	Homo sapiens			GTTCTGATTTTCTTGTAACCTGGGAAAGCCATGACCTTGTGCCCGATTCT				XR_017364.1		15				653381																		RefSeq	ILMN_137514	LOC653381	XR_017364.1	A	-	42905278-42905327								-1	chrna:-1--1
12760	ILMN_1766094	MOSPD2	Homo sapiens			GCAGAGGAGTCTCTGTGGACCATGAATTGCACTGTCTCCCTCCTCATTTC				NM_152581.2						158747																		RefSeq	ILMN_28307	MOSPD2	NM_152581.2	S			MGC26706							-1	chrna:-1--1
18457	ILMN_1753830	ETV4	Homo sapiens			AGGCGCTTCCCAACTTCATACTGGCAGGAGGGTGAGGAGGTTCACTGAGC				NM_001986.1		17				2118																		RefSeq	ILMN_25435	ETV4	NM_001986.1	S	-	38961026-38961075	E1A-F; PEA3; E1AF; PEAS3							-1	chrna:-1--1
46201	ILMN_1813625	TRIM25	Homo sapiens			CCTGAGCTTATGCTAAAAGGTGGGATGACTCAGAGCTGGGGCTGGTCACC				NM_005082.4		17				7706																		RefSeq	ILMN_21751	TRIM25	NM_005082.4	S	-	52320592-52320641	Z147; ZNF147; EFP; RNF147							-1	chrna:-1--1
9673	ILMN_1711270	SFRS14	Homo sapiens			GGACAACAGGCATCTGGAAGTGCTCTCTCGCCACTCTGGGTGCTTTACTG				NM_014884.2						10147																		RefSeq	ILMN_10407	SFRS14	NM_014884.2	I			DKFZp779L2418							-1	chrna:-1--1
33381	ILMN_2111187	ELOVL6	Homo sapiens			CTGTCAGAGATGGCAAGGGCTTTTTCAGCATCTCGTTTATGTGTGGAATT				NM_024090.1		4				79071																		RefSeq	ILMN_11340	ELOVL6	NM_024090.1	S	-	111190021-111190070	FAE; MGC5487; FLJ23378; LCE							-1	chrna:-1--1
45763	ILMN_1661439	FLOT1	Homo sapiens			GCCCTCACAGATGCCCAGCCTCATAGCTGAAGTTGCCTGAATGATCCTCC				NM_005803.2		6				10211																		RefSeq	ILMN_18913	FLOT1	NM_005803.2	S	-	30803814-30803863								-1	chrna:-1--1
18309	ILMN_2108709	ANKRD11	Homo sapiens			CAGAGCCAGGACTCCCAGCCGTATTGAAATGGAGTCAAATCCGCGTGGTT				NM_013275.4		16				29123																		RefSeq	ILMN_28595	ANKRD11	NM_013275.4	S	-	87861789-87861838	LZ16; T13; ANCO-1							-1	chrna:-1--1
42365	ILMN_2172890	SLC18A1	Homo sapiens			CCTCAACGTGTTCTTTCCCGGGTTTTCCCAGCCGAGTTGAGAAAATGTTC				NM_003053.1		8				6570																		RefSeq	ILMN_23324	SLC18A1	NM_003053.1	S	-	20047075-20047124	VAT1; CGAT; VMAT1							-1	chrna:-1--1
3776	ILMN_1763875	ABCF1	Homo sapiens			GCCCAAGATTTGGTGCCTGCAGCCTCTTGTCTGGTTGAGGACTTGGGGCA				NM_001025091.1		6				23																		RefSeq	ILMN_6938	ABCF1	NM_001025091.1	A	+	30666948-30666997	ABC27; ABC50							-1	chrna:-1--1
4179	ILMN_1696622	SLC38A6	Homo sapiens			GCAGAGAGGATTTTCTGTCATGGAAAAAGCTTGGGGCATTCGTTTTGCTC				NM_153811.1		14				145389																		RefSeq	ILMN_7226	SLC38A6	NM_153811.1	S	+	60588572-60588606:60588820-60588834	NAT-1; MGC102697							-1	chrna:-1--1
11931	ILMN_3200330	LOC399988	Homo sapiens			GTGCTTCCTCAGGGCCCACCATTGAAGAGGTTGATTAAGCCGACCCAAGT				XR_018287.2						399988																		RefSeq	XR_018287.2	LOC399988	XR_018287.2	A										-1	chrna:-1--1
35055	ILMN_1757552	PTRF	Homo sapiens			CTTGGTGCTGATGGCCTGAAGGGGCCTGAGCTGTGGGCAGATGCAGTTTT				NM_012232.3						284119																		RefSeq	ILMN_22301	PTRF	NM_012232.3	S			FKSG13							-1	chrna:-1--1
22267	ILMN_2404063	APP	Homo sapiens			GCAGAACTAGACCCCCGCCACAGCAGCCTCTGAAGTTGGACAGCAAAACC				NM_201414.1		21				351																		RefSeq	ILMN_23272	APP	NM_201414.1	A	-	26175811-26175851:26175852-26175860	AD1; ABETA; CTFgamma; APPI; ABPP; CVAP; PN2; AAA							-1	chrna:-1--1
31543	ILMN_1744308	DHX33	Homo sapiens			CAGCCCCATTCCAGGGTCCCATCTGTCCGGAGTTGTGTATGTCAAGTCCG				NM_020162.2		17				56919																		RefSeq	ILMN_1191	DHX33	NM_020162.2	S	-	5286627-5286676	DDX33; FLJ21972; DKFZp762F2011							-1	chrna:-1--1
11971	ILMN_1703477	ARHGEF2	Homo sapiens			TGGGGGATTTTTCAGTGGAACCCTTGCCCCCAAATGTCGACCAGCCCCCA				NM_004723.2		1				9181																		RefSeq	ILMN_21181	ARHGEF2	NM_004723.2	S	-	154183346-154183395	P40; GEF; LFP40; DKFZp547L106; GEF-H1; DKFZp547P1516; GEFH1; KIAA0651							-1	chrna:-1--1
3993	ILMN_2398939	MBP	Homo sapiens			AGACACGGGCATCCTTGACTCCATCGGGCGCTTCTTTGGCGGTGACAGGG				NM_001025090.1		18				4155																		RefSeq	ILMN_3041	MBP	NM_001025090.1	A	-	72857801-72857850	MGC99675							-1	chrna:-1--1
12072	ILMN_1791702	SMARCA2	Homo sapiens			CTTTGCTTTCTTTGCACAATGTCTTTGGTTGCAAGTCATAAGCCTGAGGC				NM_003070.3		9				6595																		RefSeq	ILMN_23270	SMARCA2	NM_003070.3	A	+	2183501-2183550	Sth1p; SNF2L2; SWI2; FLJ36757; SNF2; BAF190; MGC74511; BRM; hBRM; SNF2LA; hSNF2a							-1	chrna:-1--1
43170	ILMN_1707156	LRRFIP2	Homo sapiens			CAAGTGCCTTCTCCACGGTGCAATTCAGACTTCAGTGATCTCCAGTGGTC				NM_017724.1		3				9209																		RefSeq	ILMN_22839	LRRFIP2	NM_017724.1	I	-	37069907-37069956	FLJ20248; HUFI-2; FLJ22683; DKFZp434H2035							-1	chrna:-1--1
2345	ILMN_1684497	C10orf33	Homo sapiens			AGAGCATGTGACCCTGAACCAGCTCTGACCCAGGAAGAAGACTCCACCCC				NM_032709.1		10				84795																		RefSeq	ILMN_6297	C10ORF33	NM_032709.1	S	-	100133505-100133544:100133545-100133554	FLJ23849; MGC13047							-1	chrna:-1--1
6957	ILMN_1656194	TSPAN10	Homo sapiens			AAGGTCCAGGCCTCTCCCTCCCGAGTGCATTTTTGGGGAGATAGTAAATG				NM_031945.3						83882																		RefSeq	ILMN_12531	TSPAN10	NM_031945.3	S			OCSP; FLJ39607							-1	chrna:-1--1
5709	ILMN_1723007	ZCCHC9	Homo sapiens			CCCCTGTAGCCAGGACTATGCTGTAGATATCAGTATGATCTGGGTGTGGC				NM_032280.1		5				84240																		RefSeq	ILMN_25119	ZCCHC9	NM_032280.1	S	+	80644316-80644365	DKFZp761J139							-1	chrna:-1--1
27779	ILMN_2414848	TBRG4	Homo sapiens			CGTTCTTGCGGTGGGAGTTCCCCAACTTCAACAGCCGAAGCAAGGACTTG				NM_030900.2		7				9238																		RefSeq	ILMN_24003	TBRG4	NM_030900.2	A	-	45107441-45107490	CPR2; FASTKD4; KIAA0948							-1	chrna:-1--1
16907	ILMN_1758146	SIRPA	Homo sapiens			GAACCCCAGGAAAAGGAAGAGGTCGAACCAACCCTGCGGAAGGAGCATGG				NM_001040023.1		20				140885																		RefSeq	ILMN_1639	SIRPA	NM_001040023.1	S	+	1868371-1868420	SIRPalpha2; BIT; SHPS1; MFR; SIRP; SHPS-1; CD172A; SIRP-ALPHA-1; SIRPalpha; PTPNS1; P84; MYD-1							-1	chrna:-1--1
27614	ILMN_2211780	SLC25A4	Homo sapiens			GTGCCTGGTCCAATGTGCTGAGAGGCATGGGCGGTGCTTTTGTATTGGTG				NM_001151.2		4				291																		RefSeq	ILMN_2485	SLC25A4	NM_001151.2	S	+	186305040-186305089	PEO2; ANT1; PEO3; T1; ANT							-1	chrna:-1--1
27554	ILMN_2059535	PPM1F	Homo sapiens			GACAAGTCCCAAGATGCCAGAAAGGCAGTCTCCCAAGGACCCACCATGCA				NM_014634.2		22				9647																		RefSeq	ILMN_14794	PPM1F	NM_014634.2	S	-	20603825-20603874	POPX2; CaMKPase; FEM-2; hFEM-2; KIAA0015							-1	chrna:-1--1
45933	ILMN_1674817	C1orf115	Homo sapiens			GGGCTGCCCTGGGTTTCTCTTACTCAATCCCTGGAGTGTAAGCATTTGGA				NM_024709.4						79762																		RefSeq	ILMN_30321	C1ORF115	NM_024709.4	S			FLJ14146; RP11-322F10.4							-1	chrna:-1--1
32678	ILMN_2230566	RAB40B	Homo sapiens			GTTGAACACAGCCAGCACAGTTTCGACAGGTCAAGGAAGAGCTGTTTCAG				NM_006822.1		17				10966																		RefSeq	ILMN_4889	RAB40B	NM_006822.1	S	-	78208302-78208351	SEC4L; FLJ42385; RAR							-1	chrna:-1--1
18497	ILMN_1724493	LYSMD2	Homo sapiens			GGCATGATGGCAAGGTTGTAGCCTAAAGCTCATCACTTTTGTAGGTGGTG				NM_153374.1		15				256586																		RefSeq	ILMN_19682	LYSMD2	NM_153374.1	S	-	49802846-49802895	MGC35274; DKFZp686I2243							-1	chrna:-1--1
18151	ILMN_2178088	ZNF131	Homo sapiens			CCCCTACTTATTGCCACAGAGGAGGGATCTTTTCCATAACTGAAGGGGAG				NM_003432.1		5				7690																		RefSeq	ILMN_24428	ZNF131	NM_003432.1	S	+	43211153-43211202	pHZ-10							-1	chrna:-1--1
46075	ILMN_1796417	ASNS	Homo sapiens			AATGCCACTGACCCTTCTGCCCGCACGCTGACCCACTACAAGTCAGCTGT				NM_133436.1		7				440																		RefSeq	ILMN_14195	ASNS	NM_133436.1	A	-	97319516-97319565	TS11							-1	chrna:-1--1
18999	ILMN_2403247	CMTM7	Homo sapiens			GGGGTTTGTGAATACTCCCGCCTAAATCCCTTCTACTTCACTCCTCAGGG				NM_181472.1		3				112616																		RefSeq	ILMN_8951	CMTM7	NM_181472.1	A	+	32471070-32471119	CKLFSF7; FLJ30992							-1	chrna:-1--1
40536	ILMN_1773553	FLJ46906	Homo sapiens			TGCGAGGCCTGGAGGAGCCCTTCTCACTCAGCTTGGTGTTCGATGCCAGT				XM_928441.1		6				441172																		RefSeq	ILMN_40537	FLJ46906	XM_928441.1	A	+	139059994-139060043								-1	chrna:-1--1
17665	ILMN_1772627	D4S234E	Homo sapiens			TTGGCGCAGCGGTGTGCATCAGAGGCGTGTGCTGAGAAGGGTGGTGTTAA				NM_001040101.1		4				27065																		RefSeq	ILMN_9299	D4S234E	NM_001040101.1	S	+	4471438-4471487	NEEP21; D4S234; P21; NSG1							-1	chrna:-1--1
8342	ILMN_2382505	SLC22A18	Homo sapiens			AGGGACCATGCTGGGCCTCTGCGCCTCTGTACAACCACTGCTCCGAACTC				NM_002555.3		11				5002																		RefSeq	ILMN_20563	SLC22A18	NM_002555.3	A	+	2900362-2900362:2902816-2902864	IMPT1; ORCTL2; BWSCR1A; BWR1A; ITM; TSSC5; SLC22A1L; HET; p45-BWR1A; DKFZp667A184							-1	chrna:-1--1
12847	ILMN_1717925	OPRS1	Homo sapiens			ATGCAAGTGCCCCTGTGGCTTGTCCCCAACCCCCTCAGCAACAAAGCTCA				NM_147157.1		9				10280																		RefSeq	ILMN_139074	OPRS1	NM_147157.1	A	-	34625026-34625075	SIGMAR1; MGC3851; FLJ25585; SR-BP1							-1	chrna:-1--1
12307	ILMN_1738558	RGS20	Homo sapiens			CCAGCAAGCTCGGTTTGAATACGTCACTTACCAGTGCCATTGCAGGACCC				NM_170587.1		8				8601																		RefSeq	ILMN_14554	RGS20	NM_170587.1	A	+	55033990-55034039	ZGAP1; RGSZ1							-1	chrna:-1--1
12854	ILMN_2174189	DKK1	Homo sapiens			TCTAGAGTCTAGAACGCAAGGATCTCTTGGAATGACAAATGATAGGTACC				NM_012242.2		10				22943																		RefSeq	ILMN_22862	DKK1	NM_012242.2	S	+	53746982-53747031	DKK-1; SK							-1	chrna:-1--1
650	ILMN_2361862	VLDLR	Homo sapiens			GAGGTCTAAACAAATAATACCCCCGTCGGAATGGTAACCGAGCCAGCAGC				NM_001018056.1		9				7436																		RefSeq	ILMN_14444	VLDLR	NM_001018056.1	A	+	2643893-2643942	FLJ35024; VLDLRCH							-1	chrna:-1--1
12709	ILMN_1706502	EIF2AK2	Homo sapiens			CGTTCTCTGCCTCACATAGCTTACAAGCCAGCTGGAGAAATATGGTACTC				NM_002759.1		2				5610																		RefSeq	ILMN_20636	EIF2AK2	NM_002759.1	S	-	37187233-37187282	PRKR; PKR; MGC126524; EIF2AK1							-1	chrna:-1--1
7790	ILMN_3250196	DAZ2	Homo sapiens			CCTGCTTATCCAAGTTCACCATTTCAGGTCACCACTGGATATCAGTTGCC				NM_001005786.1		Y				57055																		RefSeq	NM_001005786.1	DAZ2	NM_001005786.1	A	+	23830799-23830848	MGC126442; pDP1678							-1	chrna:-1--1
35029	ILMN_1673673	PBK	Homo sapiens			GACTCTGGTTACAGATTGTCTTGATCTCTTGGATCTCCTCAGATCTTTGG				NM_018492.2		8				55872																		RefSeq	ILMN_4549	PBK	NM_018492.2	S	-	27723197-27723246	Nori-3; SPK; FLJ14385; TOPK							-1	chrna:-1--1
40997	ILMN_1728009	TMEM171	Homo sapiens			GTCGCTGAGAGTCCTGGAACTAACAGTCTGCTTCCGAATGAAAACCCCCC				NM_173490.5						134285																		RefSeq	ILMN_12066	TMEM171	NM_173490.5	S			PRP2							-1	chrna:-1--1
40230	ILMN_3239445	ZBTB42	Homo sapiens			GGAGGCGTGGGAATGGGTGCTGTCTTCCTCTTTTCACATCATGGCGACAG				NM_001137601.1		14				100128927																		RefSeq	NM_001137601.1	ZBTB42	NM_001137601.1	S	+	105270975-105271024								-1	chrna:-1--1
32005	ILMN_1805750	IFITM3	Homo sapiens			GATCTTCCAGGCCTATGGATAGATCAGGAGGCATCACTGAGGCCAGGAGC				NM_021034.2						10410																		RefSeq	ILMN_6890	IFITM3	NM_021034.2	S			1-8U; IP15							-1	chrna:-1--1
13067	ILMN_1740185	TPMT	Homo sapiens			AAACACCCTGTGTCCATGGGATAGAGTCCTTTCCGCTTGCAGTTGTGCCC				NM_000367.2		6				7172																		RefSeq	ILMN_24693	TPMT	NM_000367.2	S	-	18236681-18236730								-1	chrna:-1--1
34630	ILMN_2319424	GYG2	Homo sapiens			CTTTTTCCGTGTGGGTGGTTAATAATCGTCAGTCTCGGAGGGCGAGGCTC				NM_003918.2						8908																		RefSeq	ILMN_176856	GYG2	NM_003918.2	A			GN-2; GN2							-1	chrna:-1--1
40378	ILMN_1701461	TIMP3	Homo sapiens			CCCCTCGTTCCAGACCTGCCTCATGGTGGCAACATGGTTCTTGAACAATT				NM_000362.4		22				7078																		RefSeq	ILMN_29313	TIMP3	NM_000362.4	S	+	31588368-31588417	HSMRK222; K222; K222TA2; SFD							-1	chrna:-1--1
18940	ILMN_1694106	GPD1L	Homo sapiens			ATCCACACCAAGAGGGTGTTGTGATGAGGTGCCGGTGTGCAAAGGGAACT				NM_015141.2		3				23171																		RefSeq	ILMN_20489	GPD1L	NM_015141.2	S	+	32185034-32185083	KIAA0089							-1	chrna:-1--1
13786	ILMN_1656927	SEMA5A	Homo sapiens			GTGGGAGTCAAAGCCTATTTTGCTGAGTGTTCCCACTGGATCCTCTGTAG				NM_003966.1		5				9037																		RefSeq	ILMN_8943	SEMA5A	NM_003966.1	S	-	9092140-9092189	semF; SEMAF							-1	chrna:-1--1
1186	ILMN_1720083	EHD4	Homo sapiens			TCAATCAAATCCTGTCCTAGTGTGTGCAGTGTCTTCGGCCCTGTGGACAC				NM_139265.2		15				30844																		RefSeq	ILMN_14021	EHD4	NM_139265.2	S	-	39979119-39979168	PAST4							-1	chrna:-1--1
37029	ILMN_1653319	MC1R	Homo sapiens			TGACTCAGTGACCAGTGCCTGTGAGCATGGGGCCAGGAAAGTCTGGTAAT				NM_002386.2		16				4157																		RefSeq	ILMN_25536	MC1R	NM_002386.2	S	+	88514810-88514859	MSH-R; MGC14337							-1	chrna:-1--1
14913	ILMN_1730612	DBNDD2	Homo sapiens			AGGTGGTACTCAAGCCATGCTGCCTCCTTACATCCTTTTTGGAACAGAGC				NM_001048223.1						55861																		RefSeq	ILMN_16665	DBNDD2	NM_001048223.1	I			HSMNP1; CK1BP; C20orf35							-1	chrna:-1--1
33536	ILMN_1656285	METTL7A	Homo sapiens			GCAACTATGGAAGCTGTGAAAATCATCACAAGTGCCTCTGAAAGCGAGTG				NM_014033.3		12				25840																		RefSeq	ILMN_138519	METTL7A	NM_014033.3	S	+	49612363-49612412	AAM-B; DKFZP586A0522							-1	chrna:-1--1
44798	ILMN_1713964	BTBD3	Homo sapiens			GTTGAGGTGGGTGTGATAGTCTTCAGGTGCAGTGCGTTCATTCACTAACG				NM_014962.2		20				22903																		RefSeq	ILMN_13414	BTBD3	NM_014962.2	A	+	11854410-11854459	dJ742J24.1; KIAA0952; MGC130039; MGC130038							-1	chrna:-1--1
43948	ILMN_1748697	LIN28B	Homo sapiens			CTCGCATGCAGTCATCTGGAGGGACTGAAGCACTGTTTGCCTTTCTGTAC				NM_001004317.2		6				389421																		RefSeq	ILMN_16897	LIN28B	NM_001004317.2	S	+	105637736-105637785	CSDD2; FLJ16517							-1	chrna:-1--1
4612	ILMN_2363591	SDCBP	Homo sapiens			AACTGTGCAGGATGGAGCTCTGATAAAGCGCACAAGGTGCTCAAACAGGC				NM_001007067.1		8				6386																		RefSeq	ILMN_14535	SDCBP	NM_001007067.1	A	+	59653236-59653285	MDA-9; SYCL; TACIP18; ST1							-1	chrna:-1--1
11549	ILMN_1655229	SLC7A11	Homo sapiens			CAGGGATTGGCTTCGTCATCACTCTGACTGGAGTCCCTGCGTATTATCTC				NM_014331.3						23657																		RefSeq	ILMN_138832	SLC7A11	NM_014331.3	S			CCBR1; xCT							-1	chrna:-1--1
16613	ILMN_2392189	CTDSPL	Homo sapiens			CCGGGTAGTGGAGATGCTGGTGTCTGGGTAGTCATGGATTTCTGCTGGAC				NM_005808.2		3				10217																		RefSeq	ILMN_510	CTDSPL	NM_005808.2	A	+	38000778-38000827	SCP3; C3orf8; PSR1; HYA22							-1	chrna:-1--1
17929	ILMN_1764082	MBOAT1	Homo sapiens			GAGCTGAAGAGGGGCTGCTGTTTTCCGAATGTTTTCCATTTCACAGGCGC				NM_001080480.1						154141																		RefSeq	ILMN_32712	MBOAT1	NM_001080480.1	A			OACT1; dJ434O11.1; MGC44669							-1	chrna:-1--1
38823	ILMN_1678757	BCYRN1	Homo sapiens			GGAGGATAGCTTGAGCCCAGGAGTTCGAGACCTGCCTGGGCAATATAGCG				NR_001568.1		2																						RefSeq	ILMN_21987	BCYRN1	NR_001568.1	S	+	47416014-47416063	BC200a; BC200							-1	chrna:-1--1
45076	ILMN_1814282	ISG20L1	Homo sapiens			TCAATTGAGCAGTAGCTTTGATCCCTTGGTCTGGGGGTCGAAGGAAGATG				NM_022767.2		15				64782																		RefSeq	ILMN_12401	ISG20L1	NM_022767.2	S	+	86976380-86976429	FLJ12484; FLJ12562; pp12744; AEN							-1	chrna:-1--1
30154	ILMN_2338323	CDC25B	Homo sapiens			GCGCAGTGCCTTGCATACCCAAACCAGGTGGGAGCGTTTTGTTGAGCATG				NM_004358.3		20				994																		RefSeq	ILMN_5916	CDC25B	NM_004358.3	A	+	3734490-3734539								-1	chrna:-1--1
32510	ILMN_2309926	ZDHHC14	Homo sapiens			AGTGGCTGCTTTCTTTTGGTGACCCTCCAGGGGTGGAATCGGAGTGTGTC				NM_024630.2		6				79683																		RefSeq	ILMN_4362	ZDHHC14	NM_024630.2	A	+	158014383-158014432	FLJ20984; NEW1CP							-1	chrna:-1--1
28886	ILMN_3238623	LYRM7	Homo sapiens			TCTGACCCACCAACATGACTGATGCTCAAAGGAAATGGCCACTGGAAGAT				NM_181705.2		5				90624																		RefSeq	NM_181705.2	LYRM7	NM_181705.2	S	+	130540167-130540216	C5orf31; MGC24679; FLJ20796							-1	chrna:-1--1
15907	ILMN_2122103	ETS1	Homo sapiens			GCTGATGCTGGCACATCATTTTGCTGGAGAGTTTTTTATATACTGTAGCC				NM_005238.2		11				2113																		RefSeq	ILMN_173009	ETS1	NM_005238.2	S	-	127833933-127833982	ETS-1; FLJ10768; EWSR2							-1	chrna:-1--1
32527	ILMN_1655195	SMA4	Homo sapiens			ACGCAGCAGACAAGGGGGCTCTGTATGTGGATGTGATCCGTGTGAACGGC				NM_021652.1		5				11039																		RefSeq	ILMN_25253	SMA4	NM_021652.1	S	-	69551527-69551574:69551575-69551576								-1	chrna:-1--1
8835	ILMN_1712112	DSCR1	Homo sapiens			CTCTTGGAAAGGAATCTCACTAGGGGCTTGACTGCGTGGGTCTGTAGCGC				NM_203418.1		21				1827																		RefSeq	ILMN_15847	DSCR1	NM_203418.1	I	-	34820937-34820986	ADAPT78; MCIP1; DSC1; CSP1; RCN1							-1	chrna:-1--1
28065	ILMN_1761804	ALDH9A1	Homo sapiens			TTGGGTCCTTGAACTACAGCCTGCTGTCTTACACCAGTGGAGCTACCCTT				NM_000696.3						223																		RefSeq	ILMN_25340	ALDH9A1	NM_000696.3	S			TMABADH; ALDH9; ALDH7; ALDH4; E3							-1	chrna:-1--1
33679	ILMN_1667670	SLC25A15	Homo sapiens			CCACAGGAAGTAAACTGCTTCAGAGCCCACAGTCCCCTGCTCAGTGTCCG				NM_014252.1		13				10166																		RefSeq	ILMN_139066	SLC25A15	NM_014252.1	S	+	40284295-40284344	D13S327; ORNT1; HHH							-1	chrna:-1--1
45094	ILMN_1681741	C1orf31	Homo sapiens			GGTCTGCTGGGGGGCCCGGGATGAGTACTGGAAGTGTTTAGATGAGAACT				NM_001012985.1		1				388753																		RefSeq	ILMN_876	C1ORF31	NM_001012985.1	S	+	232576644-232576693								-1	chrna:-1--1
23003	ILMN_1725772	POU3F2	Homo sapiens			GTTCCTGAGGTATGGGAACTGGCCTTTAGTGAAGCTATCCAGAGCAGGGC				NM_005604.2		6				5454																		RefSeq	ILMN_5180	POU3F2	NM_005604.2	S	+	99392826-99392875	OTF7; OCT7; BRN2; POUF3							-1	chrna:-1--1
286	ILMN_1747192	RNF125	Homo sapiens			CGGAGGCCTGTGTTCTGTCCACTTTGCCGTTTAATACCCGATGAGAATCC				NM_017831.3						54941																		RefSeq	ILMN_16957	RNF125	NM_017831.3	S			FLJ20456; MGC21737; TRAC1							-1	chrna:-1--1
10133	ILMN_1784207	C1orf128	Homo sapiens			GTCAAGTTGCCCAGCTTGGAGTTGTCTGTCACGCACATGTGTCCTGTGGT				NM_020362.3						57095																		RefSeq	ILMN_14240	C1ORF128	NM_020362.3	S			TXNL1CL; HT014; RP5-886K2.4							-1	chrna:-1--1
39099	ILMN_1814526	ADD3	Homo sapiens			TTACTTGCTTTGGCATAAAGAATGAGCCAATGAACCTCTGTGTCCTGTGG				NM_001121.2		10				120																		RefSeq	ILMN_3908	ADD3	NM_001121.2	A	+	111885179-111885228	ADDL							-1	chrna:-1--1
2205	ILMN_1737965	ELOVL4	Homo sapiens			CTGTACTGGTTCCCAAGAGCTATTCATTCCCTGCTACCTGATTTCAGCAC				NM_022726.2		6				6785																		RefSeq	ILMN_9781	ELOVL4	NM_022726.2	S	-	80681277-80681326	ADMD; STGD3; STGD2							-1	chrna:-1--1
7769	ILMN_2093027	MYO1B	Homo sapiens			ACAGGGTGCCTATTTTAGTCATGGATCAAAATTTGTGTAACTTGCAGGGC				NM_012223.2		2				4430																		RefSeq	ILMN_175452	MYO1B	NM_012223.2	S	+	191997939-191997988	myr1							-1	chrna:-1--1
27194	ILMN_1781758	ROPN1B	Homo sapiens			CTGGGCAGAGCTAACACCTGAGCTGTTAAAGATCCTGCATTCTCAGGTTG				NM_001012337.1		3				152015																		RefSeq	ILMN_19100	ROPN1B	NM_001012337.1	A	+	127177168-127177213:127178537-127178540								-1	chrna:-1--1
42671	ILMN_1657515	RPS6KA5	Homo sapiens			GGGGCATGTTGTGTCATGTAGTCAGCCACTTATGCACCAATGTGAGGAAA				NM_004755.2		14				9252																		RefSeq	ILMN_13156	RPS6KA5	NM_004755.2	I	-	90407224-90407273	RLPK; MSPK1; MGC1911; MSK1							-1	chrna:-1--1
6972	ILMN_1798181	IRF7	Homo sapiens			TGACGACATCGAGTGCTTCCTTATGGAGCTGGAGCAGCCCGCCTAGAACC				NM_004029.2						3665																		RefSeq	ILMN_4115	IRF7	NM_004029.2	A			IRF7A; IRF-7H							-1	chrna:-1--1
12553	ILMN_3245062	SHROOM3	Homo sapiens			CTCAAAGTGTGGTCAGGATACGATCTGCATCAGAATCCTTGGAATGCTTG				NM_020859.3		4				57619																		RefSeq	NM_020859.3	SHROOM3	NM_020859.3	S	+	77704118-77704167								-1	chrna:-1--1
12846	ILMN_3229733	SIGMAR1	Homo sapiens			AGAGGAGCTGCCTTTTGGAGGCCCCCTTCACCTGCAGCTATGATGCCCTT				NM_147157.1		9				10280																		RefSeq	NM_147157.1	SIGMAR1	NM_147157.1	A	-	34635129-34635178	SIGMAR1; MGC3851; FLJ25585; SR-BP1							-1	chrna:-1--1
28153	ILMN_1701789	IFIT3	Homo sapiens			GCCCCAACCTGGGATTGCTGAGCAGGGAAGCTTTGCATGTTGCTCTAAGG				NM_001031683.1		10				3437																		RefSeq	ILMN_1944	IFIT3	NM_001031683.1	A	+	91089940-91089989	IRG2; RIG-G; IFI60; ISG60; IFIT4; GARG-49; CIG-49							-1	chrna:-1--1
32506	ILMN_1819608		Homo sapiens	Hs.568928		CAGGAGTGAGGGATGGCTGGGAAGAATCTCCAGGTCTGTGGCCCTTGTGT				AL157484																								Unigene	ILMN_121109	HS.568928	Hs.568928	S										-1	chrna:-1--1
41809	ILMN_1771620	SNRPB2	Homo sapiens			GCTGTTTCGGTTTTCCTGGCTCCTCGGCCCTTTTCTCCCCTGTTGCAGCT				NM_003092.3		20				6629																		RefSeq	ILMN_472	SNRPB2	NM_003092.3	I	+	16658734-16658783	MGC45309; MGC24807							-1	chrna:-1--1
23469	ILMN_1714158	PON2	Homo sapiens			CTGTTCTCCAAGGAAGTTCTGTAGCCTCAGTGTATGATGGGAAGCTGCTC				NM_000305.2		7				5445																		RefSeq	ILMN_27173	PON2	NM_000305.2	A	-	94872619-94872668								-1	chrna:-1--1
31654	ILMN_1727567	OLIG2	Homo sapiens			CACAAATGGTAAACTCCTCCACGTGCTTCCTGCGTTCCGTGCAAGCCGCC				NM_005806.2		21				10215																		RefSeq	ILMN_16818	OLIG2	NM_005806.2	S	+	33323122-33323171	PRKCBP2; RACK17; OLIGO2; BHLHB1							-1	chrna:-1--1
18492	ILMN_1737184	CDCA7	Homo sapiens			CTCTGCCAGTCTAGTTTCTGGGCAGGTTTCCTGTGTCAGTATTCCCCCTC				NM_031942.4		2				83879																		RefSeq	ILMN_138827	CDCA7	NM_031942.4	A	+	173941629-173941678	MGC34109; JPO1; FLJ14736; FLJ14722							-1	chrna:-1--1
11554	ILMN_1736863	TMEM140	Homo sapiens			ACCTGAAGCCAGACAGGGCAGAGGCGTCCGCTGACAAATCACTCCCATGA				NM_018295.2						55281																		RefSeq	ILMN_18348	TMEM140	NM_018295.2	S			FLJ11000							-1	chrna:-1--1
27207	ILMN_1659936	PPP1R15A	Homo sapiens			CCCTGGACCTCAGTGGGAGGCGTGGCTGAGACCAACTGGTTTGCCTATAA				NM_014330.2		19				23645																		RefSeq	ILMN_1024	PPP1R15A	NM_014330.2	S	+	54071014-54071042:54071043-54071063	GADD34							-1	chrna:-1--1
29723	ILMN_1695962	SLC12A9	Homo sapiens			CCAGGCCTCCTCTGTGACTCTGGGCTACCTCAGTTTCCCCATTTTGGCCA				NM_020246.2		7				56996																		RefSeq	ILMN_12081	SLC12A9	NM_020246.2	S	+	100302432-100302481	FLJ46905; CIP1							-1	chrna:-1--1
43716	ILMN_1793712	SCAMP3	Homo sapiens			ACTGTGACCTAGTCCCCCCATCAGGCCACACTGCTGCCACCTCTCACACG				NM_005698.2		1				10067																		RefSeq	ILMN_10752	SCAMP3	NM_005698.2	A	-	153492474-153492523	C1orf3							-1	chrna:-1--1
45874	ILMN_1688098	TBC1D4	Homo sapiens			GATGAACAGATGACAAACATCTGAAACCCCCTCCGCACTGTTACCCAGTG				NM_014832.2						9882																		RefSeq	ILMN_10859	TBC1D4	NM_014832.2	S			AS160; DKFZp779C0666							-1	chrna:-1--1
23023	ILMN_1691641	CITED1	Homo sapiens			GCTCCCACTAGTTCCTCGGGATCTCCAATAGGCTCTCCTACAACCACCCC				NM_004143.2		X				4435																		RefSeq	ILMN_9231	CITED1	NM_004143.2	S	-	71438652-71438701	MSG1							-1	chrna:-1--1
40593	ILMN_2341254	STARD13	Homo sapiens			GGGATGCCTATGCTGCTGGCCTAAAACCACACTCAGAAACGAGGACCTAG				NM_178006.1		13				90627																		RefSeq	ILMN_4466	STARD13	NM_178006.1	A	-	32575647-32575696	FLJ37385; DLC2; GT650							-1	chrna:-1--1
1522	ILMN_3305273	LOC729779	Homo sapiens			CACGCCTCCATGTTTCAGCATCTATGTCATGGGCTTGGTCCTGGAGTGGA				XR_019592.2						729779																		RefSeq	XR_019592.2	LOC729779	XR_019592.2	M										-1	chrna:-1--1
25703	ILMN_1756767	EIF5B	Homo sapiens			CTCCCTTCCCCAACCCTTCTCTACTTGGCTGCTGTTTTAAAGTTTGCCCT				NM_015904.3		2				9669																		RefSeq	ILMN_138281	EIF5B	NM_015904.3	S	+	99382540-99382589	KIAA0741; FLJ10524; IF2; DKFZp434I036							-1	chrna:-1--1
31656	ILMN_1710136	HDHD1A	Homo sapiens			GCTCAGCCCTTCCTAGGGGCCTCTGCCCTTTGATGTCCTTGAGCTACTCT				NM_012080.3		X				8226																		RefSeq	ILMN_6926	HDHD1A	NM_012080.3	S	-	6977200-6977249	DXF68S1E; GS1; FAM16AX							-1	chrna:-1--1
42751	ILMN_1676631	CCNO	Homo sapiens			AGTACTGGTCCACAGAGAAGGCTTCAGGACCTGCTTGGTCAGCTGCAGGT				NM_021147.3						10309																		RefSeq	ILMN_7394	CCNO	NM_021147.3	A			UDG2; UNG2; CCNU; FLJ22422							-1	chrna:-1--1
10083	ILMN_1716815	CEACAM1	Homo sapiens			GGTTTTCTAACCCTGACACGGACTGTGCATACTTTCCCTCATCCATGCTG				NM_001024912.1		19				634																		RefSeq	ILMN_20142	CEACAM1	NM_001024912.1	A	-	47703395-47703444	BGPI; BGP; BGP1							-1	chrna:-1--1
29666	ILMN_2405156	PPAP2C	Homo sapiens			CCCCAAATATCCCCTTCTTTTTATGGGGTTAAGGAAGGGACCGAGAGATC				NM_177526.1		19				8612																		RefSeq	ILMN_6145	PPAP2C	NM_177526.1	A	-	232112-232161	PAP-2c; PAP2-g; LPP2							-1	chrna:-1--1
27464	ILMN_1693319	EYA4	Homo sapiens			TAACTTATGTTGTGATTGGAGATGGCCGAGATGAGGAGCATGCCGCTAAC				NM_172105.2						2070																		RefSeq	ILMN_24099	EYA4	NM_172105.2	I			CMD1J; DFNA10							-1	chrna:-1--1
21731	ILMN_1718558	PARP12	Homo sapiens			GTCACATTGTCAGAACAGGTGGCTGCTGTGTGGTGCCATCGAGTCCCTGC				NM_022750.2		7				64761																		RefSeq	ILMN_27762	PARP12	NM_022750.2	S	-	139370255-139370304	MSTP109; FLJ22693; ZC3H1; ZC3HDC1; MST109; PARP-12							-1	chrna:-1--1
11812	ILMN_1682738	SMAD3	Homo sapiens			TGCAACTCGGCTGTTCTGGACTCTGATGTGTGTGGAGGGATGGGGAATAG				NM_005902.3		15				4088																		RefSeq	ILMN_16351	SMAD3	NM_005902.3	S	+	65274286-65274335	MADH3; JV15-2; HSPC193; MGC60396; Smad 3; HsT17436; DKFZp686J10186; DKFZP586N0721							-1	chrna:-1--1
13458	ILMN_1796762	CCDC102A	Homo sapiens			GGAGCCCCACCCTGGGCTGCCTCTCTAGGCTTCGCTGTTCATCATACAAT				NM_033212.2		16				92922																		RefSeq	ILMN_12942	CCDC102A	NM_033212.2	S	-	56103755-56103804	MGC13119; MGC10992							-1	chrna:-1--1
12855	ILMN_1773337	DKK1	Homo sapiens			CCTGGAGTGTAAGAGCTTTGTTTCTTTATGGAACTCCCCTGTGATTGCAG				NM_012242.2		10				22943																		RefSeq	ILMN_22862	DKK1	NM_012242.2	S	+	53746711-53746760	DKK-1; SK							-1	chrna:-1--1
29514	ILMN_2120555	ADCY1	Homo sapiens			GCGCCTGCGTTCTTCTGGGTTTGGCTAGATAGGGTTGTGTCCCTCTATGG				NM_021116.1		7				107																		RefSeq	ILMN_179982	ADCY1	NM_021116.1	S	+	45728797-45728846								-1	chrna:-1--1
8546	ILMN_1677962	GPHN	Homo sapiens			GAACCATCCCCTGCAGAGCATCCAGGGAGGTTTCTCGCCCCAATAGCCTC				NM_001024218.1		14				10243																		RefSeq	ILMN_28767	GPHN	NM_001024218.1	A	+	66717934-66717983	GPHRYN; GPH; GEPH; KIAA1385							-1	chrna:-1--1
35520	ILMN_3209750	LOC400558	Homo sapiens			AACTTACGGGAAACTTATGGGCGGAAGTCCCTCTGCAGGGCCCACTACCC				XM_001715649.1		16				400558																		RefSeq	XM_001715649.1	LOC400558	XM_001715649.1	A	+	87762261-87762310								-1	chrna:-1--1
43870	ILMN_1781479	SUV39H1	Homo sapiens			GGACTGAATCTGGTTCTCCTCTTGTACACCCCTCAACCCTATGCAGCCTG				NM_003173.2						6839																		RefSeq	ILMN_6133	SUV39H1	NM_003173.2	S			SUV39H; MG44							-1	chrna:-1--1
43375	ILMN_1725705	CLPP	Homo sapiens			AGGACGGTGAGGATGAGCCCACGCTGGTGCAGAAGGAGCCTGTAGAAGCA				NM_006012.2		19				8192																		RefSeq	ILMN_16699	CLPP	NM_006012.2	S	+	6319636-6319685								-1	chrna:-1--1
10511	ILMN_2211003	GAS2L3	Homo sapiens			GGGCCTCCCAGAAGTGGCAAAACCCCAGCTTCAATCAGGAAACCACCCTC				NM_174942.1		12				283431																		RefSeq	ILMN_5609	GAS2L3	NM_174942.1	S	+	99542644-99542693								-1	chrna:-1--1
6658	ILMN_1706959	TIMM22	Homo sapiens			TCGCTGAGGGGCTGTTCACCACCATCCTCGTTCTCCAGGGTCAAGGAAGT				NM_013337.2		17				29928																		RefSeq	ILMN_29380	TIMM22	NM_013337.2	S	+	852018-852067	TIM22; TEX4							-1	chrna:-1--1
40219	ILMN_1785095	ATP6V0E2	Homo sapiens			TCTGAGCCTCCGTCGCCCCTCCTGTTGGGTAAGGGTGTTGAGTGTGACTT				NM_145230.2						155066																		RefSeq	ILMN_9517	ATP6V0E2	NM_145230.2	S			ATP6V0E2L; C7orf32							-1	chrna:-1--1
38520	ILMN_3201365	LOC442232	Homo sapiens			AGCTCTCCCTGCCACATTGAGATGAGCCTTACTGAAAAGGAACAGATTGC				XR_016559.1		6				442232																		RefSeq	XR_016559.1	LOC442232	XR_016559.1	A	-	81140535-81140584								-1	chrna:-1--1
44360	ILMN_2399893	RPS24	Homo sapiens			GCCGGCGAATCGTGGTTCTCTTTTCCTCCTTGGCTGTCTGAAGATAGATC				NM_001026.3		10				6229																		RefSeq	ILMN_2227	RPS24	NM_001026.3	A	+	79463610-79463659	DKFZp686N1586; DBA3							-1	chrna:-1--1
28490	ILMN_2374770	TAX1BP1	Homo sapiens			GTCTGCAGCCAGCCTGCTCGAAACTTTAGTCGGCCTGATGGCTTAGAGGA				NM_001079864.1						8887																		RefSeq	ILMN_183383	TAX1BP1	NM_001079864.1	A			TXBP151; T6BP; CALCOCO3							-1	chrna:-1--1
23452	ILMN_1751572	TLE1	Homo sapiens			CAAGGCCAAGCGGACAGAGGGGCCATGGGTTGTAGGATTGAGGAACGGAA				NM_005077.3		9				7088																		RefSeq	ILMN_10669	TLE1	NM_005077.3	S	-	83388676-83388725	ESG1; ESG; GRG1							-1	chrna:-1--1
38282	ILMN_1778078	VPS16	Homo sapiens			TAGCACCTGGGCTTGGCAGAAGGGCCATAGTTCATCCAGCTCCTCCCCTA				NM_022575.2		20				64601																		RefSeq	ILMN_6531	VPS16	NM_022575.2	A	+	2795261-2795310	hVPS16							-1	chrna:-1--1
43830	ILMN_1668721	CCND3	Homo sapiens			GCCCTGTTGACACAGGTCTTTCCTAAGGCTGCAAGGTTTAGGCTGGTGGC				NM_001760.2		6				896																		RefSeq	ILMN_2459	CCND3	NM_001760.2	S	-	42010712-42010761								-1	chrna:-1--1
29775	ILMN_1684563	SPIN4	Homo sapiens			TATTGCTGATTGTACTGGTTGTTGCTTGTTGACTGTACTATTCAGATGGC				NM_001012968.2						139886																		RefSeq	ILMN_4105	SPIN4	NM_001012968.2	S			MGC133224; FLJ44984							-1	chrna:-1--1
10858	ILMN_1755711	C17orf68	Homo sapiens			ACAAGGCACCTGCATTCACAGGCGGCCCTGAGCACCTGGGTTCTGACTTT				XM_938283.2						80169																		RefSeq	ILMN_34545	C17ORF68	XM_938283.2	A										-1	chrna:-1--1
33427	ILMN_1814173	SMARCA4	Homo sapiens			CCGTCCACTCCTCCTACTGTATTTTATTGGACAGGTCAGACTCGCCGGGG				NM_003072.2		19				6597																		RefSeq	ILMN_17174	SMARCA4	NM_003072.2	S	+	11033836-11033885	SNF2L4; BRG1; SWI2; SNF2; hSNF2b; BAF190; FLJ39786; SNF2-BETA; SNF2LB							-1	chrna:-1--1
19578	ILMN_1783695	EPRS	Homo sapiens			ACTACACCTTATTTGGTCGCAGCTACTGAGGGATGAACGAAAGCCCCCTC				NM_004446.2		1				2058																		RefSeq	ILMN_11672	EPRS	NM_004446.2	S	-	218208749-218208770:218208771-218208798	QPRS; EARS; PARS; PIG32; QARS; DKFZp313B047							-1	chrna:-1--1
299	ILMN_1669281	CLN3	Homo sapiens			GGGCTCCTGGCTTTGCCTCTGCATGACTTCCTCTGCCAGCTCTCCTGATA				NM_001042432.1						1201																		RefSeq	ILMN_24228	CLN3	NM_001042432.1	S			MGC102840; BTS							-1	chrna:-1--1
[truncated: 16 more columns]
