# Supplementary material for: Loss of CITED1, an MITF regulator, drives a phenotype switch in vitro and can predict clinical outcome in primary melanoma tumours
Source: PeerJ. 2015 Feb 26;3:e788. doi: 10.7717/peerj.788 (PMC4349148; doi:10.7717/peerj.788)
Supplement: Data S2 [file peerj-03-788-s010.zip]

Archive with 3 entries (2 files):
- S10 120 mel cell lines.txt
- __MACOSX/
- __MACOSX/._S10 120 mel cell lines.txt
