# Supplementary material for: Loss of CITED1, an MITF regulator, drives a phenotype switch in vitro and can predict clinical outcome in primary melanoma tumours
Source: PeerJ. 2015 Feb 26;3:e788. doi: 10.7717/peerj.788 (PMC4349148; doi:10.7717/peerj.788)
Supplement: Data S2 [file peerj-03-788-s010.zip › S10 120 mel cell lines.txt]

reporterId	geneSymbol	geneTitle	GB_ACC	ENTREZ_GENE_ID	GSM169529	GSM162942	CHL-1	A7	GSM171597	GSM169524	GSM162934	GSM109069	GSM109092	GSM109080	GSM170855	GSM109091	GSM109065	GSM170596	GSM109051	GSM109056	GSM109071	GSM170592	GSM109083	GSM169528	SK-MEL-3	GSM170858	GSM162906	GSM162937	C32TG	GSM169527	GSM170978	GSM169531	GSM109050	GSM171011	GSM162939	GSM171012	GSM162932	GSM162940	GSM170844	GSM170833	GSM162933	GSM170848	GSM170588	GSM170992	GSM170850	GSM170980	GSM170979	GSM170595	GSM109059	GSM162929	GSM170597	GSM170849	GSM170835	GSM109076	GSM109060	GSM109077	GSM170841	GSM109055	GSM169530	GSM162928	GSM162943	GSM109064	GSM109093	GSM109054	GSM170862	GSM170865	GSM169525	GSM170590	GSM109081	GSM109070	GSM109063	GSM109078	GSM109084	GSM109075	COLO-829	GSM170867	GSM162935	GSM162936	GSM109062	GSM109082	MALME-3M	GSM109073	GSM109088	SK-MEL-1	GSM109089	GSM109067	GSM109087	GSM109061	GSM109086	SH-4	GSM109058	GSM109068	GSM109053	GSM162938	GSM170853	GSM170983	GSM170843	GSM162931	GSM170857	GSM162905	A101D	HMCB	GSM162904	GSM169526	WM-115	GSM109094	GSM109066	GSM109052	GSM162941	GSM170866	GSM109057	GSM109079	A375	GSM109072	GSM170589	GSM109074	GSM162902	GSM109085	GSM162930	GSM170591	GSM170593	GSM170594	GSM170823	GSM109090
				Cell line	 D14	 MM648	CHL-1	A7	 D32	 D24	 COLOF	Ma-Mel_50B	Ma-Mel_86a	Ma-Mel_66b	 D08	Ma-Mel_85	Ma-Mel_42A	 MM595	Ma-Mel_06	Ma-Mel_25	Ma-Mel_53a	 D38	Ma-Mel_71	 D17	SK-MEL-3	 MM622	 A2058	 MM537	C32TG	 D20	 MM548	 D10	Ma-Mel_04	 SKMEL5	 D05	 SKMEL28	 MM386	 MM253	 A06	 A13	 MM415	 MM426	 D28	 A04	 MM576	 SKMEL13	 MM96L	 A02	Ma-Mel_28	 MM370	 MM603	 MM485	 MM473	Ma-Mel_60	Ma-Mel_30	Ma-Mel_61A	 MM329	Ma-Mel_15	 D11	 A11	 MM649	Ma-Mel_40	Ma-Mel_86b	Ma-Mel_12	 A15	 CJM	 D25	 D35	Ma-Mel_67	Ma-Mel_52	Ma-Mel_39a	Ma-Mel_63A	Ma-Mel_73a	Ma-Mel_59a	COLO-829	 MM540	 MM200	 MM466	Ma-Mel_36	Ma-Mel_69	MALME-3M	Ma-Mel_57	Ma-Mel_80a	SK-MEL-1	Ma-Mel_82	Ma-Mel_46	Ma-Mel_79B	Ma-Mel_35	Ma-Mel_76	SH-4	Ma-Mel_27	Ma-Mel_48A	Ma-Mel_08b	 D04	 D01	 WSB	 MM383	 C-32	 MM608	 MM170	A101D	HMCB	 MM127	 D22	WM-115	KNUD	Ma-Mel_45A	Ma-Mel_07	 MM455	 MM229	Ma-Mel_26A	Ma-Mel_65	A375	Ma-Mel_54a	 D29	Ma-Mel_58	 HT144	Ma-Mel_74	 AF6	 D36	 D40	 D41	 BL	Ma-Mel_84
				Subtype	High-imm	High-imm	High-imm	High-imm	High-imm	High-imm	High-imm	High-imm	High-imm	High-imm	High-imm	High-imm	High-imm	High-imm	High-imm	High-imm	High-imm	High-imm	Norm	Norm	Norm	Pigm	Pigm	Pigm	Pigm	Pigm	Pigm	Pigm	Pigm	Pigm	Pigm	Pigm	Pigm	Pigm	Pigm	Pigm	Pigm	Pigm	Pigm	Pigm	Pigm	Pigm	Pigm	Pigm	Pigm	Pigm	Pigm	Pigm	Pigm	Pigm	Pigm	Pigm	Pigm	Pigm	Pigm	Pigm	Pigm	Pigm	Pigm	Pigm	Pigm	Pigm	Pigm	Pigm	Pigm	Pigm	Pigm	Pigm	Pigm	Pigm	Pigm	Pigm	Pigm	Pigm	Pigm	Pigm	Pigm	Pigm	Pigm	Pigm	Pigm	Pigm	Pigm	Pigm	Pigm	Pigm	Pigm	Pigm	Prol	Prol	Prol	Prol	Prol	Prol	Prol	Prol	Prol	Prol	Prol	Prol	Prol	Prol	Prol	Prol	Prol	Prol	Prol	Prol	Prol	Prol	Prol	Prol	Prol	Prol	Un	Un	Un	Un	Un	Un
				Cor.	0.113489212	0.117730046	0.191760412	0.262063818	0.294183725	0.368442161	0.376023517	0.378843355	0.386684487	0.391845495	0.391981974	0.393321244	0.406134848	0.427203291	0.454983318	0.457884896	0.50599974	0.550877524	0.150031671	0.209396225	0.417399677	0.103475178	0.110312685	0.153079298	0.15873349	0.22971223	0.232419291	0.236694598	0.242125227	0.245144802	0.245614707	0.258561126	0.259386615	0.263964525	0.268681735	0.270037174	0.288868408	0.298894191	0.29889923	0.314542987	0.315273145	0.320543761	0.329077191	0.332096474	0.348886172	0.355384519	0.360793745	0.364704699	0.375790107	0.381451004	0.383763864	0.389310642	0.392504683	0.393189662	0.399474225	0.400666473	0.404862859	0.406673561	0.417876834	0.420560671	0.422563806	0.428855121	0.442763111	0.44328297	0.448410367	0.458880718	0.477683013	0.478648151	0.483818229	0.48733869	0.491138065	0.498837735	0.500699361	0.506519019	0.522857112	0.529333508	0.535962841	0.53664098	0.548489751	0.557016466	0.574965036	0.585506645	0.605731889	0.634877888	0.637217858	0.648843231	0.655668624	0.702507785	0.10797549	0.154576002	0.16312999	0.163737598	0.222291563	0.239383389	0.249059442	0.257166071	0.275692696	0.276637943	0.324742436	0.351516244	0.376930371	0.378248034	0.384489483	0.389240958	0.399664305	0.413635314	0.426047144	0.427048796	0.438996847	0.44722371	0.454985836	0.476771076	0.485149252	0.50986356	0	0	0	0	0	0
1007_s_at	DDR1	discoidin domain receptor tyrosine kinase 1	U48705	780	0.68070725	0.468965886	0.485436273	-0.900439804	0.458451074	0.707802891	-1.115124313	0.474684817	-0.545413246	0.095100938	0.521876429	0.246799465	0.434711488	0.971008404	1.368622298	-1.290480371	0.148438196	-0.283498073	-0.934532877	0.607348952	0.155410399	0.661845044	0.235978547	-0.063053003	-0.444688625	-0.40605135	1.481695386	-0.399429165	-0.108000246	-0.45022166	0.169247683	-0.992827912	0.787582649	0.123321392	-0.435750155	0.292072271	-0.613038435	0.74591023	1.131711475	-0.090257566	-1.677669568	-0.001678109	0.065724507	-2.254659466	0.614314807	0.120309746	-0.086056663	-2.051695197	-0.944154779	-0.171367578	0.336441892	-0.850326619	-0.124859989	-0.010101502	-1.454892533	-0.502505279	-0.487027308	-0.679373105	0.114049471	-1.183565167	-0.100599723	-0.225601535	0.07653453	0.120560187	0.006525715	0.261299034	-0.108923098	-0.084937134	0.140228281	0.475916311	0.221347896	-2.048538538	-0.305419719	0.111229649	0.329646331	0.459824308	-1.433274809	-0.958619597	0.746725861	0.229414393	-0.26371885	0.265577915	0.505161131	-0.482108771	-0.632438897	0.106180357	-1.195278587	-0.403917482	0.138984981	0.008410131	0.430143115	0.084903658	0.443089565	0.41325015	-0.422789054	0.664448743	0.708618304	0.322683168	-0.248134791	-0.110727658	0.542962954	-0.023960351	-0.441320657	0.345902221	1.004337007	1.296689879	0.14673809	-0.07642777	0.006349495	0.942937554	0.829879222	1.372594843	0.377239078	0.112941714	0.9313091	0.65350075	0.512380181	-0.084264731	-0.208938491	0.360644241
1053_at	RFC2	replication factor C (activator 1) 2, 40kDa	M87338	5982	0.24409635	-1.570138681	0.407796901	0.150260034	-0.187611322	0.635902521	-0.099692448	-1.651938788	0.228347171	-0.434137442	-0.042342645	0.401044746	-0.725546656	-0.349356238	-0.033880455	1.369681297	-0.689793316	-2.856505756	0.122638165	0.157903143	0.383224011	-0.351935985	0.48248677	-0.178853292	0.330209461	0.580419973	-0.859991587	-0.397171661	0.104265749	0.370755651	0.617528458	-0.727773773	0.329274947	0.393242229	0.31849606	0.01604592	-0.038873004	0.58869188	0.113716466	-0.931958546	0.504118116	0.323630617	0.420413495	0.189602005	0.315608308	-0.107145464	-0.027368098	-0.094418622	0.349532485	0.787409285	-0.404845772	0.428811348	-0.603473154	-0.252138192	0.685652028	-0.349960412	0.743814103	-0.124435321	0.149649809	-0.37276759	-0.840171388	-0.623797235	0.600665834	-0.046352966	0.845817298	0.929987879	-0.563163921	0.556656564	0.309360676	1.282464754	0.094755139	0.551254039	-0.269396757	0.142258021	-0.573954743	0.197314106	-0.88864633	-2.127030777	-0.415001511	0.114141041	0.604874344	-0.246527207	0.174971072	-0.326306913	0.041822181	0.283075675	-0.00817477	0.791371076	0.244871937	0.339163816	-0.643195148	0.839445176	0.493039733	1.083484666	0.016841065	0.04230806	0.019933736	0.191218111	-0.233471424	-0.160655445	-0.786687581	0.547694167	0.198096557	-1.416017111	0.605833795	0.172487256	-0.323524323	0.395357164	-0.299280199	-0.408097095	-0.169623311	-0.692679452	0.27644732	-0.072414209	-0.594474729	-0.43348004	0.015283648	0.602360395	-0.05700691	0.834259912
117_at	HSPA6	heat shock 70kDa protein 6 (HSP70B')	X51757	3310	0.4346065	1.381590903	-0.521174295	-0.12727848	-1.186076549	-0.130315693	-0.834709377	-0.662791289	-0.54106574	-0.252843842	-0.190423966	-0.162823031	-0.509612642	-1.723560748	-0.378966959	-0.456074314	-0.637804503	-0.637581376	-0.433760607	0.549968286	-0.339539704	0.0952635	-0.110470665	-1.319039335	0.768105378	1.938997441	0.804732621	0.926261298	-0.471782451	1.962301434	2.30899604	-0.611140549	0.200921347	0.17632029	0.689946858	-1.251652003	-0.28530732	-0.295847337	1.565449627	-0.082264193	-0.739608444	-0.788066999	-1.656638235	-1.469609989	0.028257291	0.124174263	-0.068422964	0.308820924	-0.256147061	0.196843717	-0.581377499	0.201693389	-0.786715866	-0.516995197	-0.226229762	0.220574012	0.346705971	-0.505043709	0.051013856	0.096297919	-0.473010587	-0.597077297	0.294603837	-1.362740212	-0.011203686	-0.277795185	0.427291561	1.12169774	-0.205930969	0.205940272	-0.19743617	1.452359554	0.301149224	0.389812195	0.301036906	-0.081117184	0.690340453	-0.011428814	0.633962835	0.101049517	-0.238178645	0.570529763	-0.349352122	0.373038878	0.811244059	0.062937155	-0.162391397	0.174237208	0.309914506	0.315518374	-0.66431215	0.443612937	0.562600136	0.814617089	1.854828522	1.470421849	-0.169670139	-0.310487393	-1.225439223	-2.434678506	0.271869228	0.569796322	-0.383834771	1.963441464	-0.006820429	-0.216416431	-0.338337161	-0.625250566	-0.228715549	1.018629233	-0.16332066	0.226720782	-0.561989591	-0.573777473	-0.254956994	0.022718716	0.483943832	0.106259223	0.062513708	0.087952054
121_at	PAX8	paired box 8	X69699	7849	0.21180253	1.439681947	-0.148718563	0.358212867	0.151692568	0.56119269	0.727326599	-0.263487955	0.080379441	0.274427623	0.388818598	0.370913315	-0.15411782	1.814054198	0.057316186	0.042258895	0.173896173	0.455840661	0.162467137	0.221134438	0.41461789	0.398582384	0.194398684	-0.041177375	-0.192104301	0.049261927	0.740697157	-1.607877128	0.134772127	-0.366609563	0.583455177	0.468472231	0.076974484	-0.447235467	-0.444553607	0.47539202	0.730283155	0.282149223	-0.892184723	1.292653412	-0.398880883	0.198437482	-1.218824473	0.192921983	0.096013433	0.020620085	-0.402808174	-0.900204521	-0.582626914	0.080965516	-0.090656211	-0.071296914	-1.008637414	0.0862291	-0.553252726	-0.183378772	0.253661082	0.073792552	0.043181247	-0.148347308	-0.222610812	1.015039467	0.961694107	0.01864485	0.015505348	0.087089682	0.040525036	-0.218855999	0.199928186	-0.044506313	-0.123386589	-0.022377905	-0.457820239	0.129929811	-0.02242037	0.027130688	0.344591248	-0.292836768	0.155589862	-0.103680291	0.171830499	-0.156742695	-0.167229046	-0.06703746	0.031451253	0.088567604	-0.074631871	-0.003393478	-0.012637157	-0.557054254	-0.439570727	0.736907442	-0.147122933	-0.448274422	-0.055705051	-0.586572501	0.347878373	0.021107066	-0.661446671	-0.489659388	-0.82813032	-0.053342503	-0.10774417	-0.031306011	-0.928428352	-1.564122669	-0.024255586	0.004289815	-0.178954983	0.008264862	-0.034192291	-0.30299625	-0.242652222	-0.144781936	0.640945845	-0.221163256	-0.095256777	0.120182135	0.669433835	0.034405843
1255_g_at	GUCA1A	guanylate cyclase activator 1A (retina)	L36861	2978	-0.784894425	0.089085339	-0.31822474	-0.104079065	0.53868871	-0.277766532	0.141409177	-0.217965819	0.05427246	0.210054749	0.196043791	0.15872468	-0.239974091	0.340533454	0.147388536	0.073684098	0.11740595	0.461415786	0.159223872	-0.650131256	0.168015019	0.066125503	-1.546662769	0.276904407	0.33052723	-0.262953826	-0.038683267	-0.18250493	0.250744334	0.092977616	-0.111629593	0.150018613	1.22608695	-0.617963988	-1.213107433	-0.38579267	-0.485383806	-0.175139466	0.110995592	0.241746914	0.095120696	0.911689974	-1.120297785	0.295447237	-0.156960064	3.645872311	0.439573794	0.053637634	0.510901598	0.097102813	-0.211571229	-0.044355518	1.747634132	0.041542188	-1.306425779	0.159191244	-0.549379701	0.178550958	0.215131845	-0.203047069	-0.102087578	0.049587525	0.350752519	0.462499198	0.146997217	0.191391058	0.036461978	-0.256916827	0.208197113	0.016018496	-0.474812077	-0.5662505	0.530132559	0.556976496	0.125830533	0.170597726	0.889428897	-0.222646325	0.015660448	0.242591623	0.20702998	-0.148505525	-0.208726706	0.071586868	0.130946963	0.133304163	-0.220568433	0.04525289	-0.043332655	0.816844245	-0.803260027	0.066733494	0.807827362	-0.417769548	-0.608585724	-0.337572921	-0.027339339	-0.728548744	-0.795433001	-0.572936771	-0.286500958	-0.069855478	-0.106538984	-0.147531817	-0.692498142	-0.390624641	-0.113610417	0.022529472	0.175637991	0.11035512	-0.324657011	-0.276617406	0.437087939	-0.173335838	0.493715023	0.324393506	-0.327095479	0.407590733	-1.447752497	-0.140622144
1294_at	UBA7	ubiquitin-like modifier activating enzyme 7	L13852	7318	1.099640996	1.775574709	-1.031027888	-0.882160734	0.563878302	-0.098197066	-0.11170898	0.126698719	0.528903306	0.316872147	0.402133072	1.049420149	-0.275183876	0.887089753	0.88702628	0.750604208	1.098618321	0.662568387	-0.150275774	1.012165391	0.513868363	0.432994344	0.391547806	-0.526550653	0.509497908	0.566623807	-1.613073099	1.221132486	0.40249817	-1.058461453	0.243019569	0.315270555	1.083672093	-1.213733953	0.466969951	1.238281621	0.608225985	-0.219024345	-1.109187421	-0.006068482	-0.883381868	-0.664230169	-0.452976732	-1.446239235	-0.270035409	0.382181609	0.565895786	0.769751236	-0.975730022	-0.064120301	0.212395732	-0.523609951	1.238173773	-0.509768353	-0.033900528	-1.105783956	-1.11301556	-0.074516715	0.067008227	-0.822325662	-3.095869274	-0.011037947	-1.534099037	-0.435349999	-0.28170904	-0.335333921	0.048722999	0.235626139	-0.065993084	0.211291326	1.414549257	-2.023510642	-0.009856157	-0.739558106	0.28928276	-0.49492365	0.260159709	-1.195156868	-0.174147338	-1.283184815	0.084209744	-0.156531921	0.266768335	0.323696476	-0.384937291	-0.697437902	-0.490642542	-0.45515924	-0.132967677	-0.499974413	0.631322081	0.285004399	0.300568091	0.097735567	0.794646367	-0.949740611	1.074435591	-1.232311488	1.052693488	-0.865980618	1.275105868	0.032763969	0.089054527	-0.103566993	0.64118153	0.059461755	-0.30467094	0.316701577	0.07850613	0.177268204	0.179949174	-0.113736351	-0.037279139	-0.265485583	1.293101367	1.092822572	0.238617119	1.220621292	-0.980996569	0.129367162
1316_at	THRA	thyroid hormone receptor, alpha (erythroblastic leukemia viral (v-erb-a) oncogene homolog, avian)	X55005	7067	0.619925181	0.258283786	0.722567817	-0.793125472	-0.718097265	-0.452313871	0.389145159	-0.270790532	0.192947064	0.012695515	0.131844043	0.113810388	-0.208291505	0.277837303	0.031784307	-0.27644696	0.273387926	0.369285603	-0.01988588	0.03909149	-0.291431405	-0.390124532	0.054086225	1.051286753	0.457609303	-0.397549505	0.013540852	0.698028792	0.004965438	-0.838236835	-0.070309288	-0.416054313	0.084637951	0.838331908	-0.180097792	-0.282944444	0.49724608	-0.208180243	0.042077833	0.695989052	1.011575777	0.305984434	-0.117361714	-0.086168877	-0.119266715	0.234316028	0.382252135	-0.204234275	0.445491768	-0.182736478	-0.158682927	-0.128666672	-1.213159042	0.026382514	-0.830214223	-0.230347572	-0.07602068	0.072693538	0.192990652	0.055212541	0.189882602	0.123035144	-0.099833929	-0.381028637	0.148316887	0.378320395	0.067645922	-0.189867456	0.196243288	-0.000795619	-0.120428117	0.046881001	-0.082861064	0.144105624	0.135488345	0.162034501	0.397238615	-0.239778805	0.03477499	-0.09674264	0.07239126	-0.1224782	0.05475616	0.171810537	0.095649745	-0.1423623	-0.029868606	0.317652038	-0.028944158	-0.109341605	0.22068571	0.081784831	-0.534008317	-0.046065027	-0.299572293	0.096668589	-0.455043066	0.55815693	-0.222331339	0.003305301	0.053760172	-0.115722733	-0.036978679	0.112633284	-0.250671411	-0.476278084	-0.185263937	0.015213488	-0.290199838	0.081190248	0.128307968	-0.175622517	-0.260558871	-0.286017809	-0.399689364	0.011242733	-0.265867727	0.674741573	-0.021377091	-0.244884783
1320_at	PTPN21	protein tyrosine phosphatase, non-receptor type 21	X79510	11099	-0.48356869	0.426231424	0.456364915	0.966248843	0.986858957	0.470542258	0.272869959	0.56494833	0.284505169	0.041364444	0.561189309	0.455059194	0.427151802	0.410635522	0.043541512	-0.918691706	0.099221243	1.245475811	0.234235098	0.558124109	-1.017939426	-0.306336185	-0.355880549	0.469743651	0.180618119	0.417508704	-0.499388036	-2.477617238	-0.113664588	-0.581412668	0.656431113	-1.168831119	-0.685286912	-2.14604441	-0.700631681	-1.05452473	-0.476673049	0.715438748	1.029885294	-0.83704626	0.21289509	0.102189393	0.226346875	1.377650181	-0.0929336	0.308627585	-1.50226682	0.50485	0.123293346	0.25507205	-0.193049522	-0.221258055	0.188346845	-0.113464238	0.600711024	0.621279816	0.639592758	0.244115348	-0.110482645	0.174108639	0.707308546	-0.390752811	0.508754657	-0.356193917	0.099113831	-0.149283113	0.126727574	-0.241426025	0.302908886	-0.276983934	-0.464583298	-0.415711942	0.797932293	-0.219300642	-0.35801454	-0.076801662	-0.042634193	-0.411118168	0.130389861	-1.002324219	0.252348435	-0.200171835	-0.552285699	0.082664455	-0.271502518	-0.112649524	-0.057742136	0.049880574	-0.147654789	-0.125643821	1.285957845	-1.254436178	-0.739436801	-1.118142937	0.244630547	-0.702475555	-0.059594804	0.696163853	1.40435247	0.462340611	0.404585604	-0.201457268	-0.079236633	-0.392213225	0.489366926	0.734790414	0.411963655	-0.171921857	-0.00425587	-0.202303816	0.618864702	0.55510302	-0.552643132	0.408228754	0.445446192	-0.469642614	-0.848280122	-0.239508641	-0.118785518	0.311009698
1405_i_at	CCL5	chemokine (C-C motif) ligand 5	M21121	6352	4.7768662	0.089909999	-0.052066644	0.140650089	1.55661079	-1.573316392	-0.921458994	-0.747970098	2.125213365	0.463631787	1.430116423	0.747999074	2.521411199	2.55063248	2.561138048	5.309212163	4.115118395	0.57110959	-0.736531908	-0.763129968	-1.476299899	0.930660343	0.307667375	-0.432322514	0.424589905	1.769785703	0.103164802	0.307812656	-0.19359913	-2.027152259	-1.81982752	0.24547559	-0.196197567	-0.83813785	-0.587621884	3.268187727	0.094966569	-1.404239899	0.131942582	0.316835498	-0.710009963	-0.989167671	1.033170294	-1.525562299	-0.774048254	-1.69778617	-0.608170097	1.104765259	-0.706117809	0.971653529	-0.553594437	-0.743404911	-1.017873447	-0.536623663	-0.852253955	1.100906368	-2.269983193	-0.398999862	-0.569313581	-0.58463481	-0.572224311	0.521412631	-0.776544794	-1.549000285	-0.711754843	-0.416440637	-0.480458645	-0.771955649	-0.101031155	-0.812651591	0.221531765	-0.829979009	-0.065019022	-0.457842901	-0.709224256	-0.332642653	0.442631119	-0.51000088	-0.740477721	0.019193196	-0.611309769	-0.211164895	-0.511084813	-0.862124123	-0.74255353	-0.329685546	-0.701674057	-0.735230978	-0.617724416	-0.538994677	0.206973799	0.175802657	-0.334754297	-0.976653347	-0.205193992	0.917345982	1.162302742	-0.546260583	-0.4926229	-1.650459088	0.297064703	-0.662505319	2.369360449	-0.764790979	-1.045004374	0.707048425	-0.68936678	-0.890612696	-0.303650846	-0.20846958	-0.405773182	-0.416354784	2.107610106	-0.417196311	1.45258546	3.261289041	-1.215460119	2.311826467	-1.296625069	-0.717216297
1431_at	CYP2E1	cytochrome P450, family 2, subfamily E, polypeptide 1	J02843	1571	-0.026136499	-0.830088182	0.300819956	-0.121632182	-0.32715284	-0.357740058	1.91826122	0.580796506	-0.092973973	0.103297707	0.830610017	0.044519249	-0.057792283	0.197110244	0.02717106	0.359086296	0.032867282	1.211485551	-0.028622225	0.289554247	0.120760394	-0.541658759	-0.130365149	-1.249107287	0.527617701	0.504061828	-0.095040617	3.260062101	0.092711484	0.231156891	-1.206051273	-0.554360812	-1.009747733	-0.654786374	-0.634531673	0.007082714	-0.100153639	-0.282759287	-0.058673557	0.062257656	-0.226102769	0.073497507	-0.209972645	0.947493196	-0.053176917	1.620490631	-2.470266762	-0.364469863	0.537558056	0.036808143	-0.07324655	-0.043466873	0.597282596	-0.08885862	-0.528257061	-0.755821177	-0.645227628	0.043960512	0.012226318	0.061090701	1.271339372	1.224470462	0.259331008	-2.111763101	0.017148895	0.035554265	-0.114023551	-0.082820416	-0.068809213	-0.02787617	-0.039392243	1.532499494	0.26482696	1.064079817	0.378128961	0.097632322	0.428529763	0.195369427	0.024349295	0.062997094	0.019320859	-0.008466587	-0.139168078	0.019356877	0.022213273	0.304999187	-0.224463262	-0.033594883	-0.087249752	-0.965515647	0.337843141	1.202618184	-1.230018905	0.468817893	0.541081685	-0.02249984	-0.5942951	-0.569791889	-0.626603486	0.023294573	-1.228939558	-0.103251955	-0.083320508	-0.176752676	-0.345186514	-0.104522225	0.006249883	-0.077345212	0.808326876	-0.003230545	-0.052153471	-0.208307659	-0.30577063	-0.205763199	0.018418708	-1.068027899	-0.282082925	0.105194132	-0.229163601	-0.127278207
1438_at	EPHB3	EPH receptor B3	X75208	2049	1.608075142	-0.498404005	1.120920429	-1.202453258	2.027728183	0.075243718	0.010770766	-0.241223746	0.008330166	0.020506879	1.825129396	0.099479953	-0.348604354	-1.322316315	0.108591592	-0.254221639	0.117065803	-0.031562667	0.540057548	0.537448952	2.069244531	2.168580247	0.457750639	-1.417053195	1.067106824	2.565983437	-1.140944296	-0.529736987	0.243601985	-1.263656419	0.542490916	-2.469813008	-0.043775215	0.703164557	0.871971516	-0.519363015	-0.663225981	-0.419729275	-0.837432544	0.440552972	-0.911466181	0.124660097	-0.509765394	-0.706782858	-0.164336586	-0.63929856	0.21925864	-1.867178162	-3.387299349	0.308994564	-0.017097769	0.400477244	-2.627621975	-0.11432713	0.388542445	-1.46100196	-1.873642365	-0.192026601	0.626726303	-0.363991474	-0.558711805	-1.738367317	-0.622486866	-1.398036387	-0.131201286	0.069554628	0.164480538	-0.1050313	0.149484896	0.111310722	0.733689795	-0.538854663	-2.075975334	0.711187864	-0.17472095	-0.011725738	-0.947428181	-0.550055212	-0.109364559	-2.240212777	-0.044161359	-0.107233375	-0.111162202	-0.388668357	0.289997797	-2.162707935	-0.206629894	-0.138052802	0.59357341	0.994894247	0.58021138	1.828510862	1.450310231	1.972490985	1.657263611	1.994267053	0.212445519	0.29556941	-1.677097055	-1.281506858	0.535269374	0.666529513	-0.103776076	-0.029554175	1.968272364	1.410902189	0.114263177	-0.135935357	0.518556269	0.044534881	2.1634106	-0.194175449	1.77518267	-0.311664014	0.79068196	-0.500193884	1.083704662	-0.42165045	1.005308044	-0.128620195
1487_at	ESRRA	estrogen-related receptor alpha	L38487	2101	-0.140161399	-0.214768806	-0.284061478	-0.05636917	-0.272942902	-0.027344423	0.570492592	-0.438671425	-0.221833218	-0.186086056	0.088954945	-0.379006768	-0.398145471	0.312233999	-0.08305921	0.033403857	-0.344801972	-1.635181911	0.438088015	0.455498057	0.52783597	-0.268735541	0.254216447	0.156797582	-0.122689313	0.246658847	0.033147271	0.664142309	0.435693409	0.333875788	0.773541213	0.011909832	0.434063789	0.650207752	-0.895956943	-0.541859993	-0.807730788	0.058233668	-1.328430742	0.250742505	0.841456073	0.175242538	0.581893432	0.651830912	0.360252461	0.574264052	0.521521876	0.268634187	0.485496486	-0.232684953	0.026870212	-0.014322	-0.335298801	-0.000306104	-0.51779931	-1.210976831	0.140906052	0.243196485	-0.252356772	-0.081880829	1.517537986	0.505485343	-0.068528827	0.629454027	0.497842755	0.421992727	0.188235961	-0.373845769	-0.11644284	0.364940773	0.199583531	0.259927597	0.050413162	-0.346351703	-0.023629839	0.613697081	-0.226410941	-0.389021883	0.263623099	0.367846474	0.078552597	0.059248538	0.043146993	0.575688041	0.397253679	0.550886334	0.176883138	0.405787037	0.126217215	0.201348399	-0.223793004	0.263013054	-0.053169869	-0.394808402	-0.610804003	-0.293504775	-0.203261104	-0.216379448	0.989689107	-0.104370025	-0.774405168	-0.29050958	-0.399522513	-0.167931177	-1.157442147	-0.281758896	-0.485462302	-0.06422611	0.237424314	-0.111669707	-0.628580491	-0.456114597	-0.790368509	-0.317024998	-0.425452381	-0.579260695	-0.970942929	0.589045717	0.584448453	0.077942022
1494_f_at	CYP2A6	cytochrome P450, family 2, subfamily A, polypeptide 6	M33318	1548	0.498293466	-1.027991987	-0.118046539	-0.130673266	0.094325718	-0.358371692	-0.09923716	-0.092471657	0.141586044	-0.03010703	0.126624782	0.16222581	-0.070151491	0.485241975	-0.109358899	0.124858957	-0.118126092	-0.038324371	0.154005303	0.149798831	-0.629634295	0.101420244	0.960638684	-0.752806026	0.103285817	0.679826009	-0.162791131	-0.192456926	0.09224628	-0.358495562	0.739469363	0.041136481	0.58354688	0.399844121	-0.008596727	0.247669841	-1.657668689	-0.693588666	-0.63207	0.314845513	0.444864727	-0.299277085	0.327309263	0.381800926	-0.045486716	0.137019149	0.604342829	0.563540352	0.368911709	-0.04091848	0.095111614	0.129058946	-0.099928283	0.105095702	-0.360493242	0.11619075	0.554526137	0.017339673	0.183920881	-0.083210562	-0.033172622	-0.056573481	0.255624412	-0.185474795	-0.183463643	0.045905863	-0.012266066	0.020206805	0.186609968	-0.218610205	0.181108912	0.105501865	0.304898552	-0.405248793	-0.160898196	-0.026054076	1.348707017	-0.079167358	-0.238672839	-0.219358286	0.045461524	0.141586044	0.095111614	-0.130624251	-0.060394328	-0.067566079	-0.157142953	-0.011957732	-0.181728592	0.345492503	0.199789025	0.206479754	0.977924586	0.714074548	-0.062003089	0.546509954	0.198378558	-0.271559542	-0.06302923	-2.214221568	-0.386977836	0.253540976	0.103673627	0.141586044	-0.342058156	-1.235509317	-0.107051905	-0.042334661	-0.007664461	-0.198296441	-0.321902444	0.022917789	0.068892279	-0.02030597	0.252872972	0.38708582	0.14339819	-1.457278847	-0.311162322	0.15675068
1552256_a_at	SCARB1	scavenger receptor class B, member 1	NM_005505	949	-0.913911316	0.804350306	0.659142776	-0.522819636	-0.408464831	-3.009154836	-1.601417936	-1.141858153	-0.773981754	-0.562156217	0.34906285	-0.142132166	-1.385652102	-1.834070915	-0.638708265	0.00265772	-0.638811634	-3.074909234	0.939241033	0.735748971	0.299023889	0.248445011	0.015686939	2.045470231	0.222312151	-0.256506384	0.84914671	1.272052486	0.800710328	0.803155587	0.09101508	-1.204269143	0.354390871	-0.813667809	0.01436641	-0.998783425	0.357631416	-0.38269535	1.368081969	0.400488423	0.463898634	0.926127032	0.665431333	0.511355713	0.225310802	1.10343328	1.050542876	1.157314816	0.705023067	-0.445284969	-0.366388305	0.370939705	-0.070465751	0.16817036	0.868850874	1.716199046	1.197323061	0.709981427	0.322027062	0.197626765	1.112472366	0.686391225	0.533129666	-0.696903088	-0.11481103	1.071348562	0.948851063	0.187006379	-0.017096812	0.525210695	-0.3846944	0.87010204	-0.137862602	0.959543085	0.331248375	0.490903259	-0.514063523	-0.805726641	1.309853251	1.078473207	0.525005531	0.665852318	1.436691832	-0.124202968	0.548250656	0.028593173	-0.045286754	1.209794538	0.510352202	-0.733509857	0.819179101	-2.770975866	0.327595906	1.261452807	-1.011460946	-0.879390121	-0.234038707	0.017918574	-0.483063171	-0.852771828	-0.133827012	1.037099204	-0.86655733	-0.939404542	-0.763073463	-0.688119315	-0.761615634	-1.763856365	-0.516020492	-1.022638012	-0.878975212	0.176483194	0.40189119	-1.430322332	-1.798115028	-1.619677117	0.096782041	0.037513456	0.701568668	-0.724124276
1552257_a_at	TTLL12	tubulin tyrosine ligase-like family, member 12	NM_015140	23170	0.298625251	-1.353869022	0.480455366	-0.2050436	-0.999580272	-0.457871839	0.521632477	-0.326818412	-0.200354879	-0.521003452	-0.925058216	0.311227373	-0.698358119	-0.324198723	0.015175241	1.015487497	-0.941430015	-1.201885235	1.156540974	0.546781138	1.019035068	0.289570792	-0.173426606	-0.095193597	-0.38668482	0.467592493	0.16394898	1.010305346	-0.245309272	0.34138834	0.793988628	0.69231329	0.291333494	0.720913184	0.021511397	-0.523445388	-0.237636822	-0.144396198	0.466483857	0.393687636	0.045528764	0.19918667	0.367764148	0.80341874	-0.111156876	0.602498061	0.083659753	0.831395233	0.689936985	-0.119088304	-0.285115327	0.514464999	-0.001885931	0.180462807	-0.35076304	0.360785602	1.079852897	0.113691046	-0.559864333	-0.107141824	0.287079332	-0.223511058	0.828663794	-0.538937486	0.309836523	0.445500631	-0.283047326	-0.42278832	0.064079445	-0.084374847	0.572705329	-0.472364446	0.223998432	0.234699153	-0.252504433	-0.029929575	-0.345265435	-0.353600628	-0.094479473	-0.571955294	0.652329449	0.274649271	0.249085708	0.278963335	-0.139364451	0.254454046	0.04942635	0.210626769	0.948769504	0.745121154	-0.713397125	0.918342922	0.097747827	-1.107325834	-0.10122495	-0.814536204	-0.026107843	0.1929139	-0.306212278	-0.772353897	-0.800846631	1.017273049	-0.427885603	-0.529805647	-0.41117389	-0.12138687	-0.680846368	-0.099383159	-0.183660086	-0.604778973	-0.553894572	-0.063813517	0.349226139	-0.184406958	-0.429356096	-1.114301681	-0.178350477	-0.523710526	-0.597733629	0.559060119
1552258_at	NCRNA00152	non-protein coding RNA 152	NM_052871	112597	-1.02504182	-0.434240932	-0.056738622	-0.063833479	-1.090407954	0.575774578	-0.354272077	-0.093775226	0.19745	-0.110815129	0.223165787	0.004178545	-0.080566471	-0.50486365	-0.043830795	-0.097167144	-0.236086323	0.060525264	0.258437112	1.140718877	0.020593115	0.136204991	-0.237146713	0.57261392	0.017816715	-0.282930271	-0.288085114	-0.466735723	0.306933801	0.428197772	0.681241607	0.245076431	0.767303351	0.460347113	-0.572754776	-0.376861413	-0.988289997	0.335493581	-0.0607083	-0.214155257	0.989460143	-0.26527215	0.391223609	-0.877086924	-0.173582627	-0.057346401	0.167841068	0.427073686	-0.207272989	0.083721353	0.064116485	-0.043285455	-1.126652498	0.314824976	0.517123283	-2.135796791	-0.100130861	0.083721353	0.373999392	0.010495775	-1.067565404	-0.321160809	0.742832075	0.424570921	0.224874144	0.019137045	0.045011036	-0.180761717	0.390844725	0.073449451	0.132579558	0.48219617	0.419795859	0.146855938	0.119716637	-0.06304871	0.728555612	-0.036757412	-0.199171003	-0.309401067	0.025389255	-0.193109251	-0.148733462	-0.205258333	0.02642866	-0.170576914	-0.093775226	-0.023520346	-0.027829313	0.57334024	0.640597254	-0.401398512	0.360805848	-0.033592531	0.090184777	-0.298161051	-0.07634133	-0.270299858	1.340370958	0.044844935	0.067829829	-0.011736619	-0.093775226	-0.038386656	-0.058764498	0.121236635	-0.274611001	0.206190845	-0.020183559	-0.186169577	0.213602654	-0.122863955	0.557835775	0.043471614	0.338589886	-1.961668786	0.752197643	0.29288212	0.146239456	-0.093775226
1552261_at	WFDC2	WAP four-disulfide core domain 2	NM_080735	10406	0.26490976	0.248548262	0.097559852	-0.094275938	-1.076942724	-0.262625978	0.570273465	-0.10911447	0.01881294	0.309476257	0.71982059	0.223068205	-0.152091771	-0.149577428	-0.066234793	0.071017909	0.263402693	0.467733937	0.086836992	0.736057175	0.568737907	0.159269387	0.609715319	0.436347836	-0.139360801	-1.056153844	0.508657546	-0.382310479	0.121860368	0.008526818	-0.157572464	-0.971288412	-0.380727262	0.100439652	0.342059663	-0.897305715	-0.105790091	0.233798084	-0.849278805	0.244818678	0.401530136	0.161827119	1.080584162	1.366752062	0.071304089	-0.656239641	0.029216977	-0.677935464	0.702225483	0.072790131	0.034302217	-0.071068661	-0.047487633	0.04053353	-0.668432832	1.006432562	-1.3074124	0.159436042	-0.058860671	-0.101057439	-0.340852478	-0.411410036	-0.098047681	0.298568976	-0.012417614	0.238294061	0.101651447	-0.17287089	0.117806237	0.059364327	-0.707961991	-0.846371967	-0.03343606	0.15513752	-0.073028733	0.029254889	0.90285557	-0.191012634	-0.157711306	-0.452585698	0.137778111	0.039007499	-0.096608356	-0.055964164	0.064198262	-0.010062342	-0.156717954	-0.095471978	-0.069223463	-0.560996108	-0.197406347	-1.126215806	1.423520671	0.861454242	-0.251800079	-0.610721554	-0.187116599	0.235347375	-0.948243632	0.900474184	-0.137330714	-0.075457343	-0.120214386	-0.025660797	0.356843371	-0.804024351	-0.059500192	-0.091867018	-0.075806621	0.046522123	1.099883256	-0.00650087	0.304823533	-0.203595454	0.035038485	-0.696335852	0.20172857	0.675568361	-0.139642717	-0.08446737
1552263_at	MAPK1	mitogen-activated protein kinase 1	NM_138957	5594	-0.014701994	-0.483833816	-0.351878036	-0.360024902	0.330006671	0.237187655	0.164710246	-0.080213861	0.147484122	-0.001483473	-0.512443144	0.363592849	-0.440152219	-0.884711365	-0.498434299	-0.391903524	0.13440665	-0.069917357	0.022950114	0.383291252	-0.356957823	0.076160762	-0.080934933	0.104283701	0.677559583	0.140323345	-0.086286047	-0.953269216	0.286369908	-0.381698394	0.535966966	0.556625235	-0.342036212	0.170851966	-0.006558196	0.497974091	0.268742177	0.033549514	-0.472914157	0.106899104	0.13602543	0.427856517	-0.149775557	0.353493934	-0.264512124	0.04338368	0.422185506	0.04632866	0.017682718	0.53776211	-0.915970592	0.726852233	0.035341967	0.030094614	0.075129329	-0.013888827	0.146365196	0.799865743	-0.308516851	-0.063883121	0.24780358	-0.018214606	0.009482641	-0.216726371	-0.01502049	-0.204277438	-0.524056927	0.043349486	0.170924721	-0.226134456	0.551898906	0.042399677	0.520151118	-0.052630856	-0.312304266	-0.021753922	1.015621376	-0.176522056	-0.368140817	-0.016292484	0.150045671	0.189798712	-0.565767291	0.627428748	0.513385589	0.030731807	0.337840533	0.159259708	0.244226011	0.151848587	0.10193314	-0.278787059	-0.130946164	-0.125262879	-0.104243672	0.209957379	-0.213909406	-0.547155207	-0.197903364	-0.555612255	0.160718383	-0.154609328	0.074378434	-0.455399964	0.330456063	-0.421091766	0.334932631	0.071824743	-0.590312197	0.15381327	-0.52036563	0.004452552	0.133757653	-0.204414272	0.398223815	-0.182558523	-0.099406655	-0.45673701	0.357076749	0.068432139
1552266_at	ADAM32	ADAM metallopeptidase domain 32	NM_145004	203102	-4.240973438	0.049121722	-0.261031353	-0.741083066	0.435718958	0.942643336	3.513167058	-0.164126912	0.128991812	0.185457526	0.019150853	0.11483254	0.004963824	-0.884078583	0.224396674	0.205929925	0.206510604	1.266318292	0.042524117	0.315272088	0.436725042	-1.868833513	1.147964612	-3.238612628	-0.322851918	0.252722006	0.613620713	0.707220654	-0.090952251	1.030080681	1.013275633	-0.587564552	-1.717785194	-2.632670044	-0.302061795	0.392412579	0.59702136	-1.44068009	0.570330016	-1.422620186	1.124328751	1.280392037	0.871248565	-1.73909495	-0.108178665	1.239888996	0.596157174	-0.984599642	1.371172299	-0.076046044	-0.192170725	-0.232528462	-0.941939396	-0.037033081	0.796176898	1.513479338	0.348645023	0.068310238	0.004296064	-0.141043299	-2.385627583	0.181961825	0.817916695	0.602238726	0.017592887	0.412303361	0.095525735	-0.192170725	-0.074634405	0.024854236	-0.060439786	0.651360317	0.69483852	0.161483963	0.107389557	0.014280153	0.387670627	0.132051611	0.119773282	0.048157479	0.119773282	-0.141043299	-0.276479924	-0.127807472	0.052248003	-0.076935157	-0.102413642	-0.177701769	0.209989773	-1.9993947	-0.229176944	1.206062312	0.922320488	0.003089574	0.850997933	-2.275236597	-0.27991012	0.242968165	-0.00434568	1.893084228	-0.387647461	-0.274047732	-0.327685695	0.195437552	0.316248325	0.232436133	0.077862436	-0.158882105	1.014377549	0.187223731	-1.438380117	0.203023023	0.826535096	-0.086677596	1.074212143	0.472754766	-1.926449297	0.097398925	-0.752344681	-0.173918145
1552269_at	SPATA17	spermatogenesis associated 17	NM_138796	128153	2.542563233	1.358255072	-0.585010525	2.224866057	1.350435903	-3.565230101	2.112793898	0.012956116	0.024460569	0.109416333	1.220244906	0.257845191	-0.085065135	1.326490923	0.045631454	-0.337924386	0.571859886	0.458366569	-0.138078	1.226919054	1.454591004	1.223967906	1.394360364	0.381303369	-0.728284762	0.271868746	-0.563980928	0.943799157	-0.128295529	0.604802439	1.13443205	-0.18633794	-1.490057402	-1.227451168	-0.817381319	2.087783512	-0.303681201	1.297070728	-2.111818496	-1.942090135	-1.932546491	-1.354383977	1.473617276	0.957223594	0.300571219	-1.21532651	-0.444606661	-0.157786005	-1.524612049	-0.092953597	0.166299325	-0.329062651	-1.835253776	-0.315349375	-0.368451161	1.583021047	-1.714332905	-0.371110035	-0.185230708	-0.13507536	1.298872548	-2.724219452	0.08073215	-0.844873331	-0.121826088	0.650180808	-0.220281917	-0.397920832	-0.229781733	0.427304095	0.445093754	-2.465634086	0.978606848	0.135402988	-0.235288884	0.069318449	-0.550129246	0.504447451	-0.443850908	-1.396474048	-0.315245532	0.186229539	0.051352243	0.167560454	0.697515269	-0.621286346	-0.336164877	-0.567228634	0.154508088	1.801316893	0.167863502	-0.064480526	-0.472830051	-2.176842407	2.401947019	-2.693977776	-0.839421465	-0.411129298	-2.465609112	2.307898824	0.609157845	-0.260386665	-0.110222103	0.169722557	-1.319636372	1.435231275	-0.316060882	0.983021941	0.398027031	0.249951935	2.090093602	-0.033419186	0.522788166	-0.403599055	1.28950401	-3.672165768	0.182681831	1.520697289	0.492640411	0.309269151
1552271_at	PRR22	proline rich 22	NM_153359	163154	0.182934332	-0.065696134	0.02433328	0.780949796	-1.325611404	-0.423320692	-0.373066974	0.007972706	-0.1673828	-0.047337296	0.370187887	0.198060143	-0.255244144	0.0666065	-0.025125106	0.576082546	0.045743137	-0.943748752	0.26180641	0.281173944	-0.162149727	0.076373543	-0.074872778	0.859835154	0.262732379	0.511711703	-0.837369309	1.420998875	0.106613309	-1.040957848	0.169558142	0.622335703	0.278755972	-0.455306404	-0.945050232	-0.16605303	-0.640279954	0.385903151	0.273710632	1.02166042	-0.174865059	0.88008227	-0.337118139	1.401825865	0.083469405	-0.503864688	0.769542136	-0.399027602	-0.056019881	-0.004731639	0.006083291	-0.159870799	-0.779129421	-0.103330213	-0.332570562	-0.803802537	0.674110264	-0.042067352	-0.258601167	-0.232559406	0.23164875	0.072907471	-0.258616364	0.933353234	0.125967652	0.058325292	-0.183269256	-0.193470501	-0.001577813	-0.08584268	-0.272230656	0.775388403	0.102618456	-0.49487265	0.009849625	0.103205819	0.144753366	-0.573495811	0.007172381	-0.392450507	0.089275099	0.011855145	-0.002184689	-0.106872939	0.100390553	0.421006399	-0.021686328	0.468938444	0.158504651	0.53587083	0.653211361	0.163710687	0.843252465	0.274220828	-0.024963005	-0.468907159	-0.205020421	0.027603815	-0.05659582	-0.500641473	-0.681621197	0.615673298	-0.006490753	0.065970029	-0.323591547	-0.83875102	-0.158044334	-0.203895244	0.052093474	-0.078072064	-0.273306169	-0.081532227	-0.017428779	-0.062542772	-1.30350342	0.659924528	-0.183698654	0.251482878	-0.322288926	-0.045731604
1552274_at	PXK	PX domain containing serine/threonine kinase	BC014479	54899	0.412351811	0.834580312	-1.750715775	0.064639544	-0.392715738	0.633008469	0.466641536	1.014644365	-0.402228709	-0.309481246	0.6626078	1.791547426	0.29291011	0.478068251	1.291548218	0.802748631	0.666314359	0.852271462	-0.604723567	0.468675947	-0.796810773	0.221992495	-1.213972428	3.049975138	0.799026987	-0.631769139	-0.046525494	-1.486162012	0.210477142	0.860465733	-0.19923238	-0.721669104	0.052075074	-1.588351743	-0.012886298	0.498151752	-0.202668895	0.320277162	0.957518783	0.802841544	-0.587358403	-0.427469212	-1.537880072	-0.896076405	-0.479738958	-0.972693208	-0.475066875	-0.978320871	-1.352805846	0.330861382	-0.622778338	-0.201871498	0.673364672	0.069249001	0.916346246	0.846303058	1.124300389	0.390544315	-0.894776499	-1.2467126	-0.254104539	0.99071536	-0.479915265	-1.34897976	0.099830197	-0.863062546	-0.692684678	1.063106474	0.5444762	-1.016843624	-0.040472823	0.137076882	0.513696976	-0.10468352	-0.141243617	0.160707531	1.154509118	-2.110881247	0.081468818	1.456219653	-0.058832094	-0.739374504	-0.513586422	0.46407271	-0.935238679	-0.125918077	-0.549481191	0.459055589	-0.988150781	-0.47412856	0.549132101	0.653760731	-0.32076218	0.024169213	-0.159787188	0.031181644	0.274493101	-1.35206603	-0.193261211	-0.942059239	0.11292057	0.254242424	0.220590232	1.583596682	-0.261224362	-0.796799669	0.536362696	0.433696078	0.204174504	-0.022691676	-0.1184963	-0.000461945	-0.374485888	-0.241176466	0.81231264	0.451019847	0.170315028	0.086205288	0.000908456	0.873970306
1552276_a_at	VPS18	vacuolar protein sorting 18 homolog (S. cerevisiae)	NM_080432	57617	-0.762953589	0.272877747	-0.277591541	0.572863828	-0.111551358	0.181227416	-0.381898322	0.364236006	0.078861685	-0.060316595	-1.063286233	0.13764083	-0.245464614	-0.57890266	-0.539069898	-0.529336922	-0.414861983	-0.564855811	0.061785627	-2.043978692	-0.477264824	0.12159642	0.09494636	0.390553034	0.52094646	0.124076829	1.341740773	-2.838603751	-0.283571726	0.39013265	-0.177201477	-0.175692648	-0.600994635	0.587539574	-0.062366768	-0.955037928	-0.017617779	0.558822417	0.512790266	1.101730327	0.932684829	0.686769046	0.275583055	0.930251217	-0.121666067	0.72113424	-0.149098659	0.053505063	0.959309008	0.305155554	0.000561444	0.362021957	0.240902098	-0.22361212	-0.657906215	0.309180178	1.248128652	0.151220198	0.03971476	-0.201569414	1.074517907	0.895281483	0.642154026	1.066183016	0.905099905	0.345192809	0.154764572	0.20896243	0.306545254	0.119757072	-0.716085093	1.058259746	0.295216609	0.336100661	-0.049049318	0.941583185	0.002675636	-0.704252314	0.144433991	0.406841674	0.300474	0.014285718	-0.144577792	-0.22007797	-0.239648954	0.565927209	0.085214974	-0.0662489	0.315635899	-0.037571894	-0.637823582	-0.284026785	-0.568686763	-0.280891239	-0.355228627	-0.216250057	-0.622389818	-0.284512692	-0.854713838	0.039981165	0.147467606	0.089535155	-0.026364587	-0.27131912	-0.406439864	-0.514678953	-0.390521403	-0.28055917	0.161121555	-0.031359084	-1.07973528	0.257490027	-0.481798619	-0.203010092	-0.277294992	-0.428323693	0.192599732	0.082355398	-0.152720232	-0.443715008
1552277_a_at	C9orf30	chromosome 9 open reading frame 30	NM_080655	91283	-0.474980298	-0.304145142	-0.286823842	0.134996492	-0.871378853	0.795137176	-0.551658789	-0.325385993	0.098540529	0.755518999	0.40471239	0.548095177	-0.104730879	1.179784095	0.956027251	-0.689989624	-0.686134721	-0.376897331	-0.153973183	-0.00859899	-0.807288209	0.030034181	-0.103695687	-0.165262972	0.1127838	-0.137733814	0.473206587	-0.329181862	-0.670450785	-0.251168904	-0.599597404	0.447922796	-0.158779157	-0.471670596	-0.474243587	-1.144470476	0.816126963	0.502354301	0.289555789	-0.068526267	-0.906140183	0.18626632	0.102773001	-0.577127968	-0.041715028	-0.09451439	-0.190804256	0.550404348	0.583072837	0.160468875	-0.780815947	0.028232858	0.182700707	0.2257728	1.130342458	0.421994938	-0.44563703	0.767878275	-0.747501334	-0.947542594	-0.865616993	0.276935568	0.195598493	0.809069734	0.093958782	0.296564291	-0.687730746	0.109662391	-0.43571022	-0.334825462	0.803826924	-0.722570433	0.092129762	-0.84613963	0.040791193	-0.007802178	0.406767082	-0.843220444	-0.126055547	-0.78676037	0.398840553	0.217403829	0.471095122	0.556978517	-0.968212261	0.190537002	-0.023345144	0.320765831	0.986417013	0.144669276	-0.748495304	-0.376623487	0.558558633	0.424364993	1.036941198	-0.423462665	0.259425998	-0.164882564	1.035327176	-0.31244002	0.231597869	0.285794798	0.038798095	-0.398183427	0.137981386	0.613378226	0.02780205	0.208765946	-0.094180182	0.304256063	0.074470449	0.264819935	-0.343055729	1.159333521	0.20342923	0.322596048	-0.062874984	-0.360516053	-0.25382981	-0.349257176
1552278_a_at	SLC46A1	solute carrier family 46 (folate transporter), member 1	NM_080669	113235	0.633471744	0.216412146	0.271944284	0.612200334	-0.277843214	-1.402619356	-0.585132299	-0.175277561	-0.43294996	0.103042295	-0.041663622	0.051704348	0.032654027	-1.408011893	0.031428706	0.089586545	0.179160582	0.474402207	-0.045722884	0.447527844	-0.33324808	0.529669002	-0.919060153	0.250901452	-0.196612877	-0.027995364	0.072707567	0.352652166	-0.194126649	0.193765881	0.401195938	-0.350214541	0.540228901	1.208891717	-0.155835773	0.238953394	-0.621218195	-0.11518751	0.757950222	0.590386988	-0.551131753	0.201181485	0.114098689	-0.743372488	0.172539266	-0.281124618	0.338212712	-0.668977797	-0.148421502	0.107539502	0.290527586	0.066738994	0.016018506	-0.143566318	0.202428027	-0.428063302	-0.461707062	-0.058356751	-0.261354147	0.084011983	0.028769873	-0.327692346	0.825697504	0.320495803	-0.052141795	0.38910952	-0.083815607	-0.301003177	-0.006196167	0.314886273	0.613741941	0.220850204	0.540271867	0.173839537	-0.015306675	0.202542072	0.076981864	-0.156196244	-0.078616933	-0.546883292	0.212645864	0.14409919	0.429488258	0.248296982	0.233143741	0.422121024	0.373166178	-0.009902472	0.000220791	0.471786382	-0.381891716	-0.008791619	-0.179323055	-0.716368873	0.690965085	0.433942185	0.259935487	-0.718550273	-0.180155515	0.236134119	-0.354220457	-0.005784848	-0.116345312	0.178761911	-0.598376293	0.272086724	-0.370955461	-0.499825273	-0.107409956	0.039612804	0.397743558	-0.380598026	-0.379681688	-0.383252382	0.212744904	-0.855065629	0.551492533	0.513333485	-0.856283175	-0.203612777
1552280_at	TIMD4	T-cell immunoglobulin and mucin domain containing 4	NM_138379	91937	-0.824838626	1.550583363	0.213178266	-0.424346865	0.026183785	0.362191478	-0.183961632	-0.371921843	0.23760274	0.19125026	0.460586759	0.37994788	-0.291623971	-0.241254727	0.059682531	-0.125795951	-0.073541679	-0.119287554	0.254894537	-1.908949613	-0.727861387	0.177443551	1.501828933	1.739634634	-0.430715106	0.447121798	-0.065613586	-0.835694883	0.193244861	-0.960892791	0.585252463	-0.332736301	1.568103379	0.003082995	0.421495667	-1.174190928	-1.281146869	1.311599521	-1.299304852	1.034293483	1.114782692	-2.252615503	-2.0919759	-0.283792173	-0.187780412	1.115397391	-0.610201302	1.726328329	1.739197448	0.292594489	-0.061600748	-0.225651359	-1.100158036	0.271226392	1.485514924	0.873959837	1.040501623	0.121319934	0.148302501	-0.025431666	-1.798696103	1.314860927	-0.145278281	0.54978775	0.234506826	0.473188623	0.112071858	-0.411384673	0.430199495	-0.065411104	0.250421143	-2.595502974	0.167980548	0.815811269	0.295939654	0.111228176	0.072865335	-0.135275911	0.051789347	0.029445413	0.011210178	-0.123311543	-0.09528762	-0.039884379	0.198020684	0.294393989	-0.400514588	0.113336455	0.180029242	-1.971604647	1.477827326	-1.296785938	1.745473316	1.750625096	-3.766679468	1.51098168	1.143544471	-0.681561163	1.176585413	-2.170355756	-0.204305951	-0.028217689	-0.149360912	-0.463852093	-0.379021926	-1.362552793	-0.263995876	0.044294811	0.464941857	0.174385834	-0.8486285	-0.349100395	-0.56851153	-0.387935477	-1.611300038	2.318712219	0.454882256	0.20216096	0.310760416	-0.303387421
1552281_at	SLC39A5	solute carrier family 39 (metal ion transporter), member 5	NM_173596	283375	0.294835754	-0.861753784	0.019300063	-0.524370091	-0.578228837	-0.086200502	-0.35981472	-0.190866809	0.084137537	0.190233042	0.068856979	0.232951781	-0.180682396	0.511207531	-0.114845212	0.213309468	0.159680988	0.902892386	0.238234336	0.69798574	1.512948981	-0.259284911	0.049473029	0.219302062	0.262525739	-0.569586206	0.520020958	-0.158838357	0.248542186	-0.379654463	0.076690779	-0.097061454	-0.752874224	0.48149046	-0.129452586	0.458738847	-0.191306628	-0.603073624	0.932006333	0.527672494	-0.069147398	0.246026975	-0.694383116	-0.447642575	-0.02694442	0.364780041	-0.339626665	0.779481188	-0.107701255	-0.036418725	0.094339381	0.092023125	0.071246837	0.09856066	-0.710138468	0.202441214	0.70470992	-0.045752197	0.128048485	-0.032201677	0.089192623	-0.146070015	-0.231882224	-0.451145915	0.139316421	0.271862313	0.043301074	-0.071544469	0.176580575	0.036476291	-0.680169543	0.244755276	-0.559551901	0.351089006	-0.080878602	-0.165336305	1.050128576	-0.176808267	0.003548732	0.019081377	-0.05902533	-0.039608259	-0.199358662	-0.03839515	-0.025849112	-0.251201708	-0.222737366	-0.079510324	0.051335287	0.43279893	-0.131735998	1.565662225	0.79007189	-0.404300728	-0.731482295	-0.810422921	-0.460108161	-0.163911492	-0.129330023	0.250857431	-0.870170563	-0.045106449	-0.005273578	-0.169622595	-0.623930876	-0.233093269	-0.098069538	-0.019494041	0.085946823	0.184021226	-0.924165096	-0.199133795	-0.038994474	-0.212316799	0.835111438	-0.42555353	-0.374918037	1.294797317	-0.351848588	-0.150722833
1552283_s_at	ZDHHC11	zinc finger, DHHC-type containing 11	NM_024786	79844	-0.57758177	-1.11805828	2.034375813	2.022416497	-2.259406239	-0.898841222	0.446504992	-0.786966792	-0.751924716	-1.173041525	2.809705833	-0.609783716	2.375511751	-1.197349585	-0.521249985	0.102679803	-0.725929046	-1.6649003	2.462105353	0.811199569	-0.017534487	-1.054693731	-0.145798393	3.505759131	-1.222270187	-0.494936426	1.552106069	2.24580322	-1.206016228	-0.902470246	-1.967830044	0.162665513	-0.800890757	0.765359966	-2.146899165	2.445928354	-1.54121991	1.305752815	1.764239769	0.695901324	1.196273716	0.401565567	0.015477126	1.161063074	-0.771287982	1.792736243	2.09139156	-0.610024129	2.534501864	-0.548297731	0.657938227	-0.760788264	1.700344379	0.631345396	-1.131163539	4.531171928	-1.236296004	-0.808725364	-0.627330317	1.443282872	0.07086281	-0.160907275	-1.077928334	1.939649318	1.966884902	2.012325423	1.380971344	0.337346655	0.349362018	-0.923866977	-1.340198662	2.702697045	-1.123570776	0.036739225	0.615913371	2.539032485	0.641830216	1.151246117	-0.501806346	-0.488922277	-0.110563505	-0.661062173	-0.130820657	-0.700761607	-0.084042351	-0.735479739	0.264875951	0.221260556	-0.665633215	-1.74142913	1.805024017	-1.494831464	-0.988794956	-0.562807869	-2.763479806	-1.464625629	-1.570229128	1.494071558	0.340741914	-0.717443939	-1.679991017	-0.83009875	-0.344432162	0.228249233	-1.157722483	-2.404051407	-0.935756488	-0.942027228	0.861931413	-0.445366394	-1.28507543	0.014366101	-1.602617229	-1.06073798	-1.603207403	-0.579962578	-0.86303029	0.493394167	0.015285229	-1.126380062
1552286_at	ATP6V1E2	ATPase, H+ transporting, lysosomal 31kDa, V1 subunit E2	NM_080653	90423	-0.86824723	0.085428959	0.438294766	0.446659544	0.495174058	-0.461005759	0.241700918	-0.576628601	-0.528281016	-0.234335334	0.074846046	-0.238774399	-0.346031636	-1.250201144	-0.486771382	0.087149468	-0.11120725	-0.131776954	0.820030369	-0.317569724	-0.881498516	-0.294438742	-0.615843812	1.588881579	-0.346794332	1.040627849	-0.354036915	-0.71249282	-0.150396516	0.084112931	-0.308830358	0.903250071	-1.273811091	0.956309525	-0.799188168	0.145348079	0.193569289	1.122814544	-0.435145095	-0.330029776	-0.288075927	0.056152758	-0.827654695	-0.000506609	0.187335258	-0.697127948	-0.459632635	0.517849892	-0.938845092	0.064809365	-0.025301296	0.136827356	-0.154450369	-0.484133913	-0.504516503	1.251012976	0.20848951	-0.002476376	-0.644947385	0.687108017	0.440281391	0.123770914	0.18477177	0.437773561	0.037536435	0.59032773	-0.347229391	1.027405755	0.104775772	-0.407171931	-1.538458135	-1.058329156	-0.458702492	0.660576184	-0.569621812	0.411381198	0.483369433	0.773951277	-0.314062527	1.551978755	-0.547426066	-0.08399529	-0.335296361	0.270119084	1.358730147	0.463178425	1.181948195	0.019993047	0.180702165	-1.387090401	1.136323625	0.508438958	0.485714671	-0.175473316	-0.350877663	-0.119266246	-0.698087663	0.113939724	-0.05257467	0.821561585	-0.334681282	-0.610743177	-0.165107299	0.355052615	-0.760872837	0.523721534	-0.529640126	-0.16405154	0.302099282	-0.182105375	1.009210998	0.176540942	-0.283100931	-0.029140806	-0.619089654	-0.325400641	0.762661214	0.458857154	1.094972831	-0.356847393
1552287_s_at	AFG3L1	AFG3 ATPase family gene 3-like 1 (S. cerevisiae)	NM_001132	172	0.427895488	-0.746400634	0.116650248	0.327248084	0.182919221	-0.836132157	-0.356049024	-0.451699049	0.028661353	-0.056692652	0.103562769	0.083341391	-0.659156723	-0.481382134	-0.177589964	0.046227448	-0.229730876	-1.586821755	-0.200901786	0.789920874	0.147459806	-0.172073012	0.642356474	-0.204259473	-0.219429362	1.394990808	0.1461909	-0.033230421	-0.246148906	-0.022313492	-0.495298276	-0.852625797	0.101848062	0.419971989	0.883895931	-0.281326692	-0.231014337	0.199264971	0.272344347	0.39406527	0.361353934	-0.337433231	1.061067356	0.599018106	0.010764669	-0.013206729	0.112521147	0.442483534	0.488091812	0.178366391	-0.078215353	0.16948379	-0.159136797	0.590980701	-0.068680386	0.117422565	0.543499439	0.126430914	0.022856449	-0.758168078	-0.790515774	-0.033639946	0.149780488	0.179812637	0.281626328	0.079420282	-0.361802202	0.026186316	0.271771686	0.102021437	-0.071520506	0.254223594	-0.570097939	0.387125972	0.402200087	0.084802793	-0.296298716	0.082263652	0.211523346	-0.099165664	0.07319699	0.182098908	-0.20529108	0.214877717	-0.114225973	0.196483348	0.400802583	0.27783528	0.078428505	-0.021130667	-0.509961164	-0.19160325	0.491756999	-0.170502291	0.222828986	0.119655364	-0.167587561	0.291656285	-0.316839634	-0.624438095	-0.346300631	0.007631731	-0.020278062	-0.743077943	-0.7669218	0.044559216	0.005847013	0.144110074	0.120804669	-0.165138506	-0.205919871	0.069538047	0.224308049	0.06292956	-0.646784603	-0.710981703	-0.174112417	0.753945798	0.098151403	0.151891709
1552288_at	CILP2	cartilage intermediate layer protein 2	BC034926	148113	0.104120753	-0.726898019	1.238734155	0.214395497	0.264744908	-0.596630567	0.194840126	-0.472537317	0.146230319	0.435925452	0.029348125	-0.008426774	-0.315506286	0.471500716	-0.021744094	-0.295251825	-0.013582258	-1.28069188	0.265084422	3.093064135	-0.392463118	0.559865885	0.683472614	-0.729718898	0.348967802	2.499166563	-1.540313368	0.219418969	0.100364591	-0.364652189	-0.904554245	-0.85738311	-0.685459698	2.615306677	0.222236917	-1.146675761	-0.252833127	0.513834915	-0.315660574	0.616352306	-1.244223397	0.679789309	0.841636003	0.191098032	-0.211668268	0.497025324	1.048464025	-2.049569004	-1.108574616	0.106348271	-0.151725886	0.020376075	-1.295806844	0.142536522	-0.802884581	1.452487695	-0.352272501	0.129645015	0.330391538	-0.080063617	-1.198704646	-0.4213919	1.551940758	0.163543705	0.185024849	0.579264506	0.160565248	-0.024327395	0.22331444	-0.043622807	0.017234801	-1.924610071	-1.214094627	-0.513691659	0.202977033	-0.306705926	-0.351390491	-0.360888474	-0.146441737	-0.835653073	0.32602915	0.421340276	-0.33382308	-0.23911699	-0.04314732	-0.462110929	-0.306396119	-0.106965898	-0.028870732	0.346711135	0.580652441	-0.833910104	0.335632977	0.03408454	0.174554871	0.237904916	-0.067290556	0.883772882	0.18995464	0.218496155	-0.316369459	0.200106472	-0.050544219	-0.306534716	1.992261073	0.248824125	-0.213777195	0.09701854	-0.27782751	0.230785085	0.112586361	0.280901347	-0.938177893	-0.250526112	-0.912155539	-0.648924005	1.475036101	0.926273556	-0.525768528	-0.252034105
1552291_at	PIGX	phosphatidylinositol glycan anchor biosynthesis, class X	NM_017861	54965	0.775627709	-0.079873599	0.577777525	0.151005705	0.151582701	0.428937015	-1.80320752	-0.591141259	0.133316645	-0.074242327	-0.023281093	-0.25889849	-0.239581087	0.249384634	0.300741949	-0.227597094	-0.212892469	-0.558671607	-0.314710787	0.453192661	0.090781375	-0.060934326	-0.084531676	-0.133135841	-0.589116881	1.478462728	-0.32474754	0.006786548	0.433162836	0.818271657	-0.189074376	-0.018376199	0.775784574	0.121269468	-1.17305393	-0.026348345	-0.143025704	-0.51615008	-0.017182738	-0.111627333	0.198911716	0.230720152	-0.556208579	-0.021742893	0.112867963	-0.585812738	0.526499587	-0.099721777	-0.029809942	0.394493078	-0.130483482	0.887071499	-0.130217186	-0.594932036	0.777026257	0.178509225	0.003966438	-0.084475672	0.550370758	-0.22196967	-0.362012446	0.180014398	0.162007555	0.174799037	0.159548929	-0.150054013	0.188238418	0.344129366	0.496061495	0.010949775	0.592597713	-0.288069696	0.469717062	0.151195866	0.25291316	0.045918887	-0.029689158	0.447717709	-0.247052599	-0.002475775	0.468602364	-0.359687825	0.225950248	-0.286151391	0.375879615	0.230369082	-0.30688998	-0.754242702	1.203518727	0.137630017	-0.132265009	1.008455927	0.102714955	-2.083080204	0.720507174	-0.331857616	-0.320736212	0.666537138	-0.490520493	-0.775054687	-0.367615359	-0.134403265	-0.038549451	-0.024770289	0.186734409	-0.747217885	-0.398996309	0.070421333	-0.999435152	-0.530881453	0.825217371	-0.511539635	0.142994419	-0.491278645	0.183419386	0.012770449	-0.127717786	-0.14696167	0.53838142	0.083547176
1552293_at	TMEM196	transmembrane protein 196	NM_152774	256130	-0.037372258	0.115015415	0.221120077	0.081106921	-1.984598772	-1.392111604	0.336687711	-0.186428889	-0.149552532	0.175137713	1.582035248	0.020271319	-0.041363792	-0.91784865	0.196805282	0.009821648	-0.035395866	0.893152672	0.033716577	0.09471633	-0.367206974	-1.761198591	0.51496783	1.405908743	0.309976366	0.218095225	-0.189229012	-0.204647053	-0.115011236	0.073500402	0.591857287	1.107433855	-0.12989658	-1.199984887	-0.60050309	-0.915232338	-0.967679867	0.099289052	0.787830656	1.246659428	0.864133294	-0.04106896	0.841653071	-0.581158906	-0.12042249	-1.618184256	0.536787261	-0.306027231	0.308389255	-0.064992757	-0.031156163	-0.064944343	0.875454463	-0.150737283	-0.173218888	1.336622966	0.637514041	0.246190969	-0.033455374	0.177571497	-0.229257942	-0.749622045	0.082422637	-1.610850382	-0.133480756	0.196569673	-0.091458932	-0.056801455	-0.072190021	0.055118111	0.706022749	0.724982119	-0.353620151	1.284821716	-0.026257462	0.14321859	0.345440208	-0.041363792	0.056050637	-0.640347376	-0.020593285	-0.03805116	-0.034349913	0.093574519	0.029413055	0.174181244	0.008654931	0.209985503	0.276506169	-0.583789733	1.063228733	0.297076581	-0.102091114	0.294252925	1.148140527	-0.657343328	-0.312948756	0.226374953	-0.662677785	0.938192901	-0.266192436	0.066397088	-0.041363792	-0.1524083	-0.061511718	-1.513414411	-0.288007893	-0.000754711	-0.477526975	0.156586308	0.517818805	-0.028491371	0.596321207	-0.057991619	-0.047149169	-0.691236778	-0.754532008	0.617034435	-0.994939284	-0.074564405
1552295_a_at	SLC39A13	solute carrier family 39 (zinc transporter), member 13	NM_152264	91252	0.22672439	0.392096004	-0.500521603	-0.333000281	-0.778379558	-0.225917616	0.277421199	0.6213547	0.961765502	0.372192696	0.766702195	0.683963922	0.468161755	1.305115558	0.247355584	-0.48961001	0.5616183	0.781255087	-0.186714016	0.116605582	-0.589043705	0.566450406	-0.78706098	-1.1812817	0.431108316	0.063303663	0.719561218	-1.301152724	0.509362063	-0.73839679	0.33321675	0.659124993	0.140788036	-0.573160532	-0.310747208	-0.373884135	-0.320975618	-0.138413386	-0.439717094	0.281755792	0.466283562	-0.227262853	0.326928401	0.469590462	-0.128753549	0.377753113	0.186250833	0.269589249	0.511585537	0.162279845	0.18691973	0.422750526	-0.276754556	-0.128353523	-0.84997096	0.326953446	0.561389205	0.237146699	0.040548969	-0.782545902	0.906858578	0.749735645	-0.312352275	-0.307887963	0.656137109	-0.591239021	-0.081525271	-0.042939045	0.413164477	-0.231550715	0.365034436	-0.797987166	-0.321223286	-0.061475002	-0.688728542	0.763500069	-0.277689253	-1.026819379	-0.518672476	0.140186743	0.024809021	-0.11640402	-0.798368555	-0.62019412	0.28628395	-0.081121666	-0.128753549	0.009622617	-0.515530489	-0.979097341	0.73567944	-1.036177866	-0.266737665	-0.94203866	0.108127505	-0.222560582	0.479446276	-0.522979678	1.070580247	-0.35263559	0.640332054	-0.436152068	0.222480916	-0.14444173	0.975817745	-0.112152765	-0.179236743	0.407933824	0.248248362	0.241486567	-0.797578767	-0.470724293	-0.377596301	-0.281379126	1.117399463	0.364758155	-0.400703047	-0.277299277	-0.0668222	0.087797298
1552296_at	BEST4	bestrophin 4	NM_153274	266675	-1.597738618	-0.489311532	-0.343406058	-0.482988884	0.221387288	-0.742690119	-0.142012394	0.239598472	0.073268149	-0.15803275	0.813798457	0.11241344	0.099668211	0.630762154	-0.275840924	0.143522501	-0.260042214	1.091720182	0.017206051	-0.363031274	1.954704628	0.160780085	0.434309686	0.491140072	0.806232621	0.212433858	-0.835747064	-1.035655937	0.154816723	-1.588229938	-1.154744541	0.275036418	0.460114415	-1.173737299	-1.480768827	0.267232599	-0.423232295	-0.314282776	0.990330351	0.178810365	1.240347815	2.904485226	-1.156092531	0.92889313	-0.066504655	0.120859617	-0.12895012	0.271335709	-1.765621993	-0.077161152	-0.052829718	0.153208666	-0.841139947	-0.059029535	-2.12209021	-0.121429926	-0.850395008	-0.067129334	0.101337032	0.116820301	-1.084608902	-0.251968964	0.341016569	0.422476902	0.183984497	0.200168328	0.052714964	0.142982469	-0.072763646	-0.341580404	-0.767675625	-1.159275385	0.066031079	-0.790442702	-0.173419859	0.088493136	0.238230086	0.151061798	-0.17948586	-0.668016344	-0.077161152	-0.087896949	0.154280903	-0.203321345	-0.121889559	-0.072617827	-0.116706993	0.004776602	0.016616595	-0.88005029	0.06983822	-0.153158527	3.524479902	0.520462082	-0.082701148	-2.505576815	-0.48878942	-0.215253274	2.466241072	1.550807718	-0.052146613	0.063028157	-0.142149709	-0.081572103	0.294483962	-0.121795232	0.065879898	0.030697504	0.091726711	0.101892876	-0.200726984	0.089614547	-0.003777454	0.063028157	1.077414929	1.01191591	-0.067076726	0.718210641	1.870905066	-0.006562115
1552299_at	AKD1	adenylate kinase domain containing 1	NM_145025	221264	-0.554467656	1.467206864	0.013288979	0.155790261	-0.130266608	0.511794023	-0.802584799	-0.275940559	-0.168513179	-0.093524396	-0.320448554	0.174153411	-0.181923904	0.615516492	-0.32207236	-0.179653227	0.048582314	0.859427394	-0.504978586	0.969916876	0.712948324	-2.495901847	-0.683419425	0.802013535	0.707315922	0.068102816	0.560527702	-0.339171264	-0.410331518	-0.011174194	-1.780203537	-0.576789752	1.058134059	0.172333511	-0.153590567	-1.209718228	-0.297004643	0.456616012	-0.001658994	0.018381477	0.911307825	0.242195663	-0.557457543	0.328793032	-0.516682553	-0.850854506	0.118582086	-0.470696793	0.437131509	0.545920133	-0.300092984	-0.318255956	0.018422826	0.690701688	0.598457275	1.501177779	-0.176751691	1.10429954	-0.19768635	-0.058110916	-0.224512475	0.003029542	0.658710504	1.13089942	0.036596191	0.12076886	-0.012763086	0.479311994	0.867834628	0.150626525	-1.18407033	1.254090842	0.794057344	-0.240049409	0.47395609	0.446898852	0.709453597	-0.042475342	0.323438325	0.213159922	-0.248313637	-0.363186105	-0.649634416	0.30262212	0.428415849	-0.523000024	-0.252029976	0.092270577	-0.021956533	-0.208278811	0.598232309	-0.900224163	0.007964242	-0.252942562	1.048527003	-0.576767829	-0.267762186	0.677817001	0.708866968	0.777998293	-0.215792472	-0.301314226	-0.0906715	0.03916247	0.131366556	-1.218468944	-0.257599919	-0.218287776	-0.999148995	0.03094618	-0.454859301	-0.294775121	-2.070800425	-0.293899569	-0.267233877	-0.080456642	-0.432572951	-0.302238695	-0.188215094	0.218167947
1552301_a_at	CORO6	coronin 6	NM_032854	84940	0.423073368	0.37518454	-0.361250477	-0.036275723	0.329323528	0.382254365	0.129760062	0.069972291	0.120293055	0.161442522	0.065007316	0.129317239	-0.295303347	0.119898035	-0.047893747	0.15964924	0.111380755	0.89551444	0.175386412	0.336895194	0.044709013	-0.49119082	-1.089722743	-0.664161224	0.021907299	0.65196215	0.266372627	-0.072907809	0.176354231	-1.171319803	0.302613892	-0.240934286	-0.031342945	-0.698704107	0.238719428	-0.125419085	0.306731751	0.006688487	0.189800865	0.154216627	-0.420593788	-0.019484495	-0.114826388	0.168884093	-0.05980988	-0.575690347	0.487423357	0.064589012	-0.039218763	0.122470708	-0.316703697	0.084824202	0.210922674	0.15081338	-0.456993481	0.341482734	0.528946432	-0.09655005	0.250217744	0.073959315	0.699162643	0.154987826	0.478678486	-0.045494464	0.018912181	0.438528386	-0.047705393	-0.257782775	0.259685083	0.010072884	0.239765572	-1.974305132	0.323779888	0.644719797	0.094072279	-0.145090198	0.877797635	-0.406352548	0.109017341	-0.191265528	0.203034585	-0.151957302	0.099184598	0.142748553	0.024655687	0.169912455	-0.233157647	-0.023426457	0.128650714	0.467968893	-0.042046143	0.119717835	-0.495121782	-0.738699277	-0.273861656	-0.881588175	-0.327849696	-0.162885493	-0.099346509	2.809079144	-0.068955879	-0.033835021	-0.020651153	0.092705929	0.107919702	-0.418982267	-0.447753718	0.047932631	-0.205609179	0.094925591	0.169514611	-0.588616254	-0.305620142	-0.168040571	-0.276742557	-0.275810405	-0.10496083	-0.982479637	0.175775261	-0.209577773
1552302_at	TMEM106A	transmembrane protein 106A	NM_145041	113277	0.336318063	0.662191559	0.440350965	-1.314153557	0.938032193	0.435592057	-0.55881166	-0.194373978	0.287539044	-0.38725698	-0.869806134	-0.181816469	0.26730383	-0.587479455	0.169396332	-0.265812784	0.358015406	0.888604727	-0.137722324	1.098746447	-0.212498116	0.466313063	0.756843092	-1.504431264	0.264292008	-0.706933569	0.298207755	-2.628294978	0.03184165	-1.863579415	-0.186250796	-0.186384131	0.451460888	0.328928653	0.835669771	-0.028282293	-0.073898175	-0.102025886	-1.276813023	0.347619962	-0.886657222	0.128364279	0.262325753	-0.45614396	-0.19291986	0.505454791	0.046822192	0.28863358	0.756599932	0.341340084	0.142624656	0.294138488	-0.030281645	-0.112656312	-0.214080018	-0.114141894	-0.074275959	-0.161161644	0.145817133	-0.329886041	0.155403245	-0.094910457	0.6728061	-0.889030482	0.097170835	-0.088410765	0.743877053	-0.205432559	0.55149739	0.003477365	0.438750135	0.558452803	0.134283744	0.614819984	-0.364947997	0.019372473	0.452190997	-0.288298999	-0.169907094	-0.468823652	0.172000572	0.082848123	-0.115293532	-0.224952493	-0.063187796	-0.090530024	0.266603158	0.031673271	-0.141342851	-0.089822153	0.474296398	-0.659591888	-0.978418274	-0.184034714	-0.220376037	0.045494396	-0.012190478	0.231716697	-2.050192154	0.161403064	0.476986013	-0.123695514	-0.107093448	-0.001143023	0.635453511	0.037589092	-0.12767573	-0.021529695	-0.206090987	0.08826661	0.222289506	0.49029266	-0.003447437	-0.334019182	1.18813222	0.362650167	1.166309379	1.027652895	0.22862981	-0.244559065
1552304_at	ALG10	asparagine-linked glycosylation 10, alpha-1,2-glucosyltransferase homolog (S. pombe)	NM_032834	84920	-0.280693614	-0.933173184	0.533722508	0.038819472	0.743438976	-0.008663863	0.496662069	-0.462235947	-0.06562145	-0.362630895	0.260159722	0.361729013	-0.537634701	0.517886709	-0.376935089	0.29863415	-0.033128954	-2.321194295	0.247417394	-0.616721941	-0.046571527	-0.512731302	-0.44391643	0.669991226	-0.308904204	-0.242966507	-0.287187062	-1.005119983	0.121562012	0.845431504	-0.164074053	0.809574461	0.342497614	0.336737472	0.016555159	-0.812663926	0.337718492	0.541815527	1.181218087	0.582387407	0.183365521	0.707995186	0.186206732	0.128243681	0.374938897	-1.939420901	-0.120718455	0.356698709	-0.585354681	-0.416812721	-0.817175944	-0.396041016	-0.647346503	0.196307742	0.74546167	0.46291771	0.209274246	0.16593049	-0.668386282	0.333945425	-0.464575516	0.096813445	0.406136146	0.693176921	0.644478974	-0.064499994	0.535915199	-0.089273736	-0.119541888	-0.211555193	0.35147187	0.32308103	-0.034559909	-0.574440637	-0.069118483	0.122080077	0.627236468	0.978212041	-1.011046559	-0.871621097	0.171816221	0.155238469	-0.422608751	0.509153978	0.562220566	-0.070222723	0.16665963	0.277404123	0.792087231	0.594668337	-0.489900211	0.478117465	0.256482552	0.297172517	-0.155173671	-1.053249914	-0.372683248	-0.151976801	0.708454226	-0.849008277	0.012710845	0.573595514	-0.473329986	-0.62514713	-0.236058414	-0.856963698	0.580495018	-0.104411656	0.258018436	-0.642301699	0.957786016	-0.151124696	-0.190114493	-0.173352419	0.09295824	-0.191380482	-0.695621608	0.03193838	1.113970374	0.124093026
1552307_a_at	TTC39C	tetratricopeptide repeat domain 39C	NM_153211	125488	0.634042671	0.724437705	0.121756921	1.495384415	-0.016251141	0.735191084	0.688973099	-0.161248126	-0.005031319	0.203504542	1.576349381	0.190251699	0.121781372	0.369891927	0.036749593	-0.030131583	0.275961086	0.656112241	0.344907967	0.803261376	-0.391291266	0.080064	-0.968032467	0.88520966	0.472155365	-0.501916319	1.476607204	0.280869094	-0.40631566	1.301514712	0.675857708	0.607502705	-0.486279221	2.059831065	1.066180826	-0.525839381	1.094320963	-1.18651666	0.790120454	0.061841803	-3.184786076	0.325640108	0.929652792	-3.170836145	-0.274977882	-2.605990763	0.069311954	-0.226586519	-1.00671438	0.449980338	-0.036315683	-0.199862514	-2.469876595	-0.047321114	-0.398329888	0.190591545	-2.298380415	0.026598612	-0.044510752	-1.006467387	-3.843285776	0.404394519	-0.024815936	-0.032358697	-1.164737052	0.131574695	0.653544773	0.007325409	-0.833558618	0.532602229	-0.328099691	-1.242215121	-0.394908533	-1.76913009	0.583466234	-0.987056153	-0.687122735	-1.140379581	-0.448639167	0.424854277	-0.753313924	-0.459669886	-0.22355051	0.183318276	0.217643189	-0.496002355	-0.684995388	0.325502086	0.496432144	0.7089482	-0.39442409	0.152100636	0.532873914	0.60473528	1.070964648	1.203558038	0.431993081	-0.74751354	0.392998823	0.271674385	0.036497507	1.575413026	0.196285463	1.28402413	0.169032143	-0.400463007	-0.710823254	0.000799913	-0.332611979	1.032696314	1.657287744	0.472718845	0.380117986	0.427093196	-0.542288973	0.079125776	0.889806676	0.822110844	0.267120506	-0.151269576
1552309_a_at	NEXN	nexilin (F actin binding protein)	NM_144573	91624	3.330762698	-0.4968442	-0.787654712	1.951283974	-0.696739251	3.238001581	-1.18136594	4.275748027	3.950604646	3.811998483	0.422313275	-0.583795671	3.558907786	2.044671395	-1.187460765	2.971022412	2.153036546	6.743305673	-0.855010733	0.576951053	-1.429021898	1.028345066	-0.144012217	-3.406943833	-0.345009852	1.721190767	2.178952385	-3.901984945	-0.598563617	-0.56652074	-2.462127486	1.525802548	1.925401692	-2.240112725	-0.522045366	1.31008239	2.97002774	-0.650804596	-2.403140641	-1.279913886	-3.434955724	1.731458409	-1.373258748	-0.479238443	-1.137607581	0.800904917	-1.55399795	0.576160845	-1.561200891	-0.999149035	-1.176506281	-0.575617585	-0.218462607	0.012609069	0.459516384	-3.228153127	-2.038650537	-1.143443323	0.207668489	-1.257885849	0.125383042	0.872046576	-3.275461767	-0.989943803	-0.513148912	-0.814034035	0.22225043	-1.170644631	-0.423393652	-1.000688081	-0.56896933	-0.583196293	-0.101935932	-2.666445845	-1.051550402	-1.389936469	0.555982914	-1.195377408	-1.253278849	-0.215215551	-0.540727399	-1.093971096	0.247563319	-1.215447919	-1.305370204	-1.034769476	-1.215188709	-1.115250252	-1.170403416	0.159051244	-2.870086408	-1.527939803	-1.178607264	1.29170877	-3.367447038	0.542800447	1.966191376	-1.182029193	-3.68031891	4.065454627	-0.0925502	-1.116079864	0.039028799	-0.776942397	2.751391965	4.131058303	4.3422898	3.814560977	1.181761947	1.246634868	-3.355515382	-0.357194627	1.609853205	-1.267153323	3.71574448	2.824539193	-0.309175209	1.984171065	1.089495768	-1.353101564
1552310_at	C15orf40	chromosome 15 open reading frame 40	NM_144597	123207	0.407306632	0.824102122	0.103292144	-0.348287542	0.186538561	0.82580189	0.021382514	-0.762185262	0.03383383	-0.677023411	0.314512242	-0.654277747	0.468126597	1.078450283	-0.765663732	0.120236948	0.000946143	-0.282959068	-0.775272999	-0.432136299	0.336504522	-0.436499089	-0.985732114	0.136258	0.536921706	0.063789107	0.527309389	0.44999457	-0.075777497	0.216007451	0.464568748	-0.109751097	-0.24107393	0.106767781	0.09063754	0.285060335	-0.129293402	0.172862565	-0.286557366	-0.88691554	-0.404822345	0.700317685	-0.165491823	-0.777078811	-0.604374454	-0.275393953	-0.69507813	-1.063645755	0.275824892	-0.099723193	-0.145438375	0.045293736	0.093225064	-0.175197519	0.734104953	-0.651217053	-0.037321692	0.167968165	0.449121428	-0.366604055	0.076480795	-0.126570916	-0.686662583	-1.084315863	-0.521912293	0.318466242	0.312292954	-0.333317147	0.151464324	0.627109682	-0.606459731	0.512776023	-0.394838966	0.235736936	0.032833001	-0.550128536	-0.395683979	0.656972058	0.347735784	-0.228262879	0.269599124	-0.750076239	0.32747288	-0.061812358	-0.256673617	-0.383610537	0.644904684	-0.072542754	-0.063416838	0.617009284	0.355024561	0.481124658	0.345151532	-0.355606327	-0.149970544	-0.01219536	-0.065507654	-0.101605293	-0.461269037	0.171546748	0.498217066	1.147077474	-0.651861847	0.443107057	-0.227692312	0.08523869	0.358560558	-0.041114888	0.654482176	0.284391791	0.471108785	1.233247523	0.527364766	-0.786712544	-0.361492289	-0.584102106	0.875080847	-0.312730026	-0.110052155	0.750345326
1552311_a_at	RAX2	retina and anterior neural fold homeobox 2	NM_032753	84839	0.854569511	1.317784613	0.15629987	0.641335319	-2.307646788	0.136374428	1.011609651	-0.063963833	-0.036781221	0.166129299	0.850390143	0.288407203	-0.069796278	0.653334949	0.212863174	-0.181729557	-0.152258438	1.322980579	0.097900623	-0.909616009	0.139058506	0.304565471	-1.955955453	1.226972802	-0.024458822	-1.681061427	-2.229582741	0.315772986	0.218343504	0.015152276	0.902341886	-0.75927368	1.188237613	1.449032641	0.248591	-0.626914329	0.381322946	1.301028345	-0.555262356	0.738528158	-0.698899225	-1.516310383	1.566921316	-1.121432039	-0.35707823	0.25695225	0.200250985	-2.00997397	1.175102304	-0.09082106	0.121491461	0.139657088	0.755861664	0.028625775	-0.849915369	1.575698085	1.540139564	0.262115906	-0.031080471	0.141100505	-0.394794657	-2.217766158	-2.070320664	1.82101057	-0.062301741	0.378052263	-0.19623824	-0.078169459	0.081455216	-0.027022254	-0.808416699	1.727995126	-2.109281467	-0.63605162	-0.18082759	0.078444897	0.569552183	-0.321851976	-0.144324256	-0.381096317	0.109744261	0.182343487	-0.098465621	-0.145203681	-0.109579771	-0.179881703	-0.063963833	-0.035150135	0.092688299	0.277660058	-1.664353694	-2.334768125	0.734475762	1.563992068	-3.376917346	1.282128535	0.454570499	-0.078797314	1.099883917	0.388540136	-0.356375697	0.022373566	0.082958024	-0.042504586	0.823154081	-1.306681578	0.097157157	0.173201348	-0.131789826	0.121491461	0.108919279	-0.221984915	0.382497012	-0.173632089	1.008149804	1.347681456	1.854344271	-0.138245178	-2.238923987	-0.211815283
1552312_a_at	MFAP3	microfibrillar-associated protein 3	NM_005927	4238	-0.127701015	-0.198227255	0.202385989	-0.085052842	0.604201797	-0.644535754	-1.065850579	0.401771189	0.380071675	0.573611649	1.317619728	0.135395365	0.264496314	-0.294985756	-0.225125375	-0.340507885	0.096549905	0.309411826	0.61685331	0.036892739	-0.387703441	0.270115444	0.196067818	0.470841007	0.340907261	-0.213947103	0.324851695	-2.112105788	0.116452042	-0.631837123	0.620920064	-0.151979247	0.561075161	-0.488574427	-0.320460998	0.51448813	-0.11961375	-0.315152122	-0.467528141	0.178661097	-0.1286241	-0.060589808	0.401275731	-0.513637397	0.217942996	-0.220887946	-0.238432872	-0.092365455	-0.008465591	-0.391024657	0.202701657	-0.349884181	-0.303104436	0.40864434	0.112000725	-0.040354719	-0.988802642	0.82678412	-0.246384992	-0.983230225	-0.658716172	-0.023755771	-0.933024905	0.656374425	0.185411446	0.105615335	0.615630659	0.252859819	-0.325743098	1.067612631	-0.681989326	-0.624476044	0.14000845	-0.568031748	-0.374618041	-0.176383157	-0.215771044	-0.690409559	0.134792229	-0.275788132	-0.488673178	-1.067304355	-0.630618879	-0.510613213	0.228577554	0.486322351	0.084354643	-0.306672504	0.361545744	0.482364222	0.179558382	0.769367442	0.501326046	0.154629403	0.450121443	-0.182124451	-0.110937386	0.062404781	0.577799272	0.454957527	0.155896268	-0.306355723	0.145817309	0.018500748	0.178427622	-0.044613399	0.329454961	0.058991452	0.509325523	0.592591652	0.292135452	-1.078401836	0.849313375	-0.303059565	0.723902677	0.451394666	-0.01122952	-0.528438022	0.542070692	0.371979677
1552314_a_at	EYA3	eyes absent homolog 3 (Drosophila)	NM_172098	2140	-0.398030479	-0.527647009	-0.025828033	0.066177292	-0.244734295	0.107067079	0.620157769	-0.351115993	0.258720508	-0.139612636	-0.828451854	0.017725129	-0.355393538	-0.147511364	0.162018448	-0.07352404	-0.159116159	-0.818948002	0.171794564	-0.162914561	-0.557048805	-1.407949038	-0.81818449	0.379787589	0.090744861	0.118814288	-1.629872618	0.687963281	-0.037057222	0.255034112	0.334933449	0.221380541	0.647123522	0.051038764	0.584957143	-0.006926471	0.628600169	-0.570252782	0.545999924	0.781133908	0.449159974	0.178512791	0.378948063	0.049372421	-0.375992438	0.404399093	0.671679107	0.968822977	-0.435080781	0.231080692	-0.391031137	-0.09194939	-0.421799513	0.388805874	0.477254378	0.93589311	1.494745072	-0.257151258	0.109233645	0.504941325	0.307175783	0.048165589	0.583370503	-0.171795237	0.186397934	-0.0625762	0.082837058	0.063655346	0.004724661	-0.169936253	-0.11754986	0.19082846	-1.294503642	-0.22560518	0.365073165	0.192617781	0.252623126	0.612319415	-0.39226005	0.048697174	0.047871784	-0.334969699	-0.270167846	0.007142223	0.02049257	-0.153165787	0.018984805	0.343638406	0.045223958	-0.12238574	-0.204062296	-0.304265411	-0.534997635	0.047050809	0.103186221	0.410370691	0.364477504	0.099031339	0.214537357	-0.352317838	-0.501082782	0.217813983	-0.34204126	-0.228418742	-0.296804103	-0.421236005	0.141407509	0.01617915	0.43292397	-0.059744622	0.23455368	-0.022568868	-0.093951183	-0.054696426	-0.433127226	-0.771478473	-0.548138137	0.057907787	0.02304596	-0.041376155
1552315_at	GIMAP1	GTPase, IMAP family member 1	NM_130759	170575	-1.574531045	0.093165623	-0.051633774	0.083765194	-0.071377169	0.484942532	-0.215124092	-0.199757984	-0.017429048	0.076434837	0.5488072	0.247121305	-0.162963588	0.638104716	0.052165586	0.212807413	0.095447945	-0.483992938	0.066989591	0.821061654	0.159938977	-0.967641839	0.72567591	0.440290914	-0.150906517	-0.461057967	0.437619459	-0.750320644	0.054021758	-0.815370314	-0.634884397	-1.880485287	-0.264181031	-0.5549077	0.148584783	0.117283767	-0.090546476	0.703057251	1.569994408	2.191291302	-1.050513537	-0.567614856	-1.282704774	0.802748331	-0.171042886	0.83073651	0.230734315	0.595944374	0.842826776	0.026812615	-0.157497257	-0.131963719	-0.0288037	0.073291204	-1.071421727	-0.477583678	-0.280866969	0.158164182	0.010471424	-0.058315826	-0.24000994	0.081127763	0.781574467	0.689694287	0.096253786	0.217653232	0.026096986	-0.052814362	0.146242004	0.035184842	-0.020027632	0.992344409	1.099888643	-0.436173693	0.007238111	0.084191161	0.72806464	-0.143965263	0.115065255	0.293920143	0.089683307	-0.040982251	-0.103797358	0.014901598	0.080221908	-0.327836358	-0.12051553	0.003849408	-0.012305108	-0.305762639	0.486372654	-0.108083447	-0.242120524	-0.049957871	-0.794543568	1.258440781	-0.207155964	-0.147359624	0.62567342	-0.967940841	-0.528338534	-0.089170769	-0.10492417	-0.121943662	-0.417364591	-0.079755491	-0.110184588	0.004025912	0.16756945	0.14085848	-1.670020656	-0.10412667	0.595495058	-0.07406437	-0.356758479	0.971153952	-0.629150655	0.00131676	0.015620518	-0.157429442
1552319_a_at	KLK8	kallikrein-related peptidase 8	NM_144506	11202	1.283057655	0.346442127	-0.271551661	-0.721455943	0.621545442	-0.272768131	0.308301126	0.190661468	-0.028082849	0.468527148	0.511869566	0.139975264	-0.019403253	0.910764625	0.136785405	0.301998828	0.070396298	1.0355877	0.067832884	0.974824366	1.801744722	-1.790172583	-0.474309709	0.222933979	0.232488532	0.131432577	-1.084819351	0.456712961	0.092728378	-0.054050473	0.700398234	0.446172303	0.90927185	-0.266399483	-0.526702878	-0.186971771	0.352218638	-2.16795213	0.802771612	0.280274662	-1.142471741	-0.183089734	0.185526662	1.361329148	-0.131761149	1.068602211	0.920885939	-1.161552988	1.252003918	-0.008995562	0.050038525	0.030674509	-1.648253399	-0.145544531	0.696363133	-0.149426598	-1.100280979	0.159494915	-0.031017764	-0.145823175	-0.959775792	0.047665341	-0.20007493	1.284085958	-0.057230613	0.115977048	-0.115638996	-0.291496015	-0.006482356	-0.135829672	-0.3922335	-0.590879294	-1.034234356	1.534047225	-0.042964495	-0.070079453	0.857588253	-0.333864493	0.066692645	-0.199770348	0.160007183	-0.054629621	-0.014735261	-0.106437024	0.123314387	-0.415006807	-0.072313008	-0.0870896	-0.023480517	0.423453072	0.022501001	-0.329684295	0.166098139	-2.307145208	-1.01271147	0.470972844	-0.101929611	-0.411146192	-1.277410803	-0.41576199	-0.419273446	0.045219341	0.03038166	-0.085384343	0.120418286	0.269296943	0.054228909	-0.116724703	0.040546001	0.085228298	-1.331644959	-0.181963676	-0.479309218	-0.166445868	0.001514524	0.822049152	0.127275339	1.517198869	-0.438012864	0.083254905
1552320_a_at	CCDC65	coiled-coil domain containing 65	NM_033124	85478	-0.377132448	0.755208475	-0.158802	-0.744591493	0.81542066	-0.606081706	-1.207139831	-0.327411655	0.240995525	0.1340166	0.255534646	0.064437755	-0.273482617	-0.571115407	-0.073343682	0.00603545	0.061239852	0.680117408	0.137210882	-0.397662722	0.083038766	-0.410520115	0.689202681	0.110551757	0.525805847	-0.400699401	0.167241978	-2.578975003	0.139495154	0.435887771	0.806302563	0.496059536	0.517035006	0.518565097	0.430331894	-0.375850002	-1.236761207	1.191375701	-0.085539457	0.883725736	-0.026720063	0.124080706	-0.353179355	0.448578422	-0.141441271	0.302937037	-0.419027972	0.804931497	0.637355848	-0.020160701	-0.185975045	-0.200376336	0.703934407	0.280473972	-2.083179454	-0.17650235	0.454399361	0.117726301	0.099730824	0.023529254	0.742210879	0.064434148	-1.461114468	-0.532376839	0.151718983	0.100167705	0.227951562	-0.081636615	0.196336572	-0.052558604	-0.088479641	1.242209095	0.863474476	0.133798885	0.073118815	-0.000495136	0.998773063	0.11947112	0.032893728	-0.070382558	0.032958195	-0.101578502	0.00928347	0.049679281	0.103958029	-0.214599618	-0.201298947	0.031833699	0.08928509	0.428714256	0.016318386	-0.422840876	0.951239011	-0.027646132	0.788835035	-0.398321685	0.248321715	-0.366515688	0.340812629	-0.188149513	-0.811191243	-0.236372474	-0.113280039	-0.076299343	-1.060323387	0.382652639	-0.236637514	0.188866999	0.59862285	-0.01190471	0.535297438	-0.132979561	-0.546470775	-0.163734199	-2.395213127	-0.179025407	-0.773264899	0.25129151	0.320767032	-0.081447865
1552322_at	FAM122C	family with sequence similarity 122C	NM_138819	159091	1.165041134	0.856176676	0.7087196	-0.306910343	-0.392618552	1.029011086	0.049587935	-0.371750071	-0.040271071	-0.265344725	-0.222827641	0.084598328	0.041301899	0.449954366	0.214880319	0.237463352	0.28095738	-0.972050431	-0.218406333	0.272633628	0.83538328	0.155422574	-1.790419122	1.007075618	-0.496372157	0.793586708	-0.477476194	-0.402285179	-0.120471424	-0.125520123	0.271162212	-0.020375652	-0.03639421	-1.242347121	0.486729099	0.352275678	-0.317410398	0.08036636	0.846685876	0.702440308	-0.007392762	-1.002716773	-0.818222863	-1.081762153	-0.171010592	-1.147725661	0.042789592	-0.307565257	-0.386809383	0.508134559	-0.052507891	-0.145239015	0.263432157	-0.179149409	0.488678296	0.25422095	-1.770435433	0.019264739	-0.044104352	-0.004994443	0.82277122	-0.826067813	0.414014548	0.592045694	-0.09156396	-0.063939992	-0.16479265	-0.143130512	-0.017415102	0.060088953	-0.471019631	-0.28186858	0.296092896	-0.090343161	0.229875889	0.111050894	0.306397849	0.040297644	0.006209079	-0.255948259	0.2592413	-0.191447809	-0.021168603	0.520243865	0.064833685	-0.278444393	-0.227518294	-0.08601449	0.173757255	-0.731559011	0.224455951	0.062006021	0.953858107	0.55024509	-0.026224269	-0.054076367	-0.140353133	0.822793529	0.05007941	0.510265224	-0.140452043	-0.165310212	-0.082702067	-0.237401499	-0.392301764	-0.176471581	-0.025424139	0.097962185	-0.5837943	0.228140226	1.276311535	-0.072674788	-0.458937556	-0.241973793	-0.750025057	0.576017247	0.281950529	-0.227005683	0.359852025	0.267425684
1552325_at	CCDC11	coiled-coil domain containing 11	NM_145020	220136	0.444910829	0.443519003	0.636414243	0.415362004	-1.056937174	0.695941923	-1.573252558	-0.212349316	-0.04449375	0.281393626	2.96677832	-0.043427058	-0.111978007	1.453960525	0.128345873	0.093331596	0.100534114	0.961452815	0.118991039	0.069299133	0.860332161	-0.252652005	-1.009355742	0.743919776	0.155744852	0.021698822	-0.246230136	-0.481981003	-0.09203053	-0.346552454	0.699944162	0.973943467	-1.767359737	-0.950503587	-0.354365502	-1.345842018	0.506275035	-0.509158123	0.148408306	1.695144238	0.658788026	0.18994306	-1.158131168	-0.500344178	-0.184533575	-0.541016367	0.168266587	0.138563943	-0.588443342	-0.181865254	-0.073458973	-0.150783856	-0.888301145	-0.081561839	1.94071073	-0.875928552	-0.615915476	0.173532032	-0.105047878	0.081321848	0.455490129	-0.081975701	-0.66936864	1.056382724	0.202955334	0.101567595	-0.112267302	0.129586916	-0.073245001	0.038499003	0.257490247	0.971438514	-1.472410526	-0.247989616	-0.01958705	0.241427075	0.052999821	-0.024936517	0.116297636	-0.058936342	-0.048309026	0.266519954	-0.156423276	0.067758977	0.085993846	0.001052365	-0.062475255	-0.028789984	0.120924345	-0.815632644	0.362422148	0.878801819	-0.254202496	-0.924492402	0.49752264	0.83325521	-0.836179735	-0.592608744	0.1738345	1.005808618	-0.402603734	-0.150074492	0.110669702	-0.098893374	-0.057051966	0.186379617	-0.031890116	0.021697752	-0.489067139	0.075284709	-2.104757315	-0.10163417	-0.213728015	-0.141889985	-1.417329845	0.314317147	0.073880031	1.194800524	0.395407109	-0.224687387
1552329_at	RBBP6	retinoblastoma binding protein 6	BC029352	5930	-0.095245513	0.499575895	0.109286018	-0.212651518	0.095739578	0.037380621	0.265436182	-0.226639125	0.158399335	0.173421444	0.058840369	-0.045632384	-0.005663911	-0.097819701	0.014225491	0.32389163	0.308930541	-0.591871306	0.24092335	-0.745781806	-0.315172181	-0.031118242	0.209159295	0.090030432	0.14664697	0.220014101	-0.015579709	0.148113616	-0.023431721	0.070632649	-0.16453178	0.257532622	-0.094014128	0.103369882	-0.039251798	-0.146755461	-0.24522526	-1.109789918	0.226280978	0.661097926	-0.020455463	0.559548838	-0.581118888	0.358376457	-0.168311637	0.105761464	0.246034646	0.103569326	-0.166493965	0.096062311	-0.272840092	-0.304794801	0.107418546	0.049946719	-0.27047614	0.598215972	0.119112764	0.131694182	-0.047110251	-0.27197474	-0.649828566	-0.340271207	0.225758034	0.379266611	-0.001491613	0.066701152	-0.143191101	-0.106157945	-0.389074682	0.027803354	0.100647442	-0.314151726	-0.105460373	-0.294834392	0.239675738	0.028095321	0.174121871	-0.240901208	0.111958412	-0.290483239	-0.036090235	-0.087326836	-0.091117487	0.619119636	-0.026433737	-0.39195805	-0.236659099	-0.107944184	0.14870508	0.323734429	-0.326127051	-0.325940949	0.610656149	-0.084181831	0.328637702	0.020368307	-0.013056483	0.255811057	-0.191133784	0.121883041	0.106558436	-0.1848273	-0.043969366	0.071606178	-0.315671966	0.509155383	0.118445532	0.241988053	0.330249677	0.202686179	0.271072814	-0.053050995	-0.121380875	-0.076785725	-0.391425157	0.216200673	-0.131167917	-0.328350266	0.187479833	-0.182859464
1552330_at	CENPBD1	CENPB DNA-binding domains containing 1	NM_145039	92806	-0.470712331	0.935632336	-0.611623922	0.723896309	1.064217087	0.088253066	-0.278240409	-0.189225496	0.201754693	-0.087289271	0.796957879	-0.210230543	0.08108478	-0.437477554	-0.300969579	-0.596954955	1.147179239	-0.075095635	-1.326820987	0.307829055	0.320222595	0.082623991	0.034653582	0.082355712	-0.600489491	0.224042698	0.636059618	0.295029004	-0.940271389	0.969801083	-0.20057748	-1.160768448	-0.104873329	1.286532848	-0.546235918	0.557841335	-0.072801321	-0.19327943	0.30492206	-0.78735025	0.631573469	0.124460125	-0.62485443	0.783272042	0.389869101	-1.17849954	-1.670828139	0.63961125	0.444008534	-0.128846302	0.567744439	0.009942619	-0.619334348	-0.249659454	-0.747634241	0.048895195	-0.618415623	-0.232893407	0.344888614	-0.689232586	-0.757933659	-0.742206181	-0.257252376	-0.617204027	0.989223837	-0.526165414	0.020565208	-0.427877117	0.700178776	0.084503009	-0.500988795	0.40183787	-0.136274932	0.060760644	-0.059762893	1.081828704	0.050880725	0.359240459	-0.65622682	-0.573792732	-0.492929946	0.497691916	-0.497432348	1.103894396	-0.160237101	0.206678633	0.105586549	0.188048024	0.017278131	0.498058517	-0.543886322	-0.748669219	0.037843172	-0.460410452	0.470999645	1.385338489	0.291654679	-0.594931486	0.154146734	-1.14657764	0.871323556	-0.075534095	-0.872032265	-0.209543956	-0.702591653	1.141021524	-0.145788799	0.492163163	0.41716993	0.033205267	1.264277546	0.432807533	-0.919730127	0.35262931	0.420539219	0.17304859	0.015466314	1.260502747	-0.802697967	-0.125383044
1552332_at	TRIOBP	TRIO and F-actin binding protein	NM_138632	11078	-0.414983433	-0.46080323	0.104354695	-0.994895699	0.649832281	-0.089776487	1.552521564	-0.149348864	0.218586527	0.10601244	-0.98629465	1.152936994	-0.054106907	-0.112058062	0.394677507	-0.482276346	0.367120943	-1.050445783	-0.578719268	0.258063097	-0.720349755	0.53962243	0.18494167	-0.098530537	0.959078607	0.2207544	-0.205714095	0.310414737	-0.529583498	-0.522010912	0.961007729	-0.297655832	0.46628163	-1.179672311	0.214692968	-0.753848396	0.626907182	-0.826394201	-0.003984819	0.020326392	-0.986752124	0.19435015	0.17996311	-0.455745096	-0.56251336	-0.015570918	-0.806564994	0.53169288	0.224120289	0.325956141	-0.511274769	-0.253951652	-0.132632482	-0.631637473	-0.427145482	-0.660143894	0.383646004	0.568095996	-0.101823832	-0.35289783	-0.352199653	0.294666383	0.04865175	-0.368026122	-0.478591595	0.381838136	-0.108641174	-0.215844569	0.007881788	0.009971236	-0.307225423	0.453923361	-0.249653406	-0.180165119	0.419701161	-0.017216281	0.029107397	-0.440462374	0.30177826	-0.343709563	0.084623242	-0.257530971	-0.56351581	0.602785811	-0.342334254	0.260024357	-0.063361818	0.629604643	0.539041914	-0.023570366	-0.289985499	0.410408678	0.350097726	1.368205507	-0.203287236	0.120465065	0.238901401	0.376115782	-0.474051474	0.938285237	0.116333931	0.037901707	-0.109472869	-0.431048776	0.722759886	0.529466515	0.07163829	0.1137276	0.28226427	0.192694155	-0.790226823	0.749206849	1.09223919	-0.031654733	0.482104253	-0.052041504	0.490701053	-1.292466679	-0.058711496	-0.007972316
1552335_at	CATSPER1	cation channel, sperm associated 1	NM_053054	117144	0.226261234	0.883959436	-0.438027854	-1.619876003	0.271423183	0.392223721	1.939370558	-0.067009595	0.222937069	0.289991267	1.832387511	0.389778917	0.086686945	0.323423296	-0.104611708	0.504984773	0.209676911	-0.439100781	-0.07347909	-0.311597346	0.806590706	0.250867692	-0.209763662	-0.232379724	-0.464987883	-0.053307404	-0.241124279	-0.901361142	0.573356671	-0.383782947	-0.079521476	-2.076141284	-2.595986643	-0.237482662	-0.06981221	-0.967852845	-0.317618253	0.013407369	-0.09004347	-3.260904185	0.83839492	0.419959077	0.164274803	0.812479133	0.468152684	1.675111416	-0.33370491	0.322324989	-0.215435048	0.249097261	-0.029576268	-0.068624251	-0.168011706	-0.107928249	-0.465285784	-0.49843492	-0.561513272	0.116833908	-0.364337178	-0.47026118	-0.325880599	-0.101537891	-0.236810011	-0.007533685	0.138688001	-0.07347909	-0.008503259	-0.068624251	0.574391603	0.230835055	0.828677426	-0.857961374	-0.300876162	-0.321864674	-0.389341185	0.339530728	-0.119730059	-0.883876604	-0.328108796	-0.243284284	0.2549185	-0.260115819	-0.017051436	-0.296547089	-0.169834154	-0.116025619	-0.145774358	0.236730298	-0.104611708	0.015066489	0.688691537	-0.489331833	0.248863016	-0.70843835	0.69926676	0.566312758	0.240254737	-1.665960748	-0.385687365	0.46001452	0.441766478	-0.134738685	-0.005407345	-0.454343089	0.526802221	0.191894773	0.129563653	0.043991833	2.350603103	0.168463902	-0.356261737	-0.559392301	1.850404908	-0.043797912	-0.035108439	0.117639695	0.725011349	1.27607035	1.105551358	0.000764621
1552337_s_at	HOXD4	homeobox D4	NM_014621	3233	-1.156676789	0.47776117	-0.514492102	0.783486874	1.150726903	1.416489049	-2.145348381	-0.759091835	0.049475716	-0.60225898	-0.756413074	-0.672432386	-0.652220367	-2.014873262	-0.74990111	-0.592429473	0.033031559	-1.361154481	-0.39974122	0.242434471	-2.483314234	-1.834346459	1.678897575	0.592504024	0.736175361	1.327490853	-1.852447559	-3.907238824	-0.835116562	0.249452975	-2.640234384	1.959192032	0.873896711	0.473035796	1.219529271	0.85688503	1.134997948	2.1477062	1.743729091	1.031879422	-0.417681789	-2.61611659	1.632753124	-0.357206456	0.193508553	1.093930451	-1.834120899	1.017503864	-0.900466117	-0.571459435	0.890040029	0.690646838	0.463101481	-0.693431037	0.6918992	1.157872682	-0.675534994	1.075111072	0.774822673	-0.620531236	-1.544666737	1.292693532	1.824432159	2.802461342	-0.14394263	1.014172995	0.54121763	-0.664336728	-0.018186684	0.177505541	0.346378904	-1.161805344	-1.315705128	1.22482368	0.236010551	-0.178191839	0.992363328	-0.016847335	0.417028766	0.736219144	0.555773082	0.382630922	-1.031854033	1.934753617	1.62169792	0.361266509	-0.701951025	-0.187994908	0.705178443	1.281590445	-5.474359503	0.766878341	1.042594183	1.658892442	0.838719959	0.695735379	0.833904536	-0.324476278	-1.751846532	1.29446506	0.127331276	0.239152301	-0.119862226	0.976263773	-3.135675203	1.772600478	-0.111338866	0.003879308	-1.594843317	-0.844084657	1.621829429	-0.047922156	-1.285855285	-0.523111924	0.379144879	-4.467313505	0.555772462	-0.902447722	1.823231926	-0.773662636
1552338_at	GSC	goosecoid homeobox	AY177407	145258	0.017506569	-0.483553113	-0.110898997	-0.013504527	0.034387866	0.331375044	0.009494268	-0.088072101	0.117697645	0.24213706	0.679745411	0.359623716	0.056740709	0.098227355	0.09185996	0.239485209	0.057744603	0.718480516	0.096556747	-0.472053183	-0.023599269	-0.424169344	-0.027208868	-0.012840056	0.090067022	-0.282493332	1.924425766	-1.13737185	0.223470916	0.057215873	-0.025562072	0.030574888	0.174418202	-0.298071252	-0.469656773	0.608213038	0.738965609	-0.071688375	0.000857633	0.283905704	0.104293497	-0.152075915	-0.102407071	0.053863082	0.15607552	0.089151823	0.028434084	-0.136241951	0.073353196	-0.219084023	0.2164758	0.264396175	-0.532728507	-0.050159045	-0.533481834	0.591057866	-0.050382907	0.009997261	-0.212049431	-0.154414596	0.31083011	-0.103520919	-0.345246362	-0.020718331	0.065950284	0.192179494	-0.03681063	-0.173607123	-0.184961398	0.100264222	-0.223884118	-0.292425986	0.900830729	0.11600215	-0.242124495	0.053322237	0.990898419	-0.049726517	-0.026560533	-0.381099642	0.0393635	-0.347956759	0.141945191	-0.293430196	0.052113781	-0.072957652	-0.110901447	-0.004389152	0.043220704	-0.033659822	0.048745685	-0.081946279	0.390146522	0.046495344	-0.127777784	-0.351317149	-0.134069903	0.285308998	-0.372054128	0.085026598	-0.315660813	0.054730825	-0.396078086	0.215936306	-0.448638729	-0.390884747	-0.15394966	-0.128606234	-0.090599517	0.027934536	0.134352232	-0.037668101	-0.102832383	-0.179982903	-0.138587763	-0.247254029	-0.580032955	0.377823459	-0.209316347	-0.028689972
1552340_at	SP7	Sp7 transcription factor	NM_152860	121340	0.106658427	-1.049759144	-0.614412273	0.126912649	-0.60711818	2.037590991	-0.711799537	-0.263718983	0.18664335	-0.137696236	-0.273314235	0.132118869	-0.257375464	1.826706143	-0.2036814	0.058844721	-0.014143289	-0.087229442	0.215596924	-0.740848595	-0.393167896	-1.340867464	-0.413969611	0.009320749	-0.249075076	0.860007499	-1.244594949	0.494942817	0.340639116	-1.337159629	-0.284275351	-1.330886164	-0.394732963	-0.385950633	1.515256678	-0.325636576	1.362848115	0.020291782	-0.141444403	-0.23398779	0.445918987	1.346587392	-0.816008906	-0.141675032	-0.101940391	0.627761616	-0.498625075	0.208203678	-0.831615934	0.102479379	0.007842505	0.202508197	1.624039064	0.527260407	-0.716368421	-0.638389565	-0.50204009	-0.028345803	0.08902923	-0.132296767	-0.077939115	-1.184120001	-0.544727881	-0.40844233	0.210048718	-0.044638848	-0.043079178	0.1706021	0.236294989	-0.1718021	-0.355077225	0.505600165	-0.25807742	0.749774161	-0.189809225	0.147567269	1.107549284	-0.521585845	0.139348713	0.221913369	0.091516329	0.077963099	-0.094248159	-0.048545417	-0.103158712	0.534770725	0.157096782	-0.031435087	0.073297083	-0.942237287	1.608802975	-0.946974847	2.699393391	1.950846453	-0.687747348	1.875575187	0.169695166	-0.612687051	0.003452209	-0.453773846	0.18051858	0.040205463	-0.134786319	-0.35946461	1.55787739	-1.432528707	-0.094248159	-0.094651992	-0.116940252	0.140035384	1.066504723	-0.13312614	-0.770702185	-0.212858046	1.021758707	-1.328747489	-1.083295179	-0.346959966	-0.011148011	0.069697543
1552343_s_at	PDE7A	phosphodiesterase 7A	NM_002604	5150	0.166486336	-0.404976664	0.938346551	-0.361084732	0.685394656	-0.602878363	-0.003932358	-0.348517432	0.124236289	0.162141728	-0.057956692	0.199386745	-0.260899204	-0.14660087	-0.090155702	1.42054268	0.11044119	0.005969357	1.14742129	-1.177484636	-0.376458933	0.895991146	0.407652679	-1.724765122	0.12424028	-0.227043773	0.456944096	-0.296225569	0.090930213	-0.008261831	0.460473253	-0.421851578	-0.166259119	0.138062907	0.423489728	-0.244187444	0.407649687	-0.206463829	0.251736162	-0.351492804	0.696662722	-1.020888779	0.166905094	-0.400603871	-0.054203424	-0.003355324	0.513113296	-0.523336175	0.376115857	-0.003600649	-0.288066378	-0.262529221	-0.307369654	0.518265281	-0.139382416	-0.23012644	0.153781853	-0.018142008	-0.054303159	-0.325362467	-0.270663777	-0.510811927	0.251255546	0.349605835	0.15071584	-0.695601195	-0.017248756	-0.35743439	0.048190078	-0.13191607	-0.08876483	0.308069639	0.914534236	0.196536312	0.179283234	0.036209762	0.135378137	0.131495273	-0.223503211	-0.364606031	-0.030007737	-0.18445575	-0.170572962	-0.056588412	0.253869562	-0.09539805	-0.134369897	0.180152067	0.123030522	0.231786488	-0.10478127	0.274311659	0.011471159	0.054231785	-0.692812142	0.858512637	-0.496970566	0.684934094	-0.186412021	0.188625618	-0.064484757	-0.443506433	-0.253349261	-0.406030078	-0.027433304	-0.039416146	-0.013109584	0.525618991	-0.035131163	-0.035217209	0.646468569	-0.433926372	-0.429953765	0.121608218	-0.031543575	0.137556671	-0.296036721	0.119498843	0.506414126	-0.230922004
1552344_s_at	CNOT7	CCR4-NOT transcription complex, subunit 7	NM_054026	29883	-0.629992702	-0.530876669	0.59471994	0.399120136	0.637488975	0.460012611	0.148719651	0.254868824	0.189014837	0.42770173	-0.161019516	0.02029037	0.208282796	-0.618274455	0.068323781	0.411197761	0.631270044	-0.450818006	0.771838678	-0.334056201	-0.347488198	-0.259401166	-0.217584748	0.340397047	-0.818352568	0.225801419	-0.257590416	0.175373346	-0.658520114	-0.015512116	0.275369046	-0.456832691	0.479519234	0.173984217	0.329618362	0.246549773	0.246764748	-0.76577287	0.343283644	-0.252049857	-0.446887741	-0.049898664	0.168492755	0.386245325	-0.232925624	-0.158037326	-0.597080403	0.269365638	0.510776034	-0.553264022	-0.866369644	-0.449614041	0.182963108	-0.684673559	0.090503312	0.378751235	0.178874218	-0.193348278	0.350177285	-0.442100226	-0.246596488	-0.251482709	-0.331367139	-0.311157433	0.002476237	0.043609386	-0.433597603	-0.082741601	-0.316237812	0.220336591	0.526141072	0.020446295	-0.598681506	0.40959359	0.272286561	-0.217361953	-0.5924657	0.068318584	0.675589001	0.027451373	0.557696311	-0.374254116	0.15903526	0.132739921	-0.154102074	0.056516815	-0.109394277	-0.405876321	0.34691186	-0.388839936	-0.218144483	-0.075960447	0.032293654	-0.077513687	0.418277931	-0.026741486	-0.415280451	0.907079991	0.660963519	-0.648336751	-0.050551921	-0.667257926	0.030965874	-0.087490227	0.092499736	0.599159891	0.288968494	0.655618858	-0.286890489	-0.012277309	-0.177412932	-0.141945145	0.217067214	0.489479014	0.154970101	0.208109	0.085013351	0.426755431	-0.020082866	-0.193646185
1552347_at	CRYZL1	crystallin, zeta (quinone reductase)-like 1	NM_145311	9946	-0.434379878	0.578968451	0.051501574	0.552437503	0.069284254	-0.229168577	0.088805318	-0.008807064	-0.032148437	0.422853566	0.219622463	-0.120182947	-0.436803965	-0.079102916	0.337637105	-0.138594274	0.542275991	-0.253397964	0.361861923	-0.494155177	-0.053735908	-0.424801825	0.46662039	0.849792379	0.145078883	0.209020671	-0.20907697	-0.191728553	0.236024514	-0.449437199	-0.08220054	-0.570320466	0.261561226	-0.062648506	0.365497222	-0.054162465	0.244977768	0.015645864	0.035813399	0.24460132	0.057626488	0.002044994	-0.110238998	0.352594297	-0.600950222	0.13235541	-0.48964323	0.232512158	0.093618102	0.342580737	-0.172984539	-0.190146284	0.341789173	0.107301789	0.036295359	0.168725027	0.175488998	0.043637797	-0.505343991	0.259437334	-0.882384023	-0.508238926	0.014715833	-0.510556907	0.281664361	-0.308896474	-0.158322691	-0.256404468	-0.069546061	0.216002532	-0.244683188	0.31575328	-0.371647045	0.145044846	0.769079726	0.36028214	0.167115729	0.8228068	0.215979336	0.409643334	-0.134471646	-0.090008386	-0.550271957	-0.275441656	0.514889406	-0.055368159	0.082523532	0.17524651	-0.077149648	-0.050718941	0.188433397	-0.644934424	0.264486013	0.26350128	0.318181356	0.022476549	-0.08886583	-0.421674199	-0.120949848	0.792224804	-0.02509814	-0.364567531	-0.896848613	0.195845273	0.112394487	0.088815208	-0.205496423	0.368834746	-0.436351599	0.484506811	-0.059049128	-0.269774563	-0.678619159	-0.685085371	0.423658253	0.217011126	0.184846968	-0.224652317	-0.408590149	-0.593024716
1552348_at	PRSS33	protease, serine, 33	NM_152891	260429	-0.904395094	-1.774238862	-0.983103197	-1.158850554	0.729399713	-1.117877826	-1.858219586	-0.493628776	-0.105027805	-0.107719231	0.991813956	-0.077964061	-0.294545169	-1.450343351	-0.098345001	-0.17089709	-0.044811463	-0.745927041	0.914556996	0.083768662	-1.148047698	1.849522015	0.336761316	-1.006710751	2.939801943	-0.993307289	0.12901642	2.007442793	-0.118517329	0.005584664	1.045583468	0.467960232	2.42468304	4.152709556	-0.588796613	1.662918386	-0.240313689	-0.246481513	-0.602350459	4.472852912	-2.426374391	0.959613595	0.025896236	-1.503559464	0.321010169	0.771731121	0.435370828	-0.545081133	-0.404434374	0.264419476	-0.225461948	-0.200687796	-1.109424913	0.004698197	-1.961293113	-0.179521991	-2.391341185	0.465234358	-0.026630221	-0.257616343	-1.096655178	-1.003869091	-0.36035675	2.14409997	-0.016354276	-0.174534014	0.216611843	-0.367613654	0.075597763	0.033475253	0.548390532	-1.829283365	-0.350656707	0.51933354	0.230767871	0.043711717	1.986740696	-0.209887763	-0.141956447	-1.114586049	-0.039092618	0.901207905	0.475749997	-0.366427777	0.237422941	-0.022062372	-0.281171377	-0.091109173	-0.286166396	-0.459460599	-0.489106202	1.373900675	0.493953404	1.766118237	-2.152670793	1.407772144	0.936080982	-2.46981753	-1.350499651	0.878091056	-1.61695944	1.914561844	-0.194468365	-0.125356878	-1.509896571	-2.61690764	-0.242246428	-0.190323051	2.102412684	0.016690718	0.907337579	-0.269901572	1.914866866	-0.488476339	-0.786156071	1.016429476	1.335273097	-0.832183183	0.577889486	-0.408778688
1552354_at	C19orf26	chromosome 19 open reading frame 26	NM_152769	255057	1.122271926	0.697255587	0.158681023	0.098460084	-0.11814591	0.658862807	0.132407118	-0.224454169	0.143569091	0.151281272	-0.230941578	0.154822998	-0.255821251	-1.418841869	-0.046898396	0.070732405	0.1135906	-0.071364327	0.349152166	0.963834378	-0.649560548	0.644624275	-0.002858115	0.891364418	0.058411502	0.341170363	0.459967203	0.056266771	0.144445064	0.621815268	-0.457928056	0.605191072	0.309811741	0.722657724	-0.89983313	-0.472616698	-0.325175716	-0.112120734	-0.003097755	-0.86269242	1.21260493	1.222149659	0.254548496	1.056690597	-0.031165422	0.14131614	0.097897282	-0.826006943	0.976667693	0.005026852	0.015209486	-0.027641612	0.609101269	-0.032731017	-0.715708139	0.08957733	-0.573117095	-0.03981991	0.310888162	0.126209407	-0.213546675	-0.651862766	-0.23175774	-0.380573397	0.190747329	0.131322049	-0.043646867	-0.325975941	0.081614694	-0.156530876	0.05537584	-1.435113683	0.229238851	-0.145921087	0.14440475	-0.009985837	1.128213849	-0.121531164	-0.014661569	-0.007493662	0.13445038	-0.169635974	-0.059552822	0.009574348	0.075196465	-0.458604534	-0.069260887	0.016752979	0.107875185	-0.753118605	1.254420565	-0.858005257	1.311338763	-0.846972411	-0.753941507	-0.073416904	0.114543221	-0.322808951	-0.617288587	-0.336157471	-0.343016613	0.030358204	-0.175569428	-0.289694346	-1.06988133	0.068793354	-0.111648063	-0.037734366	0.16779879	-0.003831344	-0.668470925	-0.010023994	-1.006492053	-0.138208279	-0.159632829	0.883686977	-0.448838515	-0.228918658	0.33482633	-0.111200354
1552359_at	C8orf45	chromosome 8 open reading frame 45	AL833526	157777	0.41590309	0.529598395	-0.69334551	-0.541858972	0.840500278	1.509993077	0.832863353	-0.094654451	-0.176058332	0.082716	1.9931874	-0.073153105	-0.067469447	-1.49856927	-0.276524382	-0.169703023	0.665008724	0.605525966	-0.117465916	1.332994265	-0.130480973	-0.128063335	2.019891406	-0.121172753	0.979872296	-2.183348937	0.020138775	1.349859417	-0.165711576	-0.425378274	1.289769967	-0.381928317	-1.459293287	-2.816816235	-1.40808554	-0.965669019	1.690051933	-0.244018709	1.495933124	2.242866608	2.419457822	-3.139008852	-1.159810271	1.591793983	0.402777866	-1.414792817	-0.769467902	-0.625563	-0.759668307	-0.131831165	-0.157363141	0.038165074	-0.770796301	-0.152560626	-0.617465206	0.269008741	-1.26142164	0.134192712	-0.172078464	-0.130764378	-1.206810802	0.371741386	-0.104845741	1.252120876	0.009045899	0.02059411	-0.107129842	-0.153569493	0.036335572	-0.260227097	-0.476152734	-0.798926056	1.577586472	-0.529274361	-0.015534803	0.11308458	1.199378054	0.915929167	-0.013696131	1.332311283	-0.053458405	0.072144193	-0.173278794	0.068523798	0.451463972	-0.29375399	-0.004736627	-0.174290377	-0.253753815	1.037675607	-2.016928755	-2.794493407	0.011110954	-0.079161084	-0.296901621	1.547464521	-0.020319725	-1.242593027	0.390476174	0.783370867	-0.408113282	-0.211051216	-0.135747184	0.679568514	1.164546705	-0.978972767	0.166364746	-0.137168269	0.295056579	0.091664077	1.317512656	-0.176690418	-1.08678608	-0.102789145	-1.395214927	1.72381812	0.87155706	-0.745136717	-0.314528709	-0.089119384
1552360_a_at	TIRAP	toll-interleukin 1 receptor (TIR) domain containing adaptor protein	NM_052887	114609	0.201362067	0.399821331	0.266836916	-0.306831861	-0.175115046	-0.354948481	-0.306904907	-0.303006903	-0.060935326	-0.165861255	-0.704828974	-0.108660212	0.118042789	0.051643071	0.141367765	-0.216369997	0.004455228	-0.478502284	-0.347483908	0.213544394	0.540660301	0.185224055	0.557607309	-0.250048595	-0.669410931	-0.361336505	0.212262557	-0.892798168	0.175449431	-0.027760248	0.129454016	-0.519174548	0.574595926	0.696282745	-1.733357212	0.558844116	-0.585633377	0.439751451	0.624323281	0.178357875	0.644633685	0.67475671	0.553802576	0.168406381	0.082088101	-0.467447727	0.318860589	0.075231492	0.400040983	0.19576079	0.143183693	-0.078117816	-0.232065097	-0.393648554	-0.077170543	-1.247695267	-0.149598249	0.241099276	0.001407027	0.182188026	-0.087011319	0.259864736	0.245203573	0.280175928	0.249448501	0.241609287	-0.071014568	-0.474404264	-0.173540269	0.410143717	-0.232012906	0.345146309	-0.624138421	-0.071134201	-0.103115171	0.391635755	0.13011299	-0.101228041	-0.308230595	-0.077366241	0.07470945	0.112558266	0.01648301	0.300673677	0.391761204	0.272640405	0.100989895	0.208456361	-0.007913703	-1.115625012	0.316184478	0.522074103	-0.256371942	-1.410734508	-0.101331956	-0.546081845	0.248498813	-0.177545725	0.457624488	0.440406547	-0.251172413	-0.254971878	-0.226311572	-0.055779486	-0.007813219	-0.138584387	-0.086643313	-0.102962217	0.255590654	0.225706965	0.762986337	-0.265436504	0.127743988	-0.219033802	0.374711295	0.847592198	-0.247388731	0.716423384	-0.384343203	0.115451141
1552362_a_at	LEAP2	liver expressed antimicrobial peptide 2	NM_052971	116842	0.067570952	0.585276098	0.169121762	-0.232737974	-0.638205972	-0.535796128	-0.258419841	-0.26933289	-0.320811792	-0.117424031	0.151533524	-0.021454973	-0.473104263	0.513841864	-0.194358904	1.309438903	-0.26337716	-1.673125479	0.489701843	-0.535293517	0.471856846	-0.748032218	0.443289511	0.12684857	0.439791142	0.154734572	-1.251215583	0.065247792	-0.177755572	-0.177677788	-1.18282376	0.350392807	0.815835992	-0.374796786	0.131494768	-0.218934014	0.35984217	-0.031751464	0.809387193	0.307995713	0.266251294	-0.724694134	0.193899462	-0.244444738	-0.094425684	0.681882445	0.428979116	0.352141603	0.035228523	0.03737523	-0.205735267	-0.110654775	-0.63504606	0.066287922	0.817347683	0.988623785	0.317169611	-0.056801163	-0.327009926	0.165358884	0.021393778	-0.613664024	0.020297817	0.401476003	0.029225827	0.570017657	-0.115164082	-0.082786514	-0.010650192	-0.102797246	-0.293899377	0.926646208	-0.151501818	0.025440322	0.160936649	-0.078927564	0.053379082	-0.117424031	0.46687865	-0.37884993	-0.02304297	-0.145399604	-0.017492611	-0.032874432	-0.113753409	0.076353166	-0.295002605	0.066536812	-0.110936195	0.049591732	-0.846984177	1.151727366	0.92512992	0.550893552	0.122371696	0.741848428	0.037906582	-0.165661917	-0.888134895	0.204726664	-0.189735724	0.325334225	-0.040359248	0.024365249	-0.27015184	-0.184733255	0.215824678	-0.055175591	0.012476342	-0.151176169	-0.872038871	0.163265831	0.907827099	-0.108686377	-1.382364882	0.372567113	0.084972278	-0.733084482	-0.298809297	0.143346879
1552364_s_at	MSI2	musashi homolog 2 (Drosophila)	BC001526	124540	-1.088586526	0.091151811	-0.06420646	-0.655616566	-0.240960787	-1.08497359	0.09001313	-0.228875435	-0.287840921	-0.290957	-1.813989971	0.345685219	-0.498497671	-1.40456036	-0.197514338	-0.11904948	-0.163932765	-1.821593779	-0.154748724	0.468436899	0.931197226	0.682485412	0.583832255	0.338182371	-0.150825837	-0.26527161	0.187564503	-1.44506781	0.233249511	-0.305153819	0.341429401	0.139306819	0.675412378	-0.052983781	0.254646932	-0.086950907	0.17500187	0.72382132	0.750387511	-0.056749615	0.370840509	0.531201049	-0.219899558	0.407635654	0.548573416	0.370521146	1.319848629	0.250620157	0.460374214	0.079602142	-0.303286141	-0.217311689	-0.535908893	0.102669803	0.579116516	0.443860411	-1.508866954	0.114081436	0.357857393	0.104329647	0.476532304	-0.10220575	0.330688893	1.607746128	-0.520589745	0.391387787	0.882168392	-0.220248887	-0.139103395	0.181916544	-0.222370431	1.00850698	0.445544816	0.917882716	-0.197783291	-0.341147433	0.509352392	0.681094993	0.144932473	-0.078708843	0.381336651	-0.179883455	0.371630638	0.087165321	0.085939683	0.214930384	0.254930717	0.646108111	0.184066308	0.09308928	-1.404299607	-0.267695439	-0.544421013	-0.018751237	0.322688128	0.284514243	-0.047324149	-0.116742767	-2.722519519	-0.015806801	0.169055231	-0.180287405	-0.539181596	-0.134275021	0.060475471	0.224983925	-0.170406175	0.034512863	-0.488740178	-0.088666839	0.352841585	-0.028740652	-0.575253767	-0.764931481	0.257460775	0.246311721	-0.287195392	0.706145294	0.298563327	-0.245979507
1552365_at	SCIN	scinderin	NM_033128	85477	1.212939648	2.036045424	-1.131401287	-1.46116684	-1.872071424	-3.422916559	-2.585530152	-1.234640245	-1.604159989	-1.690623105	-0.726601345	-1.573177568	-1.83122177	-2.118396977	-1.52237087	-1.867688561	-1.515603635	-1.543397071	3.569464751	2.491237614	-1.52335388	1.514401306	-1.272153715	-1.790489615	-0.967674362	-1.813123086	-0.1896391	0.036964182	0.428622423	-3.049578937	4.306452983	5.498646931	4.231773597	1.952021765	-2.166861433	5.750820381	3.147690216	6.250425726	-2.241671302	1.946012013	5.456403215	2.064318666	-1.428875639	3.444172859	6.419608105	6.879542883	0.880305579	-4.311413536	-0.926999813	0.750638096	4.244692471	-0.85805772	-3.605817249	3.333100854	-4.038127113	1.675863672	-0.844210604	-1.70780154	-1.751902788	-1.282624844	5.872707788	-3.422871427	5.840383493	5.362842772	4.82897652	-1.422509336	-1.314577907	-1.670143003	-0.946232938	4.252414028	-1.395263483	-3.867692906	2.405598302	-3.467978956	-0.540179407	5.101958314	8.140788049	2.167490058	-1.653858933	2.345366694	3.169776208	0.922680147	-1.372807837	-1.765411517	4.988302533	-1.121236602	-1.640556635	4.211700208	-1.752440464	-2.007842196	-1.730457592	-2.763497225	-3.405472253	-1.831476775	-3.609145541	1.336420311	-1.555002689	-0.762492715	-2.412199457	-2.69157723	0.287386737	-1.919758353	-1.727442939	-1.779884005	-3.316628791	-4.676530711	-1.751916253	-1.697419455	-0.855949621	-1.684216001	-4.351813899	-1.784024547	-2.604917473	-1.955381609	-1.735050891	2.847816643	2.142639538	3.96325644	-2.704675951	-1.570790943
1552368_at	CTCFL	CCCTC-binding factor (zinc finger protein)-like	NM_080618	140690	0.182120573	-2.726327726	-1.562702686	0.556500848	-0.104627302	-1.204352589	-0.44937203	-0.650540832	-0.548063245	-0.245879086	-1.057649825	-0.419981306	-0.612511953	-0.233757152	-0.394572702	-0.61617827	-0.406427288	-2.007870863	-0.42801415	1.194423032	-0.04569541	0.038795173	-2.711578025	0.93448477	0.683146345	5.238481649	-0.26847675	-1.175198705	-0.107214231	0.534746074	0.8837433	-0.080001664	0.673095573	2.328825899	-0.479287331	1.808351067	0.614119465	6.669595983	-3.180847105	0.606691798	0.428191992	0.751969477	-5.328500175	-0.143540822	-0.630937427	1.028488789	1.72898735	0.434515267	0.360646936	-0.230343306	2.721267732	0.353213744	-0.780637159	-0.557725166	1.155515003	-3.799511265	-1.441252864	-0.417580149	-0.605207152	-0.005745082	1.015142564	1.185315873	2.86622986	0.542311589	-0.102064043	-0.342780069	5.095968018	-0.431239853	3.826301004	-0.690565322	-0.464633708	-4.065066114	0.89956707	2.526035868	-0.136531689	-0.292049267	1.096291068	4.607491873	-0.391427861	-0.069719255	0.353213744	-0.868241558	-0.291316376	-0.359582425	0.397977104	0.215020532	-0.823052784	-0.630937427	-0.441773478	-0.84490132	-1.166462821	1.273273559	0.291234506	-0.200356374	-0.438174709	-0.484371342	0.40847317	-0.238872666	-0.665437676	-1.611606454	-0.622549307	-0.633721658	-0.537596246	-0.63465093	-5.12983496	-0.636671255	-0.488889448	-0.367285033	0.044741068	-0.516030896	0.419438599	-0.504943029	-0.361822908	-0.504943029	-0.495187205	-3.551445815	-0.471909641	6.206559845	2.475139445	-0.488889448
1552370_at	C4orf33	chromosome 4 open reading frame 33	NM_173487	132321	-0.711423793	1.258803157	-0.325988737	0.708028218	-0.318852303	0.454311979	-0.909207725	0.220334216	0.144700668	-0.019166223	0.240076673	-0.120279472	-0.272967554	-2.478961807	-0.489959121	-0.027362362	0.473045184	0.863443414	-0.510902815	0.430738788	0.447838736	-0.416276517	0.605378914	1.683895641	-0.17696105	-0.793781773	-0.275856164	0.420993464	0.137446571	-1.115637104	-1.12739316	-0.50085721	-0.573726544	1.066448777	-1.731745763	1.320746375	0.216039279	-0.069602393	-0.886490677	-0.063079925	1.010174902	-1.097356308	1.126335486	0.049589803	-0.109000774	-0.733034948	0.826870251	0.145286471	-0.753495854	0.148762865	0.030004286	-0.382195168	-0.34866704	-0.30471365	-0.625483595	-1.095548698	-0.147855472	0.085886386	-0.07972264	0.006657387	0.880240938	-1.746888443	-0.180818299	0.470882928	0.703600843	0.386020884	0.044871195	0.040139092	-0.119033268	0.068257234	-0.115704186	0.591980186	0.963480386	0.632429358	0.248987001	0.83895653	0.136715049	0.155810659	0.31302806	0.681515251	0.258495839	-0.344674125	-0.378621713	0.583071626	-0.124449136	-0.199478504	0.007345063	0.343625003	-0.007810036	0.706323004	-0.146796128	1.053153259	1.781985609	0.368346325	-0.688213355	0.978666227	-0.17979792	-0.977762644	0.109321765	-1.035200525	-0.004366698	-0.516727322	-0.486192568	-0.113603029	0.230019812	0.577887633	-0.367459476	0.155327838	0.005962484	-0.13043055	-0.686117353	-0.442909871	0.388953665	0.054894212	-1.225978542	1.503411875	-0.139225245	-0.198431418	-0.134212264	-0.10108777
1552375_at	ZNF333	zinc finger protein 333	NM_032433	84449	0.652607654	-0.002344437	0.125125866	-0.066382905	0.007973085	-1.185415598	-0.036004406	-0.144045047	-0.027602834	0.02667055	-0.01542817	0.164095826	-0.110738115	-0.331536807	0.168676548	-0.10433751	0.152698572	0.049953288	-0.113148557	-0.192731665	-0.713937239	0.02403309	0.936721778	0.815761397	0.676505114	0.099814708	-0.24098756	-1.372623872	0.034034291	-0.595491445	0.608479403	-0.427038644	0.133708383	-0.546647595	0.136238554	-0.742064238	-0.319212184	0.380544016	0.645119776	0.076797883	0.488514855	0.339815732	0.081689153	0.69514841	0.038947616	1.090783553	0.498824383	0.410822889	0.436323619	0.326921646	-0.052742765	-0.03066439	-0.470521458	0.101437759	0.021258892	-0.045563543	0.269243335	0.11049257	0.032370477	0.054336921	-0.593278896	-0.326045185	-0.440593447	0.529715719	-0.064729027	0.070027459	-0.233706671	-0.178027653	-0.232366789	0.057703494	0.024136832	1.040288583	0.059431953	0.263357378	0.026545963	0.04743695	-0.002339469	-0.061404714	0.263011668	0.1525019	0.093525972	-0.012220991	-0.304972122	0.392322009	0.209923075	-0.179352425	-0.133170067	-0.048510015	-0.037250497	-0.269611771	0.675951722	0.172798501	-0.539845646	-0.106338977	-0.213959567	-0.605122009	-0.65887857	0.152406467	0.546941051	-1.244570546	0.181132912	-0.318668779	-0.017437675	-0.049407019	0.02575689	-0.266841956	0.083418958	-0.048880246	0.309081517	0.053401676	-0.296743332	-0.04879284	-0.629751787	-0.028961806	-1.017649856	0.451371253	0.087877241	0.263809747	0.056486725	-0.106213872
1552377_s_at	FAM18B2	family with sequence similarity 18, member B2	NM_145301	201158	1.048814695	-2.625930304	-0.135725446	0.105964634	-0.058193698	-0.847351297	-0.314656997	-0.179630407	0.063524506	0.013857121	-0.146790387	0.095710895	-0.009919439	0.715229674	-0.035836813	0.153426392	-0.12575345	0.075717249	0.329539408	0.521541553	-0.666256245	-0.566865753	-0.420995236	-0.267766045	0.239395949	-0.717686392	-0.73162974	0.181985891	0.17843828	-2.52914407	0.217690148	0.630003495	0.341651675	0.161740427	-1.828726233	-0.017156131	0.113167762	-0.201643582	-0.681421892	0.132308997	0.59648254	0.289767453	-0.114800535	-0.470128395	-0.009919439	0.503188567	1.009274482	-0.248332719	-0.636619092	0.05618253	0.042211578	-0.090016401	-0.855854321	-0.05514324	0.764083353	-0.233193323	-0.058945835	-0.202931506	0.123296726	-0.228606428	0.474124244	0.320808917	-0.269896111	0.349100291	-0.051613709	-0.029747648	0.07406405	-0.085498092	0.239494391	-0.09818519	-0.180110627	0.067059702	-0.710726502	0.709533314	-0.09818519	-0.061340773	1.305506192	0.300834912	-0.10823249	-0.452663528	-0.012490325	-0.009919439	0.19784368	-0.153858788	0.098096172	0.110448633	-0.102743472	0.042211578	0.048803	0.392793098	0.469577277	-0.452203564	0.64375592	-0.617765935	0.415364255	0.281455269	0.164435644	-0.241096492	0.958958651	0.438528579	-0.240710369	0.065150994	-0.056911248	0.012171729	0.330133867	0.240676975	-0.009919439	-0.208816062	-0.009188345	-0.006498702	0.264431275	0.22356085	0.375369915	-0.162398277	0.602158889	0.601136836	0.397678334	0.910996791	0.078133732	-0.164302825
1552378_s_at	RDH10	retinol dehydrogenase 10 (all-trans)	NM_172037	157506	1.067302178	-0.9529245	-0.583667926	0.40543593	0.513932054	1.721570284	-0.817357575	3.1417334	-0.383935468	1.022305556	0.769000956	0.11729622	0.177024432	0.52566381	0.165414551	-0.659974406	0.062759552	2.249298782	1.427428567	0.424895634	1.87440371	0.792010604	1.095536358	-0.74199206	0.17658136	-0.277065716	-0.624247454	-1.501563387	0.496812171	0.298906673	0.221645497	0.359547583	0.694719503	0.240486469	0.21148035	0.637587191	1.998765893	-0.123886825	-0.48388615	-1.004851301	0.842260819	-0.545350807	-0.20439327	0.843826978	0.004104581	-0.874405454	-0.544866196	-1.390838146	0.461312726	0.396126898	-0.377017808	-0.20145607	0.397285181	-0.177243889	-2.091077341	-0.541808867	-0.088790764	0.086515088	-0.352047385	0.491052004	-0.218448357	0.143205118	-0.889596784	-0.479601866	-0.17202825	-0.70218232	-0.527305988	-0.190053848	-0.404317864	-0.503759963	-0.446762364	-0.925574651	0.180938877	-0.616006365	-0.517184979	-0.084245426	-0.198201955	0.171703878	-0.043602591	-1.476562954	-0.372536189	-0.605210921	-0.543286994	-0.344900813	-0.253027805	-0.386147944	-0.658081147	-0.228344267	0.388012285	1.212829706	0.589675163	-0.250986935	-0.646672435	-2.378200098	-0.310411399	0.033238261	0.238298653	0.752790648	-2.957275771	0.923766281	-0.549824179	-0.380790432	0.221465334	-0.621775519	0.195738213	0.749417608	0.406304073	0.697746304	0.193657021	-0.247685444	-0.012757608	0.055758837	-0.290878439	0.259761398	-0.127745971	0.674907774	0.087327608	0.816716524	0.938665837	-0.237329341
1552381_at	SFRS13B	splicing factor, arginine/serine-rich 13B	NM_080743	135295	1.146397664	-0.565193129	0.200944277	2.77073209	1.053256861	-3.373695161	-1.624540018	0.090695888	0.094179728	-0.29092418	-1.218760135	-0.442064021	-0.248843278	-1.347929821	-0.45470849	-0.559072438	-0.380825955	0.487302423	1.315686139	1.312411684	-1.501144097	0.198075844	0.431031922	-0.021831415	-0.326635255	1.617870801	0.689418558	1.301891293	0.133432546	-0.947997043	0.722125107	1.530870805	-0.98154229	0.984843604	1.627525659	0.629594113	0.380061329	0.256650121	0.354180271	0.333757588	-0.158852404	-0.063198202	-0.432085981	-0.513580853	-0.176644717	0.694457462	1.401318567	-0.051619729	-0.076359198	0.479833587	-0.289113747	0.528384685	0.155690439	1.111863152	0.236631104	1.668478946	-0.722228714	-0.248691396	0.656729353	0.306368367	-2.118749949	0.759070052	-0.600093832	-2.045411035	0.16859436	0.259879618	0.523351021	0.359002824	0.69314919	-0.347210781	-1.225317663	-0.690272044	-0.012486359	0.932827506	-0.059281405	-0.114019107	1.257659345	-0.41128994	-0.404950847	1.442085939	0.122173526	0.524884303	0.828170326	-0.335948927	-0.197150938	0.274501489	-0.478826202	-0.53124121	-0.235613781	0.083008531	-1.449620937	0.680382288	0.757277344	-2.769752944	-0.047167023	-1.897945134	-0.686924883	-0.404091612	-0.700697113	-0.064751231	-0.880832757	-0.064884162	-0.198284242	-0.073991808	-2.002813661	0.326646659	-0.3428788	-0.258509322	-0.920976874	-0.107259475	1.207738957	-0.060294863	-1.627349366	-0.480301152	1.549910721	-0.300428449	0.911999076	0.449890983	1.554358889	-0.403553428
1552383_at	FAM71A	family with sequence similarity 71, member A	NM_153606	149647	0.705495235	-0.593027447	-0.021698468	0.265277942	0.250883672	-0.178033542	-0.243220696	-0.281696392	-0.165769247	0.145161657	0.745252709	0.232992585	-0.06011834	-0.477833113	0.067664664	0.098178614	-0.005087495	0.683955954	-0.027705045	0.250263251	-0.093736575	-0.074605064	-0.090283383	0.170054503	0.20441002	-0.11630659	0.279940579	0.173198571	-0.006342941	0.731372784	1.109612771	0.692365715	0.279331491	-1.219647576	-0.009955227	-0.550381871	0.831933974	0.318079534	-0.067346681	0.867870266	0.924212503	0.111989749	-0.793056781	0.866722254	-0.13771837	-0.556307169	0.792622468	-0.446056123	0.158740901	0.067758345	0.019085638	0.017122096	-1.058264519	0.013789558	-0.582502368	-0.158783381	1.012738694	0.044815098	-0.157312919	0.078859471	-0.331625631	0.068217592	-0.142840704	0.541320118	-0.065659535	0.144804288	-0.005291352	-0.091968555	0.087277686	-0.002606623	0.137992659	-0.371238511	-0.656628623	0.511720492	0.052049328	0.018197727	-0.137824398	-0.105920082	-0.060371236	0.473575011	0.000358072	0.071699892	-0.103206774	0.163918589	0.148299704	0.088121855	-0.143202454	0.039513496	0.056437255	0.621371651	-0.64763256	-0.089431203	-0.818975022	-0.728707958	-1.209723533	-0.885805626	0.078035949	-0.667747277	0.417435939	-0.789617906	-0.40911334	0.084921611	0.125495852	0.015402757	-0.295747411	0.250409113	-0.035832094	-0.052125199	0.082706623	0.060985106	-0.386788097	-0.047919891	-1.007255255	-0.126118656	0.067271563	-0.235701185	0.759496737	0.22086515	0.398584821	-0.172815889
1552386_at	GAPT	GRB2-binding adaptor protein, transmembrane	NM_152687	202309	0.569141905	-0.544540564	0.372976776	0.590017439	2.022665179	1.578301129	0.435591321	-0.294934764	-0.215801803	-0.034460598	-0.686526654	0.141431245	-0.236286661	-4.530796522	0.220865713	-0.198471924	0.228360249	1.716757976	0.020841104	1.314850638	-0.472096454	-1.977212832	0.943547197	1.761521599	0.560105694	0.862860491	-1.804037928	0.342468814	0.186100294	-3.318356746	1.006999047	2.044140412	1.83252604	-2.057740346	1.369819976	0.020019596	0.476013957	1.119458789	0.4201522	0.908586043	-0.843847892	0.805267005	0.487092647	-2.499652459	-0.04603824	0.758793354	-3.711507663	1.658387388	1.500238312	0.510665055	-0.014104775	-0.121603161	-3.269692257	-0.093300903	0.4755817	1.517049554	0.455746299	-0.10536252	-0.030621939	-0.40658012	0.120611272	1.308156721	0.4145835	0.724469315	0.05976947	0.448768115	0.090643135	-0.218710463	0.262133731	0.240059278	-1.436594883	0.700117385	2.08473646	0.788299741	0.302254039	0.445097134	0.580492676	-0.151860982	0.014662529	-0.019406429	0.05976947	-0.218710463	-0.068163902	0.182797672	0.026993331	0.359692734	0.009700547	0.416325806	0.234753295	-3.211479508	-0.125264065	-4.600003439	1.892821027	1.423210136	-0.315351407	1.604767084	0.26305989	-0.335427788	1.059794993	-2.300856413	-0.375367248	-0.06031604	-0.239236958	-0.354468087	-1.551158616	-2.578933421	-0.356068414	0.108158871	-0.087452407	0.038001655	1.62076109	-0.335401355	-5.081009269	-0.228937205	1.284946469	-0.105128426	0.43677123	0.559242997	0.686228439	-0.218710463
1552388_at	FLJ30901	hypothetical protein FLJ30901	NM_152514	150378	2.205627083	1.242936535	4.459608673	-1.175183906	-0.820289692	-0.511412114	1.324155705	-0.13828297	-0.121616834	0.21694016	-0.531408034	0.547172262	-0.0903659	-0.091512068	-0.034190431	0.044103564	-0.033316159	-0.080887488	0.114164147	-0.911442147	-1.027466649	0.933671342	-0.676664577	-0.174817702	-0.794306115	-0.556060456	-1.250676274	1.462262996	0.125952007	-0.299463444	0.649418458	-0.854629173	-1.06456233	1.04518536	-1.17955348	0.625663397	-0.390756513	1.912098384	1.227663375	-0.116744221	-0.223509266	-0.220954108	1.016080319	1.699340532	0.017631352	1.625146219	1.196217763	0.917490801	-0.997601573	0.092967144	-0.105600414	-0.132030083	-2.01679877	0.24243228	-0.321462163	0.021874723	-0.472588513	0.05784362	-0.126580951	-0.019543655	-1.03941537	-1.905606969	1.5335664	0.132872892	0.096965378	0.322017146	-0.269221673	-0.015077773	-0.080850105	0.204640896	-0.855587649	-0.408124158	-0.025170045	-1.344139343	0.072808059	0.156923394	-0.034916679	-0.103152055	-0.056961408	-0.963146442	0.247237264	-0.034627766	-0.413620611	-0.17557629	0.269844906	-0.614942661	-0.066320426	0.146673297	0.100952562	-0.213545054	-0.47448759	-0.218503938	0.317945771	0.783368621	0.684932193	-0.879583192	-0.917700627	4.258490913	-0.213853879	-0.892321501	-1.357367134	-0.199894683	-0.132030083	-0.113740408	-0.251175918	0.190379194	-0.083713344	0.099624724	-0.977481723	0.110213359	-1.015697904	-0.132030083	-1.212702127	-0.398531494	1.159570232	-0.764864704	-0.144494244	1.937204023	-1.077192277	-0.210231922
1552389_at	C8orf47	chromosome 8 open reading frame 47	NM_173549	203111	-0.168292264	-1.707959223	-0.826237638	3.7574944	1.813413782	-1.309516186	-0.066083725	4.336895809	0.027954858	0.081939682	-0.651950086	-0.071074528	-0.161200318	0.864427932	-0.057491938	0.094722301	0.09995569	1.508916139	0.251509655	2.058216217	-0.361531466	-0.637505068	-0.06667843	0.72961268	-1.525346798	-0.527295609	-1.369720177	1.938387769	-0.108274694	1.774799668	0.854362653	0.202357275	-0.758298667	0.385491304	0.834036282	1.480414242	-0.648049823	-0.826739595	0.28727692	0.372304882	-0.377881808	0.682028991	-0.475197225	0.620731873	-0.38519248	0.057664906	-0.904168866	-1.1608845	-1.475753756	-0.177703473	-0.203613054	-0.223932065	-1.778948487	-0.091321635	-0.30182886	-0.545778553	-1.796969224	-0.002042936	-0.033630523	-0.246017844	-0.013753341	-1.053856006	-0.003352861	1.390688108	-0.024400775	-0.017578077	0.06160695	-0.032295097	-0.026570216	-0.060065262	-0.759724248	-0.460525414	-0.706856519	0.357110721	-0.109747781	-0.103238684	-0.11215951	-0.472066948	-0.171074517	2.327835809	-0.184791791	-0.302407844	-0.325624771	-0.194680591	-0.058324536	-0.527255251	-0.152522857	-0.082380813	-0.156195794	0.268619704	0.049387768	-0.180395275	0.236207896	-1.46916312	-0.742363583	-1.886270631	-0.577855975	-0.847574203	0.813614686	2.480711647	0.051222669	-0.145768087	0.139623694	-0.264434143	1.374466945	-0.273869622	0.083154746	0.046836064	-0.598867788	0.229575808	1.716666532	-0.408328045	-1.292481508	-0.174295526	0.432891962	-0.342658003	-1.849132961	1.125977925	1.119391567	-0.225487617
1552391_at	C1orf65	chromosome 1 open reading frame 65	NM_152610	164127	-2.045494437	1.474195862	-0.377525827	0.534666409	0.069939151	1.048391884	1.194266118	0.038809051	-0.188326874	0.266476415	0.882318864	0.110958837	-0.023640802	0.537644371	0.213313569	0.027506402	-0.125097189	1.141057791	0.123146407	-2.534381152	0.214684801	-1.663558275	0.939102108	-1.678830311	0.446230624	0.278801295	1.017233207	-1.553986491	-0.170862129	0.622737734	1.188592821	0.096231524	1.475402529	-0.017578148	-2.340373039	1.075646241	-2.800385034	1.50356076	0.88714905	1.70262137	0.912432314	1.293432344	1.077399808	0.987132853	-0.514339701	1.476872111	-0.077889354	0.107201784	-0.621922021	-0.359350473	0.211887746	0.158609972	0.39414824	0.046295254	-0.154271326	-0.937300692	1.498338396	-0.220691304	-0.043936964	0.191294571	-1.821623667	1.025901441	1.563405926	-0.363177048	-0.01026694	0.443759144	-0.111348592	0.306660473	0.063789107	0.105338272	-0.687861497	1.823888341	1.255697297	-1.799997461	-0.404561727	-0.315513106	-0.051164081	-0.111348592	-0.01972727	-0.346197862	-0.053621429	0.170403185	-0.092435482	0.033975898	-0.074346854	0.04075223	0.112997262	-0.134134773	-0.02756498	0.017677608	-2.644408475	-1.111287766	0.160086565	1.072548236	-1.916019893	1.314133717	0.325689687	-0.302143077	1.081169376	-2.894247991	0.142256781	-0.018611064	0.390136518	0.107384648	-3.441659016	1.172394856	0.578941771	0.047894399	0.06061181	0.050555708	-2.18765705	-0.399467717	0.464576111	-0.018053286	0.680644383	1.381184449	-0.521166168	-1.231038794	-1.536905231	-0.362887359
1552393_at	ENTHD1	ENTH domain containing 1	NM_152512	150350	-0.284916202	1.995786038	-1.711582166	-0.772703116	-3.128910278	-1.531294142	-1.258444263	-2.129808884	-1.986429858	-1.953022784	-2.86513049	-1.936556381	-2.442812585	-2.043468951	-2.217599223	-2.329694668	-1.894828494	-4.037284552	-1.92388237	2.433674923	1.163265099	1.227817267	-0.893710521	-1.648065395	0.710649002	2.052902817	0.069440017	4.107720148	0.274834977	4.157757137	3.733007847	-1.047574524	-2.988022554	-3.012454898	1.070938428	-0.622353654	3.814033404	-0.009202904	1.465016434	-0.047104567	-0.342040793	0.863335691	-4.535049549	2.778260977	-2.16523988	2.198542588	-1.497147421	3.470756242	-2.985945675	4.899838206	-1.619511802	-1.35410817	3.377445399	0.558832557	-1.298993447	-0.975318269	4.444438959	0.902835882	2.075655116	4.055720496	2.129113428	0.164798713	4.039766561	-1.512904291	-0.256069611	2.150275685	0.793470093	4.551173001	3.12814683	-2.095163425	0.482949912	2.702595719	4.326525756	1.577285221	0.371554665	0.838374937	2.255018101	4.160547825	2.788369742	-0.300170503	-2.206543608	3.542503182	3.107296013	-1.166385403	1.032999401	1.667159742	3.101890074	2.714120227	-1.81463682	4.422880881	-0.166904221	-0.0312251	-2.790268459	-1.418235974	-2.972590408	-4.677910475	-0.892028471	-1.783955163	-0.939515834	-3.157809691	0.036954814	-1.969304171	-2.363511261	-2.308899889	-1.702870452	-3.829620554	-2.398851838	-2.294632059	-0.855557252	-1.935993927	-2.195474382	-1.413218397	-3.160978358	-2.432059279	2.454418822	0.342535994	1.618406326	-0.97064231	-0.459818182	3.560325877
1552395_at	TSSK3	testis-specific serine kinase 3	NM_052841	81629	-0.694031565	-0.045048184	-0.141118666	0.047381865	2.141239388	-1.183567802	-0.037273574	-0.113704988	0.037507753	-0.160948733	0.182447793	0.063226402	-0.071114801	-0.006894375	-0.108138312	-0.013611679	-0.170102614	0.076533139	0.25324807	-0.583803813	0.022807152	-0.939587428	0.259908118	1.171935212	0.334209634	-1.280895932	-1.606160084	-0.610822122	0.265807365	2.220782498	0.936514761	0.032758282	0.618258527	-0.640641659	-1.133451064	-1.195446175	0.277803613	0.195758028	0.241321727	0.283766084	0.354804268	0.406463196	-0.036863269	-0.536223757	0.087686356	0.410573926	0.361131586	0.002140779	0.243658639	0.173221876	0.127553359	0.043355396	0.133338454	-0.018389539	-0.006546103	0.655641781	1.486024074	0.223020109	0.169407238	-0.054960038	1.837528656	-1.358087043	0.362633159	0.30197952	0.173221876	0.297259893	-0.046506288	-0.069310869	0.415020983	0.041269672	-0.099403234	-0.146259128	-0.337811949	0.469641295	-0.067509189	-0.031501065	0.548042457	-0.185163719	-0.072017614	-0.055714397	-0.048726161	0.086473157	-0.088822374	-0.014045377	0.047933402	-0.011949755	0.033735999	0.023629513	0.007481359	0.105951104	-2.181873549	-0.056453891	0.589695133	0.131442643	-0.187962168	0.090868976	0.083955995	-0.508624186	-0.112881267	0.061937385	-0.320596733	-0.08973634	-0.212775951	0.126766721	-0.362385871	-0.282583698	-0.303696589	0.010043114	0.101009869	0.006626428	-0.384997489	-0.512106486	0.00515652	-0.227788521	0.737508779	-0.483088286	0.028569823	0.23605591	-1.220131531	-0.032818796
1552399_a_at	BRF1	BRF1 homolog, subunit of RNA polymerase III transcription initiation factor IIIB (S. cerevisiae)	NM_145696	2972	0.063517218	0.301716177	0.30990796	-0.23645656	-0.483387422	1.284297344	0.231376074	-0.00045458	0.062926197	0.053081804	-0.680717101	0.116644069	-0.074196534	0.219573321	-0.274275968	0.351909211	0.121571777	-0.401689499	0.294714289	-0.089152202	-0.368414762	-0.095622764	0.374912441	0.399743649	0.422015204	-0.066669835	-0.720653832	0.141229747	0.224926882	-0.221278819	0.856852086	0.445938527	0.12998049	0.332188784	-0.196846764	-0.895818203	0.574751373	-0.346754673	1.152308472	-0.728260885	1.120824155	-0.665978173	-0.109776746	0.563748031	0.021446928	0.279475689	-0.497079335	-0.627564598	-0.2468895	-0.16002781	-0.12099914	0.036856159	-0.408279953	0.293164061	-0.26184933	0.225103158	0.712803747	0.213308285	0.185261074	-0.104186008	-0.04724279	-0.904522742	-0.651315275	0.029015424	0.182595635	0.16039306	0.274032311	-0.064098579	0.181290138	0.006421735	0.485761139	-0.062143251	-0.488735731	-1.00072474	-0.14005663	-0.067053325	0.453215661	-0.26376934	-0.049219809	-0.253066939	0.044628244	-0.014825565	-0.243393792	-0.001859257	0.131297134	0.164956023	-0.084071519	-0.094965709	-0.117932238	-0.410736449	-0.109763524	-0.437042066	-0.442215867	-0.054564457	0.257833161	-0.073854435	-0.596904486	0.399720601	0.039958119	0.719982556	-0.502044838	-0.21405426	-0.056647229	-0.148781731	0.983320936	0.08195719	-0.012528647	0.021712911	-0.278689002	-0.110219254	0.820909038	-0.230272475	-0.10144003	-0.130343054	0.074700562	-0.510195439	0.356961867	0.390714205	-0.126927111	-0.19994945
1552400_a_at	C15orf27	chromosome 15 open reading frame 27	NM_152335	123591	-0.0876992	0.777936824	0.199540133	0.441001567	2.959476148	0.148524751	1.177781774	-0.054975896	-0.292960813	-0.02933526	0.37023204	0.166900755	-0.131786793	0.332141501	-0.277669161	0.324430173	-0.185657114	0.497557757	0.327356377	0.567321205	0.220783382	0.5488178	-1.179788279	0.716791897	0.149963594	0.422660781	0.092358933	-0.203899283	-0.194908014	1.972956765	1.435706976	-0.005520379	0.107945186	-0.938295636	0.388495816	-0.982490009	-0.181249119	-0.498391367	-1.302971269	-2.235550462	0.931166843	0.853492051	-0.51044825	-1.036086418	0.200552135	0.116927096	0.830817097	-0.896397792	0.78017197	-0.138996043	0.039899698	-0.155887367	0.159733306	-0.063826814	-1.205415728	-3.418396101	-1.673393127	-0.137721202	0.193479261	-0.021280429	0.384966365	0.153309604	0.571132711	0.281318262	-0.11978094	0.182294209	-0.183244029	-0.189834699	-0.275097303	-0.076391452	0.143856606	0.473519894	0.9212345	-0.591483048	-0.066250155	0.044024901	-0.93438064	0.051308897	0.588800074	0.210628442	-0.27860552	0.063552492	0.227018238	-0.038624513	0.19634627	0.401319123	0.569417404	-0.224374573	0.061889017	-0.782336834	0.165416966	0.797617868	1.095566131	-1.195094947	-0.369698953	0.413793136	0.258872793	-0.907972312	-0.156785864	0.493814743	0.089669082	-0.063221614	0.172050177	0.029723907	-0.629936553	-1.253106273	0.039899698	-0.20711269	-0.27328177	-0.234104966	-0.041884828	0.084094645	0.458380764	0.014133218	-0.097439509	-0.203449482	-0.834913575	0.061084886	0.051951942	0.064475817
1552401_a_at	C21orf41	chromosome 21 open reading frame 41	NM_138332	54073	-0.282110504	-0.543841686	0.073639242	0.348430975	0.683247538	0.59888491	0.902846796	-0.108599228	0.020058848	0.04620554	0.155106834	0.190080941	-0.22042581	0.593085773	0.06094385	0.06235402	-0.010129728	-0.344473627	0.187287484	-0.47500739	-0.398438236	1.213035996	0.364776617	0.849513807	-0.292622516	-0.522025947	-2.134784708	0.564027182	0.210172861	-0.158603484	0.068654494	0.198729829	0.86697815	-1.125227953	0.343935857	0.264982233	0.014736156	-0.335799103	0.145536008	0.761638026	-1.871491477	-0.770122288	0.428571942	1.24836473	-0.059080263	-0.090120822	0.227043611	0.021874069	1.223048678	-0.047751767	0.078093611	-0.11701542	-0.335734576	0.183031932	0.393101114	0.568908351	-1.686209622	0.063264177	0.254902689	-0.045185587	-0.656661767	-1.187428528	0.559604023	0.413532224	0.116921244	-0.058026365	-0.053488197	-0.135031364	0.075542601	-0.047868629	-0.408034721	-0.289696674	0.027985846	0.446520859	0.039133328	-0.089975338	0.368229911	-0.166953018	-0.149499975	0.259843238	0.011286803	0.050674739	-0.070616229	-0.036196688	0.11095884	-0.39707569	-0.08701679	-0.181652845	-0.045266656	-0.002387968	-0.070931812	-0.543129641	0.139054132	-0.6736826	-0.725544247	0.81747337	0.05776747	-0.00141895	0.384720977	-0.401207744	0.506746496	0.148096574	-0.036938595	-0.112291469	-0.146259372	-0.531922231	-0.028550739	0.20482949	-0.117067219	0.051727647	0.726673525	0.020747219	-1.259405731	-0.267972737	1.316492137	-0.126666362	0.678223109	0.553296698	-1.473727736	-0.010780998
1552402_at	CALML6	calmodulin-like 6	NM_138705	163688	-1.609373991	1.057236615	-1.506345475	-0.248142937	-0.350213937	1.176591664	0.456605081	-0.247837201	-0.231222487	0.15711881	-1.106121519	0.165508337	-0.148301528	-0.705148959	0.051151022	0.115351662	0.236907393	1.473489889	-0.188593424	-1.872540077	1.008899754	-0.628351519	-1.605225362	1.393409765	-0.170161686	2.043432554	-0.054733436	-1.326003497	0.016787828	-1.419812906	1.127071565	-1.978892278	-1.800530436	-0.112722563	-1.387846337	1.15194368	1.205483467	-1.754695587	-0.23320199	-0.560586766	-0.185009854	1.147016154	0.099805043	0.306057582	-0.10513451	0.658819873	-1.530021109	2.038902496	0.825084088	0.079333308	0.130123413	-0.056585358	-0.397774391	-0.097585821	-1.477100346	-2.487967769	2.023672738	0.249364021	-0.11417285	-0.1178041	2.965667866	-2.88744738	1.775561796	1.874886689	-0.069536972	0.124601716	-0.257818527	-0.267062739	-0.213242311	0.352428353	-0.250706433	0.721213227	-1.126932483	0.69357576	0.234346143	0.189213041	1.523205292	-0.299685837	0.176223679	-0.823985247	0.130429555	-0.201635691	0.055026632	0.192442189	0.382555933	-0.745607081	-0.019092783	0.320585345	0.195078855	0.440307123	1.00601191	-1.630165059	-0.334686765	-1.044932779	0.989637753	-1.362122909	0.629684827	-0.420181719	-0.776765864	1.871378216	-0.017711975	-0.080478565	-0.176046518	0.114113829	2.016782416	0.975890196	-0.153509819	-0.082960774	1.021052679	-0.121809061	-1.405369508	-0.288183651	1.418394689	-0.000538048	1.75434054	-2.429971182	0.184651126	2.270392868	-1.561045867	-0.12985249
1552405_at	NLRP5	NLR family, pyrin domain containing 5	NM_153447	126206	0.243602756	0.216229337	-0.651519279	0.1302123	-0.288518977	0.337628139	-0.384352795	-0.279492396	0.283857317	0.333881294	-0.585855189	0.381370219	0.143668408	0.747659243	0.251899339	0.261822529	0.221137895	0.426243273	0.155567407	0.588184352	-0.414048469	0.419596008	-1.046801523	0.857495901	0.587152853	1.071600571	-1.324524195	-2.151336373	0.276672841	0.531947253	0.439633157	0.452824703	-0.793006351	0.247779832	0.184814995	-2.000064625	0.785572076	-2.741046937	0.570382233	-2.251940662	0.569557549	1.410945145	0.446933062	1.004357	-0.108873624	-1.425604771	1.337889658	0.990382848	0.714697326	0.037376183	-0.26168112	-0.061645735	0.201456717	-0.028638073	-1.83593677	0.298721612	0.340862601	-0.036417891	0.267409325	0.095694249	-1.343005424	-0.443591569	0.149314912	0.079860337	0.250395553	-0.088035797	0.169160865	-0.638343288	0.210156522	-0.312173095	0.038478864	-0.162107985	-2.23765925	-0.638724246	0.006306635	0.059871434	1.445267742	-0.106703976	-0.13984283	-0.504772036	0.098413356	-0.186688507	-0.071015439	0.047369292	-0.216271415	-0.549990151	-0.081156206	-0.126349282	0.020933162	-0.180300857	1.466123294	-0.280487105	1.542818612	0.430419161	-0.701125509	0.632606708	0.351760894	-0.460463385	0.139660066	0.989192756	0.059534984	-0.047010751	-0.187197843	-0.129037914	-0.390305167	0.474832061	-0.385676714	0.022916248	-0.031614317	-0.067494665	-0.818298843	0.190098483	0.352184838	-0.106703976	0.633543133	0.088797138	-0.147697121	0.977604921	0.778336957	-0.119528017
1552408_at	ODF4	outer dense fiber of sperm tails 4	NM_153007	146852	-1.205871049	-1.452600144	-1.096437322	0.108472352	-0.993823221	-1.419239767	-0.011256944	-0.25885053	0.143038197	0.217340564	0.047666111	0.12980328	-0.269729942	-1.365001001	0.140772223	0.008343874	0.047739631	1.53807466	0.084495162	1.484285256	0.222125754	0.501031191	0.597819789	1.005481877	0.166066299	0.763036892	0.295545558	-0.828303535	0.263524761	-0.265676643	0.767591478	-1.230435224	1.816703431	1.063561833	-1.6730615	-0.54390568	0.721291407	-0.188975155	0.245251108	0.111691657	1.192566092	-0.749254239	1.409692411	0.945053524	-0.200176838	-1.059760424	0.90062616	0.983963313	-0.362020032	0.017110316	-0.086708098	0.010009935	-0.691511755	0.113449485	-0.400686018	-0.193420146	-0.743693619	0.173812929	0.054266535	0.098077851	-0.138483179	-0.52148906	-1.068684273	-1.548716993	0.185479541	0.042154342	0.108111244	-0.269073076	0.16511558	-0.015764372	-0.209645197	0.941617692	-1.020306582	-0.132983512	-0.087937493	-0.013609031	0.486845077	0.027792095	-0.11182144	-0.063198804	0.064464906	-0.102395859	-0.197872435	-0.213218953	0.063757145	-0.194033208	-0.145601016	-0.053755811	0.068150496	-1.176477413	0.070921223	0.736771446	1.595874147	0.089571926	0.697489309	0.639455982	0.802682779	-0.3233034	0.67393763	-1.414816168	-0.222335163	-0.052108454	-0.117570704	-0.217272459	-0.393980245	0.62561522	0.054240827	0.205556564	0.322760833	0.050088974	-0.450185997	-0.063868238	-0.570077527	-0.003798175	1.063323905	0.066081531	-0.461528446	-0.281369623	0.966001355	-0.055563534
1552410_at	CLEC4F	C-type lectin domain family 4, member F	NM_173535	165530	0.707721881	-0.813687159	0.127715754	0.160654192	0.299214369	0.155668215	-0.440847951	0.15444027	0.146667575	0.13011973	-0.213766184	0.394321601	0.032272406	0.488388568	-0.042764647	0.004827724	0.176662316	1.107282015	4.27E-05	-2.155217532	-0.245771215	-1.15602938	1.014096213	0.606292202	0.341379813	0.120999968	-0.973554087	-0.38759383	0.070203733	0.359741488	-0.891982066	0.598237677	0.19871072	0.058152829	0.521865286	-0.61993848	-0.997292848	0.563106509	0.625833073	0.991099869	0.497511734	-0.27839634	-0.114744237	-0.65268286	0.013401044	0.397126315	0.619659891	0.177758194	0.139870399	0.018142077	0.013401044	0.217634097	-0.412789935	0.029457391	0.408148167	-0.159263422	-0.497383996	-0.086881067	-0.03390467	0.168155834	-1.158872608	-0.064778012	0.057195476	0.629200002	0.162171313	0.052749712	-0.166411588	-0.056655904	0.055519687	-0.148237346	-0.006288289	0.3231572	-0.462015581	-0.160576167	-0.079771679	0.040684646	0.446357906	-0.217883208	-0.074714909	-0.555274074	-0.054663231	0.057363387	-0.097098497	-0.287548026	-0.204565929	-0.117980374	0.02851783	-0.08179936	-0.076735491	-0.188167612	0.456360343	0.588665946	0.768737953	0.210287468	0.765130663	-0.310688398	-0.018951232	-0.105540534	0.341443975	0.561640177	-0.054308638	-0.156761418	0.013401044	-0.054663231	0.107639211	0.003915524	-0.056655904	0.087449113	0.028006692	-0.019257894	-0.063587164	-0.115674226	0.290641802	-0.026074556	0.344389379	0.696631585	-3.651229412	0.004914784	0.018648191	0.071116542
1552414_at	WFDC9	WAP four-disulfide core domain 9	NM_147198	259240	0.211290706	-0.40736081	-0.226572523	0.424781987	1.114332083	1.425427995	-0.67556603	-0.266007378	0.199405259	0.050633344	0.205255965	0.27567393	-0.12198302	1.060448789	0.039144972	0.199237997	-0.001295988	-0.27112504	0.016417147	-1.203702918	0.270191238	-0.90125292	1.114375883	0.785260471	-0.080965796	-0.661583968	-0.115040205	0.22169563	0.241065444	0.248844848	1.088849075	0.996204068	1.380171631	-0.446681683	0.207978925	0.483875882	-0.324795868	1.23962307	-1.406796199	-1.16816104	1.105458581	-0.47205019	-0.58555652	0.877987428	0.042941926	-0.741508526	-1.042611283	-1.676340985	-0.316149011	0.086693179	0.065561889	0.119032637	-0.343679593	0.080501651	-0.187215994	-1.234595684	-0.348276261	-0.111441524	0.011656141	0.174524908	-1.525224675	0.993381738	-0.106011778	0.876984194	0.157532925	0.107802794	-0.009066969	-0.111358117	0.170600273	-0.138020513	-0.238772832	-1.708510686	-0.201543233	-1.659684865	0.076102163	-0.109012883	0.633174597	0.003557614	-0.155045303	-0.004156358	-0.048644759	0.0618799	0.010950028	-0.169014215	0.06935853	0.338756053	-0.062854032	-0.04048984	-0.183624854	-0.017549501	-0.520334344	0.240559654	1.287968024	1.160461885	0.71625441	-0.29472022	0.399809854	-1.108706195	-0.053633288	-0.010777417	-0.477175265	0.099683163	0.062654358	-0.09813436	0.230272423	-1.27677948	-0.102493033	-0.101259404	0.069635241	-0.203150167	-0.51162464	-0.197679921	0.173388631	-0.118155356	1.501141928	-0.212369214	1.362238155	-0.408634749	0.727716748	-0.073880537
1552417_a_at	NEDD1	neural precursor cell expressed, developmentally down-regulated 1	NM_152905	121441	0.42541115	-0.736178469	0.010257967	0.217988976	-0.177192643	0.001876573	0.173018419	-0.082881411	-0.122900836	0.114759577	0.421269801	0.292294708	-0.055069114	-0.057162109	-0.32116298	-0.09093118	-0.158513071	0.491125182	0.249937761	-0.004083236	0.661857732	-0.298323985	-0.457463773	-0.04384598	-0.301807096	0.30393706	-0.456761455	-0.102023646	-0.627364867	0.305869608	-0.137829071	-0.072942714	-0.117755938	-0.497093247	-0.020265222	-0.516794441	-0.145480766	0.152106751	0.315997884	-0.066853634	-0.025945889	-0.316984791	0.374937088	0.167240013	-0.058856404	0.314413477	0.377096561	-0.140084883	0.071270419	0.321067797	-0.354431487	-0.196661108	0.170808349	0.309221246	0.62753755	0.222977438	-0.311457942	-0.030325098	-0.103549951	0.281573791	-0.33840594	-0.617928462	-0.324912225	-0.554395217	0.40716932	-0.077170815	-0.058641338	-0.338272032	-0.03051572	0.108531292	0.015751146	-0.06364784	-0.12175002	-0.203735179	0.247439175	0.232054475	0.241371346	0.308620071	0.024915331	-0.946609959	0.378318119	-0.785378775	-0.197259489	-0.143924015	0.269183269	-0.224322009	-0.045204687	0.401959914	0.544869725	0.127938386	0.036916723	-0.151312417	0.086696109	-0.169745426	-0.114613538	-0.166535583	0.281241147	-0.055818291	1.577748406	-0.011445988	-0.066041898	-0.262378532	-0.485301965	-0.266727835	0.067698156	0.164421853	0.187921734	0.379425851	0.166130939	-0.127886231	0.189148324	-0.044878282	0.695980037	0.225394823	-0.265760397	-0.158490017	-0.132460164	-0.059277514	0.293498445	-0.218470754
1552418_at	TTLL10	tubulin tyrosine ligase-like family, member 10	NM_153254	254173	-0.310720516	0.568107685	0.135401891	0.168148043	-0.65779865	-0.534897175	0.302553647	-0.124774915	0.010018653	0.263065133	1.099540059	0.159230204	0.018251572	-0.369940482	-0.063085325	-0.005237627	0.015533198	-0.080748223	0.13887968	-0.079835128	-0.491780983	0.367290869	-0.587919767	0.155485016	0.295594704	-0.249346426	-0.977881393	-1.053321713	-0.090109466	-0.098454277	0.141915212	0.069460825	0.169013257	0.12775522	0.75223533	-0.055173189	-0.46451922	0.857972993	0.724417989	0.222387113	-0.063918214	1.259837562	-0.132160096	1.638121993	0.035925239	-0.227516171	-0.600947731	0.850750674	-1.165343142	0.043229596	-0.021666843	0.045227487	0.183915957	-0.131986692	0.625515023	-0.811102641	-0.089770355	0.02494459	0.113617885	0.001623772	-0.799726398	-0.390978799	1.056239002	-0.194134138	0.069822587	0.125018626	-0.012266123	-0.09705593	-0.028629797	-0.010651866	0.081265792	0.550626647	-0.525444736	0.179049873	0.001483939	-0.019513589	0.155937198	-0.06012887	-0.135907869	-0.277648483	-0.041227505	-0.023541483	-0.023230925	0.037888584	0.051049852	-0.311387771	-0.087009628	-0.154127467	0.023793028	0.507253712	-0.549591608	-0.390061004	0.456063701	0.61853004	-0.502409004	0.733869778	0.439694058	-0.164918736	0.124386193	-0.087981032	-0.146931	0.133576836	0.063227195	-0.088088356	0.832599179	-0.124348489	-0.089407942	0.009064774	0.116625287	-0.068612826	-1.047140052	-0.073935519	-1.0058385	0.080468831	0.14324543	-0.321786415	-0.446502808	0.355302995	-0.67618548	-0.014744697
1552421_a_at	CALR3	calreticulin 3	NM_145046	125972	-1.320935932	-0.82622125	0.108292043	-0.317681856	-1.669213885	-1.630196073	-1.843420553	-0.099095695	0.133453975	0.269745094	2.016206607	0.134194389	-0.158605866	0.188969969	0.24253646	-0.155888073	0.024258191	1.193960107	0.048811925	0.944803233	1.335326669	0.022622883	-1.27716065	-0.420949737	-0.667001241	-0.707444592	-0.392104663	-2.033010413	0.085259263	-1.818487258	-1.709977356	-1.408091649	-0.681471888	-0.013238421	2.169955176	1.603368017	2.199025235	-0.495104658	0.176965789	0.521849617	-0.553341635	1.051496463	0.249570883	-0.416932336	0.038566028	1.690420937	1.732022201	1.65242196	1.125894179	-0.291492183	0.185101209	0.014640188	0.173780765	-0.116604345	-0.485796034	0.264723404	-0.572292033	-0.106948303	0.017050707	-0.034435803	1.533896772	-0.772247415	0.064767189	2.176491924	0.015444142	0.192940025	0.093658146	-0.067254429	-0.075791111	0.130488517	-0.968660815	0.472578015	0.39574923	0.11622729	-0.182377045	0.182955937	1.155573499	-0.254195948	0.035398748	-0.088492726	0.114819061	0.140104054	-0.11748538	-0.123667737	0.230815576	-0.382309799	-0.105199582	-0.066403532	0.250753065	0.010452034	-1.220345187	0.054196242	-0.384670719	1.055600197	-1.38830838	1.26844509	-0.481967623	-0.200565546	-0.571515402	-0.787265775	-0.40128336	-0.121014911	0.105788076	0.033018718	1.006837803	2.21607042	0.156960728	-0.244539319	0.908770755	-0.091285598	-0.340859642	-0.209361486	-0.755298125	-0.250325536	-1.203659734	-0.512328019	-2.331114682	-1.55717329	2.750807756	-0.004790342
1552422_at	C10orf25	chromosome 10 open reading frame 25	NM_145022	220979	1.888928655	0.720043386	-0.191757556	-0.167960649	1.776600616	2.709102426	2.480954943	-0.439009931	0.090273545	0.213141995	0.023841692	0.0591677	0.294531063	3.025247295	0.492929792	0.153289877	0.097138087	-0.884380927	-0.173908133	-0.900705227	-1.187548259	-1.222725345	-1.029652249	-0.00775744	0.766470852	-0.975311155	-0.996000363	1.703523644	0.664749253	-1.286881896	-0.048482623	-1.440827523	-1.196522706	1.965234289	1.173768539	-0.919838107	1.432267601	-0.938501562	-1.109267869	1.768288014	1.90569997	0.167646307	-1.944606044	-1.18565621	-0.057954246	-1.123167124	-0.289956092	-0.766639875	1.9377945	-0.320183966	-0.075428757	-0.354373261	-0.717518986	0.175981365	-1.740527965	-0.055278505	-1.088195317	-0.093768804	-0.055203231	1.047007882	1.646704225	-0.997034403	-0.585625615	-1.826222922	-0.03005393	-0.295999931	0.429679855	-0.585201248	-0.131386374	-0.385134394	-0.342378048	-0.832394735	1.90915433	1.350297	0.0285738	-0.652373592	1.194682648	-0.118737886	0.297845319	0.79461794	-0.036091626	0.185137944	-0.274181821	-0.265595055	0.121658268	-0.644711324	-0.060710516	-0.293005234	-0.058166079	-0.021992344	-1.14894517	-2.101515165	-0.47358267	-0.361248177	-1.674242598	-0.532018843	0.230082751	-0.748303439	-0.881223208	-0.096432731	0.437653034	-0.115648129	-0.320438029	0.055843742	2.326080826	1.957202492	0.172194052	-0.098771747	-0.14084795	-0.002275302	2.228696603	0.335260605	-1.369302372	0.484082878	-0.541132667	-0.823134717	1.186140763	-0.246694106	-0.902074559	-0.104885796
1552423_at	ETV3	ets variant 3	NM_005240	2117	-0.673092869	0.224843164	-0.597871241	0.169715522	-0.833922474	-1.138623793	-0.875910491	-0.357032585	0.18208867	-0.039886716	-0.186336637	0.048123041	-0.258932035	-0.859210517	-0.072584153	-0.002087814	-0.116076481	-1.162231422	0.063804543	0.028637187	-0.676564967	0.533711718	0.420612427	0.186432059	0.266730579	-0.745291163	-0.097289615	-1.501574167	0.195936747	0.157681823	0.389087505	-0.909668082	-0.446646458	-0.462159254	1.041243162	1.588693771	-0.637403611	1.265928448	-0.185989398	0.274031585	0.576356012	-0.731853821	-0.083423149	-0.990024653	-0.124390202	0.144086321	0.193604621	0.103556944	0.691896461	0.266268182	-0.298171934	-0.145202402	0.193937334	0.514145387	1.999829158	0.760164339	-0.133422533	0.018461476	0.105408424	-0.039783652	0.028106142	-0.435186454	-0.277229712	-0.289483317	0.24708278	0.23482241	0.298970052	-0.113165791	0.004394603	0.021149805	0.322232207	1.574811889	1.774599648	-0.474850829	0.181420835	0.168016062	0.710171703	0.239531768	-0.110328631	-0.45868633	0.13286429	-0.199396389	-0.307913314	-0.050050053	0.302113905	0.373226643	-0.122868562	0.179277071	0.078350118	-0.431062357	-0.508786172	0.320990957	-0.556406625	0.905839408	0.378082245	-0.34966762	0.31554207	-0.473494831	-0.490289416	-0.687316998	0.013269757	0.056316715	-0.178206366	-0.165776942	-0.590526379	0.826000011	-0.212190576	-0.139703717	0.035728889	0.146578389	-0.248790716	-0.37868881	-0.211897005	-0.33103103	0.005245173	-0.169405341	0.582179608	0.488675969	0.716107958	0.078342881
1552424_at	KLHL10	kelch-like 10 (Drosophila)	NM_152467	317719	0.500134059	0.922089343	-0.248455501	-0.363665072	1.415292998	0.357238581	0.209941448	-0.191642848	-0.115513039	0.039056721	-1.63367996	0.250184694	-0.335733089	-0.108097969	0.055914134	-0.236427371	0.041425209	-0.27956537	0.079678524	0.691672002	0.190693865	-1.066508641	-0.119294419	2.388573262	0.145435251	-0.163368227	0.47441953	-0.316573519	0.053753185	-0.519991561	-0.369496208	0.188116169	0.227894469	0.367626159	2.433269528	1.980248615	-1.035534448	-0.824772462	-1.564006988	-0.322989938	0.763713904	-0.234990087	-1.063653129	0.219084678	-0.247027734	-0.158942067	1.874148232	0.18095256	-1.16273414	0.150261606	-0.101391543	0.021316641	0.120460113	0.116178129	-1.033009629	-1.728201305	0.722835085	0.077688442	0.08428373	-0.013640389	0.295451513	-0.13986906	0.48502623	-1.310598952	0.152469284	0.275267802	0.064061436	-0.170337153	0.118714982	0.024332848	0.009261329	-1.319045211	-0.09657453	0.099785218	0.007659075	0.030053651	0.755774384	-0.045530883	0.037183231	0.635620543	0.154234391	0.127374007	0.002680805	0.212788333	0.203381503	-0.412520504	-0.307190314	-0.108998498	-0.028185194	0.171128844	-0.27895377	-1.502299518	0.938540687	-0.188367919	-0.532914521	-0.793862024	-0.257096027	0.130367995	0.414868328	-0.468440357	-0.461103594	0.113374177	-0.00617422	-0.072827918	1.397229866	-0.1723995	0.079458621	-0.015971655	-0.124312669	0.319167306	-0.131346634	-0.409373553	0.555936184	-0.335082732	-0.030173257	0.615505955	-0.367031339	0.127421735	-0.101318637	-0.150894329
1552426_a_at	TM2D3	TM2 domain containing 3	NM_078474	80213	-0.363250133	0.57884144	0.225338642	0.109193586	1.213509392	0.430157051	-0.149813396	0.797906647	0.346373684	-0.296285732	-0.175697259	-0.781254239	0.647617838	0.408253789	0.345549038	-0.427562083	0.627247696	0.95663821	-0.446408966	0.116272643	0.232564403	-0.101186927	-0.087862699	0.558331238	0.603058166	-0.19581736	0.495509422	0.110212359	-0.336819199	0.1774041	-0.0210358	-0.07573232	-0.679524989	-0.685264884	-0.246547319	0.839083654	0.146877884	-1.171383172	0.518750008	-0.024688629	-0.007402363	-0.278207483	-0.409694347	-0.574600415	-0.512284791	0.064131999	0.010899248	-0.280913435	-0.511901077	0.058805535	-0.459234172	0.22577348	-0.344306812	0.39648869	-0.668880376	0.046404346	0.866194431	0.257564818	-0.147503422	-0.445823879	0.500521344	0.328416845	0.162791337	-0.567973887	-0.132363849	0.816419136	-0.292961735	0.336939037	0.188823423	-0.292917631	0.115120341	0.447410879	0.302339569	0.602480248	0.78910024	0.175296548	0.12622058	0.843084173	-0.189259799	-1.309244578	0.707490515	-1.17281566	-0.505651539	-0.572371259	-0.524471247	-0.625898847	-0.122398718	-0.428884959	0.737010739	0.004379534	0.201004512	0.096309244	-0.082635563	-0.423245002	-1.024508655	-0.032621327	-0.130131768	0.411971834	-0.215029862	-0.177388245	-0.093428033	-0.06407545	-0.85040652	0.891735843	-0.19229107	-0.25162615	0.24790321	-0.063212035	0.335235674	0.365009254	0.8286921	0.076097412	0.415813944	-0.707676834	-0.50455171	-0.253871313	0.2875973	-0.837994469	-0.097779618	-0.105593236
1552427_at	ZNF485	zinc finger protein 485	NM_145312	220992	0.512744364	-0.944152229	0.241182282	1.366133922	-2.095205129	0.704797487	0.711680433	-0.286208458	0.346248543	0.450464471	-0.984022732	-1.189993142	-0.866423445	-0.000162211	0.23900658	-1.075569218	0.23544374	-0.883369178	0.185145234	0.398619238	1.260099619	-0.400800805	-0.124882679	0.395770811	0.211820086	0.23705558	0.54859659	1.16225896	0.647164991	1.497740872	0.691878274	-0.913016497	-0.699990663	1.165273887	-0.728449776	0.909240612	-0.752737657	1.220064423	0.817333091	0.08470893	-0.122846048	1.247454576	-0.157538037	0.912116622	0.123698802	-0.17941604	-0.785825584	1.705740327	0.857552408	-0.263705588	-0.355902943	-0.253656925	-0.590260877	0.285032655	0.411789735	-0.363160139	0.181780174	0.145558236	-0.339868591	0.237989523	0.715482109	-0.088710949	-0.304010877	-1.083559894	0.602028455	-0.475095971	0.335353076	-0.242967607	0.282568615	0.380755499	1.257670333	0.62512259	0.428220985	1.034839441	0.268691675	0.285524959	-1.688263573	-1.006444857	0.389025748	-0.12449823	-0.193419159	0.818536474	-0.677063442	1.757387343	0.270184891	-2.628274303	-0.714967345	1.018349974	-0.45029258	0.913321405	-0.601933899	-0.534062308	0.680474987	-0.968023541	-0.583608505	-1.198133524	-0.051296638	-0.846171269	-1.42896065	-1.270524536	0.284934555	-0.035050167	-0.794940752	-0.553052155	-1.635628105	0.201748014	-0.529479609	0.180388221	0.716663214	-0.140878239	-0.229775178	0.178268947	0.419801119	0.093090816	-0.242835592	-0.177227375	0.069893316	0.997382733	-1.387652881	0.689072726
1552430_at	WDR17	WD repeat domain 17	NM_170710	116966	-0.724494133	0.371314832	-0.889337207	0.760703271	-3.348136291	0.649903269	1.340309343	-0.226858335	-0.592778164	-0.936435088	0.268751371	-0.851084497	-0.588207569	0.793832285	-1.033301232	-0.988532714	-0.307619047	-0.316648616	-0.292959139	-0.116535329	-0.855174555	0.240512092	0.84901202	-2.413869557	0.043990067	-2.012091024	0.650425596	-0.161391781	0.264954027	1.91118166	-1.685063087	0.560014945	0.346974154	0.738255018	-0.990215411	0.317450271	1.638903258	0.662183944	2.236152815	0.491502771	-1.937082376	-1.190689894	1.936311484	-3.170033065	1.170328489	0.42362428	0.831241524	0.88082463	1.459916427	-0.873629244	-0.143301064	-0.199237197	-0.623901173	1.164815505	-0.611112066	1.023321998	-0.096797154	-0.972397022	-0.194846457	1.078177026	0.991795976	-0.33700749	-2.649502726	-1.305726306	1.170824207	-0.089003833	-0.898962796	-1.203747391	-1.026475472	-0.651643787	-1.487979469	1.641203839	2.069395966	0.12541315	0.648030018	0.825151083	0.468891703	0.749740906	1.772754829	0.775284278	0.904438218	0.414467013	0.039715798	0.305477329	-0.058201178	0.506116353	2.50392373	2.398444035	1.005026504	0.384907679	0.164435114	0.631536305	1.545888434	0.521283637	0.87920217	0.11923506	0.034626376	0.186157131	-0.154646567	-0.912243134	0.067333396	0.185952733	-0.407919072	0.279928065	0.186750245	-1.001818631	-0.978313271	-0.230200119	0.389388654	-0.589276414	-0.16918801	-0.778285217	0.346214252	-0.655066696	-2.658436812	-2.440148522	-0.68278076	1.592583707	-0.112205609	-1.113867499
1552432_at	MFSD6L	major facilitator superfamily domain containing 6-like	BC040487	162387	0.024587133	0.533393958	0.120552727	-0.489623392	0.044891074	0.548299227	0.867450072	0.106813563	-0.046466145	0.178857358	0.278891135	0.128378913	0.070032985	0.128881752	-0.067502379	0.066845412	0.089011927	2.568884289	0.142679709	0.070513632	-0.164845416	-0.1289807	-0.993845598	0.210331856	0.367658964	-0.705976921	-0.246101145	-1.295826054	0.251971854	-0.087887606	0.052624893	-1.040345348	0.197176062	0.174674178	-0.426316082	0.10276048	-0.316443688	0.09571681	0.286008441	0.347930378	0.254999801	-0.983262678	-0.859096817	0.575251509	0.285266294	0.600599019	-0.804263246	-0.258407437	-0.399486598	0.059968188	0.07607004	0.300273186	-0.306244846	0.041412887	0.157101969	-0.189332426	-0.370945132	-0.09704907	-0.249429575	-0.158208711	-0.067327893	0.745172992	-0.393928783	0.120905615	-0.006466728	-0.002778256	-0.043362832	0.045305053	0.108519702	-0.152067594	-0.059303786	-0.47849304	-0.616474724	0.429975842	-0.198104924	-0.017250764	1.089336652	-0.345535287	-0.113950228	-0.356008631	-0.111059416	0.078129562	-0.350214532	-0.301823418	-0.056858998	-0.010327855	-0.063829395	-0.021654909	-0.115216781	0.21902825	-0.060608009	-1.091961251	0.52405023	0.459064684	0.888053794	0.304609424	-0.013936439	-0.286578645	0.422125241	-0.259118789	-0.143566585	0.031636285	0.186807734	-0.094013508	-0.077713853	-0.023401909	0.023109307	0.225057764	-0.053357593	0.025409994	0.131385716	-0.090094591	0.455892631	0.044008831	-0.86110832	0.261342882	-0.61160359	-0.126894757	0.99882227	0.137371495
1552436_a_at	CDH23	cadherin-related 23	NM_052836	64072	-0.295135911	-0.431817996	0.307706742	1.151358568	0.357447662	-0.125144012	0.073881839	-0.122884034	0.111569046	0.188191312	-0.3438564	0.033292488	-0.188935358	-0.829075796	-0.006098362	0.182627349	0.062395013	0.96247555	0.251759082	0.137819201	-0.285367176	0.396735821	-0.405739029	-0.252917229	-0.410995996	-0.381147689	-0.802894305	-0.988217196	0.205190603	-0.677172974	-0.398331722	-0.283736933	1.58743002	0.83999515	-0.871918216	0.232885008	-0.30089131	1.999930273	0.75055605	0.075890376	0.154509378	0.286736335	0.105682833	0.068606251	-0.220749441	0.992382932	0.270903558	0.871947034	-0.019682845	-0.044050438	0.118186882	-0.207063976	-0.497831563	0.098622123	0.618272541	-0.498757252	-0.292517411	-0.003723734	0.137741954	-0.005137794	0.324478108	-0.346830414	-0.785956697	-0.200392979	0.282158108	0.18988176	0.07737919	-0.102105378	0.217615661	0.023965266	-0.431006761	0.107987686	0.100212423	1.002324788	-0.049369578	0.037474129	0.610846532	-0.184414961	-0.016509641	-0.038974096	0.001396455	-0.066839789	-0.157735603	-0.044180614	-0.058150594	0.263991684	-0.012551626	-0.021053883	0.012995874	-0.009185363	-0.014115229	-0.78755861	1.061149573	-1.204374079	-0.459117894	0.089895606	-0.507214584	-0.38089602	0.826439278	0.07413368	-0.140406962	-0.277526848	0.033935151	-0.200292287	0.302975835	-0.794134615	-0.058297299	0.00793209	-0.139041932	0.227596275	0.648303845	-0.262754488	-0.041818811	-0.166403607	-0.611755787	-0.144002183	-0.422663376	0.160202162	-0.963498971	-0.02507648
1552438_a_at	ANKAR	ankyrin and armadillo repeat containing	NM_144708	150709	0.038829083	-0.587978526	0.189606763	0.392074476	1.309082903	0.638627495	-0.352513157	-0.073246186	0.132450522	0.252281909	1.587615881	0.209457719	-0.113464865	-1.716970016	0.094006799	-0.098420915	-0.034349863	-0.343607628	-0.008401009	-1.287262224	-1.261776365	1.529877785	-0.2854454	-1.940587975	0.560294534	1.008651017	-1.29848013	0.884671172	-0.04578405	-0.945749642	-0.416271547	1.371892484	1.411228003	0.730807836	1.276321394	0.71982105	-1.188909259	0.195282324	-0.001258542	-0.977845866	0.54174635	-1.753316605	-0.508992852	0.421343848	-0.163809058	-2.301976914	0.723318007	-0.305624109	0.696047066	0.013719882	-0.121807661	-0.056958722	-1.117565996	0.094541758	-0.261253092	0.605617992	1.154936532	0.136389205	0.086633098	-0.067005544	1.244414351	-0.894131709	0.282990104	1.593661388	-0.046231908	0.180855525	-0.12075078	-0.074828169	0.142138195	0.130821799	-0.074561245	-0.856660535	0.177296578	0.873344913	-0.016269999	0.073938478	0.611830594	-0.148294664	0.095865227	0.046736413	0.115432171	0.130546974	-0.222040837	0.172692711	-0.01031514	-0.141437707	-0.128859678	-0.05783034	0.03507316	-0.958499421	-0.896624099	-2.016617607	-0.09148387	1.514198053	1.02113809	-2.321666484	0.279745373	-0.103746299	0.655498558	0.589795016	-0.665382338	-0.127913938	-0.075006703	-0.094842553	0.847155506	1.342798734	-0.049121441	0.035446778	0.166615799	0.18270707	-0.812424907	-0.093177375	-0.789159241	-0.20103252	0.577246324	1.052252536	-0.736718741	1.218601507	-1.870513786	-0.065235063
1552439_s_at	MEGF11	multiple EGF-like-domains 11	NM_032445	84465	-1.55603015	0.475822669	0.461972242	0.047624291	-0.678072699	0.79800321	0.725109752	-0.346063416	0.048666986	-0.061352624	-0.728178794	0.191988612	-0.2452894	0.712681368	0.044715215	0.368778057	0.056789749	-0.018207046	0.100230927	-0.336729711	-0.264111428	-0.62517543	-0.057628413	0.760489538	-0.130468033	0.598065492	0.377781971	-0.634725639	0.207491691	1.611722894	-0.382947271	0.527360439	1.292834742	-2.18594445	-1.022036591	-0.656632764	-0.2476317	-0.733880674	-0.377188166	1.337588641	-0.499759477	0.106137888	0.048715418	0.472507531	-0.042182042	-0.383390201	0.72749994	-0.787719878	1.110225862	0.14769116	-0.142195918	-0.065118695	0.231639869	0.186791214	-1.711057999	-0.803051582	-0.05665991	0.137810781	0.272805594	0.003543804	0.023474742	-1.078364953	-0.751534031	0.533786868	0.080545255	0.05433386	0.084764614	-0.231962017	0.058253045	0.10404375	-0.229274006	0.702978985	-0.479016507	-0.389685073	0.095086387	-0.034425796	1.070510313	-0.067399862	-0.024609004	-0.485085665	-0.011395789	0.026238429	0.010925294	-0.04809363	0.137109459	0.297206349	-0.172032523	-0.115817156	-0.031554934	0.529189297	-0.110422961	0.099009485	0.433633804	0.755245218	-0.690903857	0.018784056	-0.00428686	-0.069455803	0.732685523	0.654898716	-0.603589789	-0.070569683	-0.031531368	0.002435276	-0.747193339	-1.318617843	-0.224861386	-0.005934345	-0.09104161	0.007952555	0.990333855	-0.227714916	1.863706357	-0.252543254	1.030195336	-1.118775398	-0.487859607	0.654868317	0.718044335	0.023656047
1552440_at	GPR182	G protein-coupled receptor 182	BC034761	11318	1.016750086	0.282373383	-0.006460456	0.114099416	-0.436196743	-0.446020174	-0.579785988	-0.185776484	0.231714003	0.007716524	0.754156548	0.055458313	-0.05920275	-1.126817198	-0.040688025	0.144244306	-0.147622087	0.198435665	0.200156713	-0.829880754	-0.241889132	0.658571349	1.155989458	1.196185263	0.489232291	0.641398725	0.665553021	-0.635102898	0.107616739	0.177822958	0.71470449	-1.111469279	-0.88458753	-0.073837727	-0.053725105	-0.659699058	0.094793178	-0.757733998	-0.632647879	0.292280871	-0.146256278	0.624725255	0.121138521	1.202456286	-0.020086524	0.102210585	0.761036279	-0.568445615	1.189532788	0.004092117	-0.060153677	0.014927232	-1.14678739	0.11683715	-0.238684787	0.899213297	-0.748985027	-0.007710707	0.22715926	0.07037479	-0.318651217	0.741489507	0.632549406	0.301137009	0.212219834	0.146816741	0.161239798	0.189598425	0.277835497	-0.106632438	-0.096927031	0.453791423	-0.527240388	0.973795788	-0.104264087	0.054616773	0.066560032	-0.081269469	-0.21110246	0.129082701	-0.062351061	0.037467036	-0.03573271	-0.115812393	-0.028069708	-0.187955862	-0.059725638	-0.106379443	-0.066729967	0.228014093	-2.089205684	-1.038300514	1.221629846	0.613031771	-1.234095649	0.682337554	0.124510718	-0.46008467	0.777173019	-1.020416854	-0.149705152	0.122080227	-0.053982699	-0.255875028	-2.30650518	-1.404023036	-0.136864632	0.147851527	0.219537146	-0.154540463	0.894784172	-0.10913747	0.73446936	-0.294919142	1.44174345	-0.816794019	0.694885238	-0.562336708	-0.745926964	-0.025393944
1552445_a_at	ESX1	ESX homeobox 1	NM_153448	80712	0.832932437	1.0186795	1.060547192	1.604411463	1.488105743	-0.913964692	1.402981053	-0.262347703	0.286521058	-0.055952092	2.012761213	-0.001202758	0.011423343	1.157730104	0.150339116	-0.326478041	0.26117821	1.039850174	1.349714885	-2.561085725	-0.697477684	0.997404541	1.476213301	0.409704107	-0.518140167	1.262173762	-0.748356597	0.315922212	0.35314579	0.566695176	0.804174401	1.057956802	1.452014408	-1.918504828	1.226337787	-2.442837892	0.953837595	1.186725498	-1.026313124	0.776750734	-1.262407603	0.388669166	-4.474865372	-3.646868892	-0.245316452	-0.416061682	0.438185471	0.975321926	-0.510445124	0.154484794	-0.312105586	-0.39783546	-1.301688797	1.536812653	1.350446994	-2.371503585	-1.91752442	-0.028200259	0.310869339	-0.345086215	1.159618104	0.769506664	1.157146806	-3.227721633	0.206323726	0.279894929	0.124366553	-0.223633608	0.440449482	-0.147912396	-1.511011784	1.201399965	1.580466826	-1.889511599	-0.040942496	-0.240409321	0.879452987	-0.366608375	-0.115105253	-0.762037933	-0.081076686	-0.283502785	-0.357724757	0.039490464	0.13824884	-0.093379918	-0.533973729	-0.067010965	0.052211348	-1.825353858	1.171251938	1.385330285	0.705140529	-1.935781345	1.128416222	-2.38169359	-0.155067601	-0.090550104	1.002927581	0.49965294	-0.576660147	-0.078155264	-0.312105586	-0.413399323	0.461388115	0.541459581	-0.063395488	0.395094788	0.859913697	0.141385362	1.58794844	-0.362159729	0.765377259	-0.258208765	-0.120202876	-0.685091399	-1.395364799	-2.108010108	1.372554182	-0.312105586
1552448_a_at	C8orf12	chromosome 8 open reading frame 12	NM_054017	83656	-0.268413462	1.478119241	0.518808791	-0.53825016	-0.137893856	-0.862258792	1.73762622	-0.186690631	-0.119871701	0.245249564	0.107750362	0.396487776	-0.066518665	-0.368903251	-0.058106425	0.074049534	-0.008300078	2.069215226	-0.023232835	1.299833191	0.319091031	-1.292822555	1.763697793	1.019272919	-0.020592666	0.384158978	-2.472742081	-1.312169943	0.076916766	-0.540115285	-0.598666648	-1.596649194	1.762152596	1.611597284	2.473295971	-1.461193992	-1.637356725	1.273456076	-1.470515569	2.01256339	-0.958417991	0.928020733	-1.979783709	1.854513574	-0.016765629	2.007459626	0.333499531	-1.5999273	-0.784021097	-0.106437675	0.028698403	0.100278202	1.754357467	0.035265073	-1.869324807	0.344244832	-1.052041826	0.08864477	0.144985441	-0.001227204	-1.054374628	-0.662235288	1.726717535	-0.185016407	0.077871245	0.014145647	0.08990697	-0.157567209	-0.018804775	-0.074273213	0.122441443	-0.187575786	-1.281580792	-1.161311102	-0.115864718	-0.092411612	0.944210242	-0.150097894	-0.138596343	-0.243671371	0.048958553	-0.098508779	0.125115399	-0.104270923	-0.036943511	-0.289671403	-0.072507152	0.10590397	0.215201274	2.37393176	-1.151005072	-1.426681783	1.172523421	2.268019085	1.141506195	-1.085803058	0.042816969	-1.217103836	1.951499164	-0.261169638	-0.268363718	-0.016765629	0.094001512	-0.151961601	2.603686926	-1.913667916	-0.016765629	-0.025281148	0.630284679	0.048634024	-0.075608102	0.066375606	-1.755835261	-0.336318358	-0.570576255	-1.848722339	-0.822907993	-0.088996722	-1.656432872	0.117399609
1552449_a_at	SCGB1C1	secretoglobin, family 1C, member 1	NM_145651	147199	-1.607749385	-1.608341947	-0.50764913	1.331974123	-1.206069131	-0.929463537	-1.055621605	-0.196538375	-0.02633201	0.277021328	1.401676777	0.428933224	-0.245477086	-1.227662614	0.616473473	-0.116493518	-0.018849135	-0.137058132	0.09070254	-0.888441002	-0.091311569	-1.27073782	-1.422178575	1.805732629	-0.513414545	2.041169764	-0.243405402	-0.763886881	0.195738848	-1.248718308	-0.662796938	2.303186984	-0.206006791	1.892768879	-1.610616219	-1.079059231	2.047645529	-1.180011538	2.846798062	-1.530580475	-1.009069924	0.863984662	0.001336212	2.102155352	-0.077494062	0.562238352	0.43791681	-1.042161394	1.533634353	0.202476678	-0.35098226	-0.285320843	-0.411982729	-0.02633201	-1.700082728	0.96173383	0.262571559	0.037863564	0.084810444	-0.281286584	-0.239574136	-0.56651444	-1.803284927	1.219550592	0.115733884	0.202476678	0.082377275	-0.211814113	0.215858662	0.238202079	-0.224597725	-0.205394903	1.772208183	-1.570787448	0.05887838	0.139000944	0.713885637	-0.055891808	0.120485177	0.248160236	0.159921966	-0.290266974	-0.351452117	0.076101646	0.218076975	-0.179962193	-0.016984465	0.243812048	0.310077649	-1.257070982	-1.722982392	-0.801103567	-0.822769393	2.281913517	1.324637243	0.722144339	0.918099247	-0.854903307	-0.217596996	2.589122791	-0.117091457	-0.011776174	-0.390993535	-0.257755416	2.206179011	0.536089536	-0.255115534	-0.153295863	-0.723189316	-0.189800733	1.380149091	0.030309228	-0.436732814	-0.052449989	-1.59297177	-0.791067762	0.334251385	-0.361241085	0.999999483	-0.282630084
1552450_a_at	DNAJC5G	DnaJ (Hsp40) homolog, subfamily C, member 5 gamma	NM_173650	285126	0.761876995	-2.13951449	-0.042538996	-0.299846658	0.820397211	0.883379916	0.768809504	0.075698491	0.065495514	0.104885504	1.659941603	0.090868926	0.14710416	1.068824359	-0.095752364	0.071625955	0.072645167	1.711695857	-0.023183738	1.496524306	-0.962921098	0.558993142	0.312576991	-1.559130141	0.277625944	-0.343239388	-1.380912209	-1.671891159	0.07366366	-1.42856795	-1.027447113	0.846229638	0.99088306	-1.704855775	0.756039161	0.343806398	1.972093593	-0.939248755	-1.15139059	-0.761413348	-1.200839637	-0.385669705	0.495680406	0.639479403	0.037581518	-0.690383324	0.0871214	0.394661681	-0.508728619	0.101893395	0.161545672	0.04383147	-1.531848659	0.11778008	0.344453334	-0.720143929	0.445670715	-0.243943844	0.119753671	0.041751159	1.117568105	1.237928471	0.793773797	-1.538652762	0.078745367	0.04279169	-0.158946191	-0.113030356	0.090868926	-0.025363036	0.167440151	0.679878277	0.603995932	-0.771215375	-0.088898693	0.011244623	1.506258676	0.04383147	-0.183072088	0.029490709	0.188122385	0.097894238	-0.211325001	-0.449516546	-0.009097982	-0.192313458	-0.077547769	-0.030825728	-0.074159834	1.679846509	0.94977082	1.023682484	0.183279362	0.87042287	-0.911421863	0.541432295	0.278135047	-0.573296131	-0.730730996	-2.830487896	0.065736747	0.157708715	0.093883964	-0.13757254	0.588037787	0.841451866	0.105881497	-0.013417431	-0.253770933	-0.154169051	1.15001893	-0.098044176	-1.932827482	0.039667845	0.032396953	-1.739006787	-2.964748357	1.53088124	1.380811935	-0.088898693
1552452_at	WDR88	WD repeat domain 88	NM_173479	126248	-0.001518474	0.891533838	-0.458900224	-0.24269453	-0.418662185	-0.182302022	-0.172689543	-0.131500657	0.197432001	0.14523455	0.134030734	0.047916483	-0.097506778	0.863346081	0.045423625	0.215784485	0.022925427	0.326156958	0.054851069	-0.199436113	0.241661077	-1.157293295	0.265548474	0.635965412	0.03015447	0.169897936	0.081116565	-0.776325939	0.224601752	-0.27978131	0.086782943	-0.430117608	-0.169452067	-0.854633209	0.353981709	-0.595213487	-0.671394361	0.059382561	0.00631322	0.435891971	-0.56456296	-0.794811403	-0.461953921	-0.612544091	-0.033379048	1.296677473	0.343373923	0.439048204	0.278374952	-0.077107703	-0.066751301	0.005911569	-0.944810631	0.109490698	-0.494008664	-0.02708747	-0.808020644	0.136065015	0.116327075	-0.180819438	-0.131974462	-0.186293203	0.42767802	0.047051247	0.154445904	0.144255353	0.085879853	-0.177419874	0.180785774	0.134391055	0.088066217	-0.062025996	0.628685459	0.592043259	0.032361411	0.093434381	0.761155177	-0.178569323	0.003314391	0.103771197	0.021277396	-0.045983527	-0.089521078	0.008777483	-0.002743631	-0.197423681	-0.165157986	-0.049152049	-0.016447901	0.446438472	-0.212095442	0.18076594	0.62427537	0.361426294	-0.111447718	-0.594038981	-0.073671926	-0.351996658	0.404788715	0.177473341	0.123576018	-0.166021941	-0.128222627	-0.083800577	0.750124213	0.78209392	-0.193501487	0.143553903	-0.023697136	-0.054629082	0.444626029	-0.20335782	-0.890604832	-0.109484768	0.141956305	-0.316005151	0.075904245	0.493278347	-0.124926948	-0.073362056
1552455_at	PRUNE2	prune homolog 2 (Drosophila)	NM_138818	158471	-1.066655152	0.846518473	1.724877921	-0.817294628	-2.691811778	-1.10109278	-0.073181255	1.51377641	-0.823136032	-0.720339964	1.211616187	-0.188904065	-0.306968078	-1.608969835	0.155203439	-0.269178918	-0.2002856	1.529639236	-0.624744137	2.799415014	-0.072182969	-0.944513473	2.562979711	-0.195845917	-0.413579418	-1.679974252	2.649744829	0.74222373	-0.497178999	1.738180515	-0.581794756	-1.817790888	0.711101476	-2.170530688	-3.594548241	-2.971720038	1.514625335	0.321671525	2.362413941	1.743999972	1.846063759	-2.612374466	2.775552468	2.741151986	-0.625164127	1.829048129	1.565927734	0.078146701	2.325101102	-0.573899996	0.96772575	-0.359770431	-1.719657891	1.677308389	2.679827938	1.789502177	1.434372095	-0.638583192	-0.686423376	-0.362420855	1.263891066	-1.370321215	2.711304157	-0.906997979	1.539333265	-0.633498146	-0.400206322	-0.036585824	1.198669965	0.101545605	-0.706704062	1.01670169	0.044029707	-0.041214522	0.883667472	2.328228956	0.314969598	0.258662185	-0.531070414	-1.055482834	0.620262158	-0.790569428	0.045934063	-0.754653767	-0.372960411	-0.276369537	-0.681131507	-0.750075046	0.196985819	-1.031931655	1.691731261	-1.023521093	0.002167875	-0.958625716	-0.876603418	-0.265562876	0.95404557	2.112335556	0.881836358	-3.761437213	-0.777590803	0.343974871	-0.713106707	-0.138346455	-1.449421733	-1.424246357	0.849645289	-0.273119139	-0.987024392	-0.237189445	-1.173404445	-0.060142822	-1.845319239	-0.770541136	-2.564208772	-0.74719305	-1.06885086	-0.373995902	-1.697168689	1.339270702
1552456_a_at	MBD3L2	methyl-CpG binding domain protein 3-like 2	NM_144614	125997	0.945613675	-1.256195173	0.021659319	-0.058378327	1.701091342	1.315556887	-0.511238489	-0.357607005	0.096303386	0.177062447	1.967945165	0.121945974	-0.362745313	0.008521798	-0.0933297	-0.287084458	0.071236294	-0.79183162	0.405786714	-1.356452811	-0.386477176	-1.569026261	-0.776135411	-0.282984641	-0.034413856	2.002953411	0.407733389	-0.758659889	0.194022349	-1.069809997	-0.996214525	-1.718393236	0.07585804	-0.531611444	1.915291021	-1.225390153	1.98066762	-0.560681059	0.982718536	-0.185184342	-0.454880205	-1.426035838	-1.653602827	1.315994502	-0.378270959	2.064692515	1.181773767	1.32192342	-1.117284965	0.047839782	-0.400195389	-0.190067224	-1.140316531	0.232630437	1.327728631	-0.556975523	-0.98863211	0.454934363	0.182844799	-0.438150433	-1.280130192	-0.668799039	1.279190633	0.31108926	0.221749161	0.239120027	0.392817961	-0.219849165	0.303639081	0.006413019	0.070437458	0.469442808	0.004394589	-1.758677478	0.289416464	0.221437058	0.678477729	-0.157636521	0.052058192	-0.193707677	0.07711286	-0.209713093	-0.38016426	0.273848738	0.202586245	0.39310739	-0.082885154	0.01039287	-0.026197857	0.926230096	0.474918011	-1.132128165	0.622909215	1.679663043	-1.280507715	-1.705252958	-0.250652266	0.318857282	-1.250064252	1.18002355	-0.652222927	-0.190067224	-0.370252035	-0.004497255	-1.728475397	1.329230278	0.083309126	0.147469332	0.093313052	0.242200077	0.872870923	-0.365555758	1.165433788	-0.025456874	-0.814299117	-0.740380802	1.973296123	-0.305974258	0.787470386	-0.208451076
1552457_a_at	ADAMTSL1	ADAMTS-like 1	NM_052866	92949	-0.54873263	-0.208631264	0.104573864	0.005381832	-0.213845067	1.047427236	3.822198521	-0.307286029	0.77509088	0.476696088	-0.611365279	0.0652831	-0.265341886	3.447340629	0.878696972	-0.207650293	0.949601728	3.441002453	-0.050123349	-0.022439191	-0.493380164	-0.086946473	0.013280785	0.008209708	0.009567537	0.146697156	-0.277292419	0.215636989	0.112507418	-0.100214861	-0.507478304	0.171107393	-0.162471333	-0.340164116	-0.006124347	0.738438776	-0.173323512	-0.561717698	-0.59477104	-0.696894765	0.354134988	-0.605591635	-0.493998091	-0.108667205	-0.212428578	-0.367044852	0.399259495	0.722202694	0.084619	0.367848635	-0.155162619	-0.164438292	-0.718734622	0.035281847	-0.526998241	-0.301146134	0.146350944	-0.041724483	0.158980502	-0.212885098	-0.4694381	-0.661183644	-0.179306922	-1.087177388	0.075628211	-0.029320367	-0.071510172	-0.245717289	0.072279201	-0.122717544	-0.674372579	-0.654179698	0.462189721	-1.249667088	-0.173959096	-0.090926158	0.474355596	-0.490299614	-0.117126099	0.232507363	-0.048459972	-0.179318514	-0.203680415	-0.168430321	-0.123863132	0.012384064	-0.234629969	-0.154606381	0.061680418	-0.675022765	-0.177713902	0.560953312	-0.477603317	-0.012642143	-0.86014375	-0.998840802	-0.279287137	0.046860528	0.497229646	-1.09203201	-0.259575039	-0.20132931	-0.090292744	-0.360010682	1.581996932	-0.857695415	0.44611802	0.870092664	0.820984134	-0.010437945	-0.706334333	-0.26721486	-0.900165812	-0.127200051	1.022603819	1.043022442	-0.378990862	-0.001503562	-0.251668046	-0.21769442
1552458_at	MBD3L1	methyl-CpG binding domain protein 3-like 1	NM_145208	85509	0.232638294	-1.68609514	-0.169064524	-0.936259241	-0.45706582	-0.140610385	0.40828486	-0.292041604	-0.050012447	0.337785562	-1.145028323	0.119912555	-0.092623997	-0.421670984	0.003877583	-0.093202834	0.008245616	1.625343663	-0.196691192	0.539720152	-0.494334299	0.695431008	-0.604229364	-1.346385298	0.615213918	1.049409566	0.481396125	1.062363411	-0.084331265	0.685845544	0.852286619	-1.879618334	2.552019536	-1.537707173	-0.513806474	-0.056600281	-0.860783611	-2.277406477	1.150260723	-1.295514445	0.73281487	-0.60916728	1.136946902	-0.481613489	-0.035092063	0.395559908	1.334182211	-1.116593338	0.563692844	0.033590064	0.117226234	0.05337825	0.605525532	-0.006291127	-1.296213386	-0.268840938	-1.021559285	0.258129839	0.104805941	-0.055781525	-0.967968009	-0.811938872	0.216337221	-1.340251316	-0.151351491	0.154384779	-0.115689593	-0.083831031	0.064089941	-0.012303301	0.027513061	-0.932060439	1.622142534	-0.138535186	0.111600312	0.270741524	1.005934458	-0.114703057	0.150682017	-0.072289494	0.055785973	0.107470502	-0.077142359	-0.018201781	0.059679998	0.178820999	-0.040388462	0.11414985	-0.05943143	0.484034234	0.869751572	2.175322813	-0.549275947	-0.129057817	-0.804514581	-0.584425046	-0.13542147	0.227327491	1.506391275	0.787078648	-0.248998209	-0.067848861	-0.12197116	-0.069401007	0.200809731	-1.714432841	-0.081479319	-0.049648499	0.00155731	0.284115064	0.887692126	-0.165577374	-0.727701706	-0.144697687	0.384202224	0.486761812	-0.244288234	2.043701355	0.193012507	-0.129917137
1552461_at	FAM46D	family with sequence similarity 46, member D	NM_152630	169966	1.670076374	-1.426540622	-0.552384615	0.714014181	-1.144401292	-0.722570316	-1.503359135	-0.086821694	-0.005270614	0.071052085	0.747364072	0.155817491	-0.1219635	0.274109784	-0.213755976	0.005624555	-0.018086517	1.251974586	0.56534267	1.291875759	-0.910097192	0.495009228	0.920466417	-0.175247213	0.14819209	1.637737853	1.58068732	-2.573646326	-0.01900631	1.841597808	0.870057189	1.172588175	0.720315868	-0.47096894	0.17771269	1.272056803	-2.663134693	0.205336187	0.445317242	0.865340261	0.998595962	-1.666862141	-0.50658077	-2.163801338	0.167992205	-0.085940572	1.062433839	-2.676942423	-0.401627431	-0.002539098	-0.018086517	0.002908467	-2.315957367	-0.195964082	-0.093490736	-1.991650378	0.138641055	0.080529364	0.478723353	-0.13088435	-2.862824369	1.703399221	-1.302464324	0.684402852	0.137773316	0.098451272	-0.178388934	-0.356428754	0.042240879	-0.225386413	0.323245064	0.560999195	0.575627629	1.217344915	-0.061015927	-0.074339063	0.511715539	-0.018086517	0.054534155	0.567536604	0.006528782	-0.264118808	-0.115062998	-0.281672728	0.163945372	-0.402448779	-0.02638584	-0.095527222	0.285892085	1.213821741	-1.660321653	0.054651476	1.893382304	-1.493803879	-1.849266619	0.421509436	0.297378117	-0.860096072	0.860927206	0.185654632	-0.121464993	0.300711887	-0.015330652	0.005624555	1.735953596	0.383658485	0.04664337	-0.082969369	0.284410055	-0.12394115	1.918671312	-0.008920698	-2.339212177	-0.116046766	1.578150448	-2.659435942	-0.520236632	2.313818026	0.329020343	0.185664637
1552463_at	SERPINB11	serpin peptidase inhibitor, clade B (ovalbumin), member 11 (gene/pseudogene)	NM_080475	89778	0.911514533	0.12421903	0.016209825	-0.220364168	1.305407754	0.597469869	0.103344174	-0.32391315	0.386762656	-0.012972885	0.386828191	-0.013414143	0.044119621	0.367211767	-0.086277016	0.320380817	0.075164562	0.426831254	0.183857433	0.970598801	-0.330287446	-0.145010191	0.611349539	0.763758862	0.271275138	-3.251299517	0.472751534	-0.693552533	0.17729884	-1.035351945	1.044686235	-3.00337528	0.490248686	0.274497507	1.108766313	-0.265240025	-3.669193927	0.83298485	0.075820284	0.849570428	0.108121565	0.145461489	0.281092527	-0.484889671	-0.076100863	0.942266205	1.431655244	1.068205089	-0.257012968	-0.047350967	-0.136820201	-0.003299184	0.158398804	0.170321795	0.760314321	0.176830558	0.111077316	-0.203224911	0.447661481	-0.050970148	0.326851268	-1.141970176	-0.171889102	-0.220978106	0.165261751	0.105149054	0.357370592	-0.253419577	0.135717475	-0.145499543	0.098433878	-3.306056078	0.060047296	1.075028427	-0.032069942	0.051732805	0.562012421	-0.076100863	0.080550077	-0.373068716	-0.021823802	-0.08534894	-0.228616186	-0.021823802	0.112043183	0.273779706	-0.007688281	-0.028051912	-0.032517082	0.956569721	-0.591305302	-0.186522067	1.159817419	0.542923241	-0.325736467	-0.962147798	0.101954425	-0.121665489	-0.421446539	-0.381810569	-0.280815303	-0.021379964	-0.050970148	-0.03475486	0.062589313	-1.60478266	-0.245622612	-0.049611891	0.002535729	-0.317905325	0.305126652	-0.033411776	0.090077799	-0.249255952	0.552736222	-0.958015921	0.047916863	0.363759843	0.632860048	0.076823786
1552467_at	DSCR10	Down syndrome critical region gene 10	NM_148676	259234	0.678311542	-1.944800457	0.029547268	-0.188619612	-0.060461079	0.448153105	0.734125509	-0.18505353	0.184647822	-0.000316865	0.83838285	0.386317637	-0.150013114	1.224191273	0.076020434	-0.120855175	0.137038066	1.019623573	0.164818719	-1.848597098	-0.799764259	-1.98895562	1.006804044	1.581326091	0.143013405	1.855817667	-1.254509753	-2.344915767	0.223249286	1.506823863	0.837843214	-1.102001852	-0.990856881	-0.161213698	0.665737417	-0.896782354	0.115701611	-0.989137588	0.756511325	-0.342117872	0.640989516	0.83307412	-1.021374459	-0.052969853	-0.149570591	0.654999369	-0.068673495	-0.651174563	0.605214798	0.059106331	-0.091099688	-0.020324863	-0.183848816	0.260123694	0.009193427	-1.047670995	-0.269519767	-0.047517009	0.291183807	-0.22520887	0.197460488	-1.648341334	0.85097889	0.313696981	0.169996281	0.199142275	0.096132064	-0.132149563	0.180536595	0.023838976	0.321136405	-1.210520296	1.292542202	0.636586659	-0.07966557	0.035727083	0.518761238	-0.203798477	-0.025132217	-0.247300935	0.07945975	-0.130398278	-0.103096287	-0.046081169	0.043968583	0.024684616	-0.194768651	-0.022294719	0.005010196	0.420593703	0.750605622	0.259207765	0.567641401	-0.433085675	-0.416364877	0.522019301	-0.033555234	0.038667772	-0.510167397	1.109819588	-0.202536912	-0.174501631	-0.141622252	-0.06973839	-0.192234395	0.553489423	-0.187264672	0.192222713	0.39596625	0.235049649	0.063684178	-0.158769675	-0.123891939	-0.185787334	-1.845444062	-0.195748184	-0.449504368	-0.072578446	0.766312428	-0.198561368
1552470_a_at	ABHD11	abhydrolase domain containing 11	NM_148914	83451	-0.091482716	0.181616981	0.209852923	0.492114742	-0.441474966	0.582731407	-0.291872914	-0.468826805	-0.060629328	0.060142811	0.45655274	-0.019732016	0.09360042	0.870742284	0.453596103	-0.158228287	-0.124638785	-2.089751518	0.25708605	-0.101754918	0.449911114	-0.184258612	0.725560111	-1.696158933	-0.43513842	0.026699046	0.224470169	-2.288439015	0.327440217	-0.274742482	0.008661736	-0.68110989	-0.238716097	0.654969589	-1.096117917	-0.518889419	0.472032324	0.195301509	-0.428862595	-0.34026954	0.423886958	-0.329747015	0.07876373	0.352702579	0.584483149	0.828609134	0.191536268	-0.838660708	0.520641257	0.424351709	0.312200607	0.268629426	-0.359102034	-0.640799714	-0.38902265	-0.036422947	0.845636061	-0.117629112	-0.363042474	-0.572197038	0.185175558	0.45608068	1.082044165	0.934960067	0.507235142	0.628899098	-0.598262374	-0.243007096	0.478193329	1.019907847	0.700839675	0.240692104	-0.627618454	1.119137884	-0.612773347	0.759295411	-0.470442925	-1.104193315	-0.215576529	-0.265611827	0.634853868	-0.150716163	-0.331748977	-0.152749099	0.693438109	0.308762855	-0.073848873	-0.039615042	-0.168961559	0.241103872	-0.349799145	-0.063940223	0.02618622	0.254850511	-0.039924675	0.415656742	0.083215125	0.503043473	0.248952239	-0.629674046	-0.311437418	-0.142297163	0.459871811	-0.097125046	1.261167463	-0.268695846	-0.380318056	-0.2985811	-1.265109318	-0.244863613	0.329110932	-0.531398774	0.492741552	-0.401008529	-1.14419737	-1.083815367	0.48020874	1.22485094	0.290488457	0.349543108
1552472_a_at	ACAP2	ArfGAP with coiled-coil, ankyrin repeat and PH domains 2	NM_012287	23527	0.117396449	-1.050043891	-0.377612544	0.109762683	0.512962202	-0.078091172	-0.396305119	-0.342008834	0.189307546	0.172755345	-0.095079586	-0.172071858	-0.217780248	-0.265531575	-0.547438659	-0.420695836	-0.208623512	0.591171748	0.243571755	-0.124648346	0.337390862	-0.229779759	0.16837027	-0.117363311	-0.312085415	0.29180107	-0.496635059	-1.206409061	0.335843766	0.180996442	-0.735234716	0.061228892	0.496424663	-0.014369211	-0.385934689	0.387538631	0.270082033	0.152834997	-0.181459371	0.053629647	-0.063943624	0.551213755	-0.02935418	0.220334725	-0.128316055	-0.092141636	-0.147729415	0.449335218	-0.340740154	0.34513047	-0.022204689	0.760971837	0.169105802	-0.362967093	0.792830849	-0.163062424	-0.302253012	0.262116946	0.206064657	-0.401762527	-0.033455635	0.537354455	-0.15174618	0.801907417	-0.017572524	0.045636675	0.4530647	0.366418999	-0.197536665	0.370482634	0.293229151	-0.059737757	0.420652337	0.077118935	-0.001517131	0.06157774	0.57256941	0.38143286	0.128758331	-0.130325669	0.318120033	-0.288794313	-0.022540352	0.039262548	0.361166933	0.287984784	0.17266237	-0.651436731	0.551487618	-0.680640117	-0.635402943	0.602457552	0.15076915	0.107658452	0.185244473	0.059774236	-0.189437377	-0.051388916	-0.416259972	-0.39755658	0.036423064	-0.54637572	-0.052932437	0.167753357	-0.164010088	-0.860122877	-0.391643829	0.009752219	-0.576510032	-0.144000593	0.164713832	-0.543423374	-0.125668932	-0.261762315	0.258589425	0.182332232	-0.159769563	0.461022536	0.723627531	6.60E-05
1552473_at	GAMT	guanidinoacetate N-methyltransferase	NM_138924	2593	-0.588120381	0.580456341	1.292289994	0.055154468	0.621315158	-2.534206241	1.521786275	-0.199023468	-0.237319275	0.29115435	-0.354838669	-0.283421084	-0.095923857	1.237434648	0.264861092	-0.042336068	-0.006297419	-0.972630927	0.077513844	0.005300377	-1.279452917	0.743231046	-0.252278911	0.600580511	-0.059679628	-0.087437475	0.689652925	1.121860055	0.622918829	-0.10564964	0.936287268	-1.109115009	0.65760144	0.876860972	0.451335051	0.139308124	-0.48418629	0.10142453	0.976057703	-0.893197368	0.441687606	-1.360256585	-0.237729071	-2.119912315	-0.339325127	-1.527536824	0.180063171	-0.95172968	-1.384810402	-0.244751102	-0.023096369	0.308263708	0.091350919	0.477934566	-1.237035548	0.228192665	0.722002399	-0.31378944	-0.188202012	-0.381718659	0.330988977	0.022144521	0.868084128	0.397703065	-0.144355478	0.601195344	0.067847946	-0.13529057	0.034278071	0.149640084	0.015570398	-1.098320297	-0.263983571	0.946748322	-0.38881374	-0.004524108	-1.345020976	-0.721087019	0.293902265	0.277567379	0.330327921	0.078731867	0.372551113	-0.381999408	0.238795312	0.729644803	0.286277581	-0.112316814	-0.660467097	-0.523760643	0.040191963	0.592852952	0.691831898	-0.143343516	-0.414120204	0.730781618	0.062091328	0.631643985	1.543420686	0.302399216	-0.297903738	0.053509789	-0.057652585	0.362350127	0.553825438	0.765719309	-0.503567391	0.437128377	-0.081905096	0.317135126	-0.189634629	-0.541427333	-1.351553193	0.403379357	-0.852921886	0.030869493	0.180505659	0.1417629	-0.025310051	-0.062991248
1552476_s_at	PLCD3	phospholipase C, delta 3	NM_133373	113026	0.999063797	0.61441756	0.030805412	-0.256893798	-0.708990345	-0.843139411	1.096276614	-0.025522924	-0.13987873	0.6490858	1.335256769	0.188189189	0.225118086	1.147291738	0.201030351	-0.111817648	0.170670302	0.722716041	-0.032269756	0.04750171	1.074127824	0.439145098	-0.583950405	-1.094500161	0.666702247	0.288258706	0.720342609	-0.805031871	0.126255783	-0.496569373	0.364804079	0.134651959	-0.727122782	0.016377119	-0.75352788	-0.90637542	0.435204513	-0.239097184	-0.066571613	0.429953662	0.832972709	0.740423991	0.835330086	-0.212441355	-0.13987873	-1.248084944	-0.416947498	-3.005709498	0.704313528	0.029506441	-0.24393206	-0.112611865	0.265103769	0.152275034	-0.072400614	0.751284056	0.229406364	0.00262089	-0.055753366	-0.438318472	1.031131392	0.584800842	0.008811324	-3.104373417	-0.027019496	-0.20022367	-0.060343067	-0.877114214	0.150290129	0.085286772	-0.441769918	-2.884599965	-0.928827467	-0.500759694	-0.334607123	0.025180516	0.070192592	-0.289904174	0.151613703	-0.594789	0.607251843	0.065060114	-0.048136162	0.177833326	0.089436425	0.056451983	-0.413639543	0.242613087	0.080430376	-0.165731929	0.294746736	-0.311210246	1.278615051	0.168602164	-2.432687707	0.235328132	-0.034175191	-0.513991312	1.162267268	1.206533375	-0.585471917	0.305203483	-0.188453366	-0.089755251	0.419860567	0.908495291	-0.407778891	0.091506784	0.528811078	0.516680557	0.515290776	-0.102320992	0.062806066	0.147639334	0.457465309	-0.115004888	-0.002170806	0.724418769	0.416556935	-0.141498826
1552477_a_at	IRF6	interferon regulatory factor 6	BC014852	3664	0.497013452	-1.034457135	-0.23232676	-0.423514372	-0.625624474	1.161009458	0.27088684	-0.201050699	0.056166345	-0.102809435	-0.631397013	0.188664682	-0.26582066	-1.33328639	-0.145977685	-0.018275234	0.400323184	-0.438789807	0.052686713	0.112555586	2.180836985	-0.894119124	-0.454187613	-0.019342764	0.221675143	-0.623432325	-1.193345334	-0.402476867	-0.054794144	-1.736081866	0.84048585	-1.033451239	0.624664378	-0.124718663	1.287215989	1.748189121	1.635252041	1.051911389	-1.077257905	1.099807965	0.699197482	-2.127198963	2.057629967	0.281245321	-0.219883525	2.102864487	-0.698936638	1.871470277	0.011172007	0.921683107	-0.043942821	-0.031269861	-1.216143366	0.253512156	0.481308827	0.909056673	-1.683994317	0.517393171	-0.080722906	-0.145407113	0.726768857	-0.886477508	2.442706424	-0.208619313	0.025630093	0.268012811	-0.162854128	-0.281993398	0.181851205	0.288770701	-0.187057061	-2.197719776	1.693703783	-0.22167766	-0.060236763	0.017806845	0.211422351	-0.22443446	-0.213884693	0.165333512	0.341436587	-0.136870463	-0.21362964	-0.205165955	-0.111248424	-0.480983675	-0.239557277	0.299661665	-0.083523887	2.193047086	-0.203920633	-0.516816622	0.470488544	-1.148523252	-0.43426672	0.239816437	-0.254673855	-0.643969946	-0.840732218	-0.773121243	-0.289670515	-0.229337855	-0.133927322	-0.332042777	-0.24498357	-1.437566391	0.222918958	-0.135552655	-0.267071807	0.103975703	-0.188968774	-0.282176259	0.308471379	-0.199352466	-1.225776884	-0.142075854	-2.07045044	2.559617925	0.712381115	0.41524858
1552480_s_at	PTPRC	protein tyrosine phosphatase, receptor type, C	NM_080923	5788	-0.091622174	-1.121876076	0.594401142	-0.861316049	0.656538546	-0.812954308	1.062600648	-0.313580621	0.477507938	-0.080769081	0.273530398	-0.0989022	-0.404442736	0.305711861	-0.02219755	3.561952631	-0.108103804	0.78395395	0.398306459	-1.035213988	-0.543065062	-0.574197214	-0.619802542	0.751240863	0.06203948	-0.203622719	0.524452855	-1.562422127	0.104274288	0.918735669	-0.670433262	-0.419243948	-0.757536619	-0.37575729	0.112205072	0.742069374	0.545998333	0.555401959	0.505794218	1.246199589	-1.279746849	-1.270373641	-0.405740535	0.353484164	0.231227144	0.632255747	1.440755758	0.478513045	-0.409761406	-0.081584851	-0.166780813	-0.240806418	-0.332066677	0.147661802	-0.215422289	-0.938635395	-0.843387924	-0.012860766	0.009829056	-0.293694018	0.177794047	0.206135718	-0.267073836	1.325089579	0.069327446	-0.072807159	0.120586988	-0.256104563	0.28611224	0.481213452	-0.578190533	0.049986582	-1.325252681	-0.574415087	-0.16133236	-0.107455972	0.850070942	-0.279767348	0.069396724	-0.033564138	-0.061887056	-0.29844437	0.071791633	-0.112384605	0.007703972	0.161881237	-0.216349681	-0.128939679	-0.032829886	-0.957068756	-0.732797902	0.214045432	1.43501143	1.494798976	0.957359608	-0.248576389	-0.285552289	1.636176123	4.814831996	-0.312425501	-0.762837716	-0.343710812	-0.282173229	-0.398399006	0.483196669	-1.151446143	-0.286073547	0.017119739	-0.24004314	-0.118757514	-1.09617607	-0.411877293	-0.764106338	-0.330692927	-0.195293851	-1.111904062	-0.51208858	-0.257513555	0.398263648	-0.33030165
1552481_s_at	MAN1A2	mannosidase, alpha, class 1A, member 2	NM_006699	10905	0.551168246	0.142933294	-0.233415121	-0.111490771	0.415606234	-0.320074913	-0.312414455	0.008328097	0.228579311	0.425580796	0.015988974	-0.118616402	0.115965812	0.601422852	0.070769896	-0.632313018	0.32673104	0.58585148	0.424428885	-0.080225606	-0.465557866	0.243488108	-0.303821309	0.121961784	0.033845489	-0.42458161	-0.790669464	-0.009805397	0.223438818	0.204171148	-0.065551361	-0.065150388	-0.689768296	-0.428683879	-0.67597544	0.034286422	0.153014198	0.612982822	-0.556132739	0.202932813	-0.412979384	-0.040008662	0.054295235	-0.102872318	0.334288752	-0.205350674	0.17946718	-0.267858429	-0.585086826	0.050475862	-0.141543013	-0.423698118	-0.826265302	-0.283807989	0.848414874	0.318509235	0.431232118	-0.120562428	-0.048717134	-0.033635102	-0.462020261	-0.206346742	-0.107952042	-0.219039347	0.364190356	-0.190560228	0.417864027	0.128994827	0.416327239	0.046268682	-0.529372815	-0.180558047	0.158825126	-0.032597219	-0.269032285	0.25837857	0.988686401	-0.165107334	-0.079360506	-0.797514639	1.178373329	-0.182971834	-0.30431885	-0.340602098	0.249531279	-0.078238433	-0.067564251	-0.066024767	0.081232706	0.306642865	-0.08395088	0.341610733	0.541451127	0.205546174	0.604435891	-0.443054249	0.488918968	-0.369649245	-0.506807936	0.091551469	1.082317182	-0.16533791	-0.187269884	-0.12373865	-0.892083897	-0.36259658	-0.176096663	-0.025262734	-0.008529151	-0.291469505	0.383974309	-0.266051098	0.582366841	-0.718390359	0.612467304	-0.259668427	0.353965097	0.21265662	0.806731507	0.072303879
1552482_at	RAPH1	Ras association (RalGDS/AF-6) and pleckstrin homology domains 1	NM_025252	65059	-0.502526193	-0.275121054	0.37385867	-0.114525587	0.479062446	0.352563462	1.489928573	1.760845957	0.831424486	0.435286256	0.809728254	0.828009151	-0.039980312	0.522025981	0.846267607	-2.776410388	1.207253199	1.96152917	-0.943924799	0.026069067	0.174169162	-0.085712314	-0.200817567	-0.010252953	-0.08218082	-0.069882371	-0.639417788	-0.101365037	-0.581117732	-0.59130935	-0.603799092	0.452282475	0.089215328	-0.243352076	-0.5721294	-1.101682935	0.398550995	-0.245636042	-0.347378153	-0.320216293	-0.988031929	-0.134936302	0.591775808	-0.500617301	-0.099354756	-0.923106385	-0.095334747	-1.104395244	0.331640796	0.601854992	-0.298307961	-0.634320236	-0.117872815	-0.637337196	1.23865162	-0.264000648	-0.294853661	0.272473902	-0.447283563	-0.0659688	-0.287887943	-0.996246111	0.077388915	-0.511042274	-0.498521263	-0.83912727	-0.473754001	-0.316679481	-0.479949094	0.082608822	0.053176141	-0.960954046	-0.22204866	-0.408548666	-0.018982785	-0.633961399	-0.045742601	-0.653728171	-0.248554267	-0.654525246	0.166865472	-0.568800936	-0.489197675	0.523833065	-0.268990724	-0.491263168	0.10131412	0.053913595	0.310970022	0.265542983	1.488075745	0.082352515	-0.316644116	0.778607116	0.211977431	0.71191645	0.447093388	0.501082804	0.197608139	-0.068142401	0.19651102	0.284124175	0.487175737	0.171840857	0.65338183	0.644581751	0.933752347	0.638720056	-0.357653764	-0.177232694	0.852015369	0.111824841	0.120033902	0.716114694	-0.752395288	0.843826731	-0.153528632	0.302335461	-0.961482525	0.825012148
1552484_at	SMCR8	Smith-Magenis syndrome chromosome region, candidate 8	NM_144775	140775	0.433708271	0.209869399	-0.1267614	0.588242213	0.1496964	-0.183625183	-0.65255592	-0.264863626	-0.271530247	-0.456191673	0.646729158	0.055616132	-0.191728946	0.751192392	-0.397067404	0.173925672	-0.093081383	0.001531631	-0.0635685	0.086132331	-0.045154605	0.234570103	0.093748217	0.684971932	-0.121454514	0.174404178	-0.412657508	-1.397336065	0.375558536	0.602746602	0.749517329	-0.17275194	0.095768975	0.420606887	-0.105653349	0.951607169	-0.505025438	-1.052291846	0.5307507	0.480707679	-0.671484055	0.737945642	-0.024483203	0.146058161	0.205831997	-0.108383879	-1.039973893	-0.015010916	0.966192504	0.33629904	0.575680074	-0.021027217	-0.026168166	0.067090836	0.112090695	-0.179776376	-1.603738077	0.275360162	-0.160880376	-0.151804872	0.21850731	-0.094958842	0.256325098	0.381990712	0.878528127	-1.118749533	0.493812451	0.009223993	0.611579595	0.349304085	-0.894999077	-0.129559875	0.431294052	-0.605232954	-0.334441644	0.899727276	-0.037474384	0.13097945	0.033217626	0.084344727	-0.19166742	0.092145804	-0.326059563	0.296969961	0.149056344	0.324508933	0.165561537	0.157597293	0.115945387	0.018546215	-0.06532384	-0.248965938	0.309899414	-0.83777814	0.062483877	0.193679906	0.361885754	-0.062444222	-0.32023488	0.312438329	-0.034551724	-0.354236373	-0.258899006	-0.651793247	0.077060259	-0.515405274	-0.21929737	-0.099711698	-0.036141702	-0.227492402	-1.425134248	-0.428767335	0.38061638	-0.177588963	0.121031718	0.346221824	-0.482200518	0.981089124	-0.476020255	0.011437421
1552485_at	LACTB	lactamase, beta	NM_171846	114294	-0.852172722	-0.39837368	-1.169917531	0.290058188	-0.444749758	1.248323133	-0.374399849	1.714230161	0.845680861	-0.035832202	-0.570661679	0.187262343	0.539911448	-0.289033061	0.219763797	-0.380660335	0.67601739	0.374615408	0.245169929	-0.44712553	-0.258578381	-0.394489673	0.07454279	0.148703127	0.79540098	0.28941232	-0.087955275	0.197191646	-0.201814623	-0.297710363	0.217423088	-0.69005111	0.647300556	-1.147950996	0.083121135	0.154452207	0.006976126	0.884527302	-0.143952373	0.823004102	0.563770577	0.660316542	0.22762563	0.488641562	0.498915218	0.943473215	-0.505869954	-0.782147253	0.320243284	0.754959123	0.187499282	-1.018949555	0.797130851	-0.7299354	0.540585335	-0.871600268	0.592566511	1.251823084	-1.572558135	1.016957105	0.957971832	0.461600141	0.292305234	-1.246828872	0.489792744	-0.900359637	0.273326709	0.201113261	0.651287549	0.663365026	-0.133028857	0.87200578	0.260944696	0.304823238	-0.550178098	0.883574722	0.035763646	0.441043631	-0.10757756	0.734092319	0.757057948	-0.402095714	-0.854681807	-0.178259028	-1.372184162	0.643291209	-0.481344275	1.54722202	-0.140326324	0.06764145	1.524480518	-1.24190094	-1.444047102	0.368154774	-1.012960629	-0.809920952	0.531249765	-1.022964438	1.272087992	0.275594772	0.007709717	-0.928184463	-0.277626536	-0.83597144	-1.050049493	0.437862028	0.484224952	-0.967296806	-0.453076616	-0.8360996	-0.964658519	-0.698519079	-0.839291579	-0.663104107	-0.223260583	0.657136922	-0.748197941	-0.34878093	0.191585265	-0.396639419
1552487_a_at	BNC1	basonuclin 1	NM_001717	646	-0.731663131	-1.407220155	-0.607065375	2.195171612	-1.699295421	0.533239532	3.640343363	4.234900593	2.699298622	-0.325962593	3.961689707	0.633286469	1.919131286	2.813000577	-0.390399241	-0.334544339	1.011634543	3.60121749	-0.321118033	-1.156554836	-0.838950992	-1.356974192	-0.156905378	-0.791099455	-0.223802075	-0.54474269	-0.099040331	-0.425400211	-0.337723666	-1.613043203	-1.580601757	1.400128207	0.516098463	0.632298618	0.886213711	-1.246538683	-1.775908909	-0.492966171	0.573067771	-1.395982381	0.002046814	0.1558631	-0.235509618	0.593709936	-0.39891171	-0.063432271	0.74778199	1.491698071	-1.324420174	-0.488145841	-0.358053128	-0.510552857	-0.591575616	-0.400139444	-0.861834014	-0.297439973	-0.328764484	-0.329870947	-0.168524027	-0.381088204	0.028262206	-0.09801139	-0.043300596	-1.419022028	-0.457778436	-0.271008558	-0.45688805	-0.36898496	-0.446518342	-0.464616246	-0.835421616	-0.712536338	0.584623627	0.209172179	-0.434076455	-0.330610852	0.812746237	-0.594683694	-0.376660757	-0.173145295	-0.320333337	0.182216691	-0.526367227	-0.39389258	-0.615933754	0.234705908	-0.3642986	-0.465433836	-0.343194535	-2.776768931	-2.127879919	0.581967263	1.960129194	-1.37243896	0.057548371	-2.240294867	-0.708053577	-0.900222079	0.01911254	4.798841258	-0.59947335	-0.480740998	-0.108896249	-0.271288519	3.183516697	0.118093554	-0.55283252	-0.045695908	1.643510599	-0.075102574	1.014505267	1.997176546	-0.183806503	1.139855193	0.3455514	-0.334536895	-0.425946773	-0.448007452	-2.090257202	-0.306628925
1552489_s_at	MPP4	membrane protein, palmitoylated 4 (MAGUK p55 subfamily member 4)	NM_033066	58538	1.361053144	-0.134903613	-0.914849585	-0.329518271	-0.882683071	1.409602188	3.742666161	-0.567830652	0.911443762	1.158389727	-0.511043777	0.398228921	-0.327810476	-0.356977649	1.274659531	-0.411476236	0.329408267	-0.038075459	-0.279570277	-1.819024483	-0.059362543	1.291882997	-1.843298022	0.933373793	-0.395185112	1.195343212	-0.393590379	-2.242623524	-0.161194555	-2.741898795	1.054233234	0.096388905	0.531686552	-0.01321948	0.077851941	-0.113839515	0.629719472	-0.38449777	-1.84342134	-1.695880642	1.015439894	1.029443629	-0.1937016	-0.746567396	0.621617506	0.685127797	-0.55233758	-0.361678606	-4.073168555	-0.171084716	-0.476782226	-0.419156115	-0.0742414	0.075935272	-1.23228145	-1.973149924	-0.604740469	-0.048605386	-0.170388323	-0.547551179	0.088487201	0.524937139	-0.960144457	-0.041660794	-0.155574465	0.032359332	-0.21301629	-0.444920431	-0.164315943	-0.099610431	-0.000939061	0.318914401	0.719313887	0.099903453	-0.278913385	-0.135705937	-0.363606965	-0.440612353	-0.240745852	-0.411853771	-0.234697076	-0.511192087	-0.654781386	-0.199062512	-0.028348139	-0.262621064	-0.419548799	0.176647434	-0.206370653	1.290426423	0.096500968	-0.650146061	1.108417926	1.616743446	-0.278491146	-0.239011084	1.257454406	-0.636310147	3.289462911	-0.059601511	0.805787775	-0.220031916	-0.170587832	-0.604405041	2.198119185	-0.040833195	0.919839231	0.319496944	1.311004337	0.076506431	1.392590925	1.304282761	-0.321773702	1.483616666	1.711126191	0.593308099	-2.865187557	0.291765375	-0.110136445	-0.078541114
1552490_at	LACE1	lactation elevated 1	NM_145315	246269	0.249816114	0.302231368	0.27950903	0.490705039	0.110480506	-1.023927321	-0.49813116	-0.299336952	0.102348903	0.159912869	0.067595963	0.131673505	-0.324291554	-1.260408583	0.113490755	0.037057016	-0.21446836	0.532347825	0.270621481	-0.09444739	-0.342139085	-0.923376983	0.596124246	-0.26594094	0.231734104	-1.106046656	-0.342544806	-0.070215758	0.182258536	0.345014091	0.471132508	0.162409299	0.188655254	0.415746981	-0.459086759	-0.058138059	0.507822499	-0.109823619	0.207094282	-0.659630709	1.042288684	-0.270534817	-1.646262027	0.939275224	-0.147643331	-0.167461183	0.52065404	0.908111839	0.446662444	0.107555523	-0.164136091	-0.166983893	1.015182999	0.016451688	0.076723393	0.240727565	-1.676923402	0.054644239	0.122641003	0.223284182	0.493819335	0.737462057	0.196850774	1.31599435	0.198643054	0.344602156	0.085360945	-0.269097222	0.224538331	0.006060139	-0.15090989	1.052991833	0.832006173	0.250614982	-0.014611478	-0.002721035	0.380041391	0.046700283	0.026317826	0.317077961	0.085042066	-0.185098266	-0.203428436	-0.045713641	0.301899629	-0.268762804	-0.036295221	0.1226423	0.087073227	0.283801942	-0.399081555	-0.401662525	0.730031867	-0.894289967	0.000448562	0.124754676	-0.239827105	-0.31125353	0.332358009	-2.579737643	-0.349279418	-0.164136091	-0.203981828	-0.178274855	0.478429389	-0.264160642	-0.184515729	0.040135943	-0.036895693	-0.017699777	-1.005437068	0.202162247	0.067081871	-0.335554666	-0.465471186	-0.092728794	0.092056794	-0.152209386	0.552879194	-0.135129418
1552491_at	IDI2	isopentenyl-diphosphate delta isomerase 2	NM_033261	91734	0.425329043	-0.326875344	0.109892623	-0.266183034	0.647388264	0.409516174	-0.334579853	-0.415588676	0.221001976	-0.027868419	-0.602491485	0.61178816	-0.346816433	0.641836964	-0.092160049	-0.369670507	-0.011931134	0.723748093	-0.09712553	0.026526192	-0.411209326	-0.622322612	1.079089249	-0.533742423	-0.00385036	0.215947488	-0.683009342	-1.205732867	-0.29930791	0.548204391	0.150830094	0.423655529	0.621919426	-0.628021302	-0.444113043	0.306390921	-0.396112793	1.293801725	0.051617319	0.03691072	-0.907436345	-0.361887401	-0.077282988	0.710777845	-0.484977478	0.063767348	-1.304421777	0.00976092	-0.77579958	0.09111353	-0.28509722	-0.37321331	1.183679117	0.3141818	-0.775400975	0.758160235	-0.696230638	0.323824912	0.221712475	0.056959523	-0.735829936	-0.07632189	0.25848811	0.743246338	0.438557959	0.068674216	0.177189422	-0.064634024	0.055829182	0.149027538	0.043415547	0.550241119	0.789245473	-0.174273437	0.340288271	0.287387966	-0.012970788	-0.306982611	0.167207844	0.424307926	0.048381216	-0.004039525	-0.068284259	0.374595564	0.028897195	-0.082441251	-0.521187214	-0.13878365	0.32868134	0.779747906	-0.053705872	-1.067847063	0.716126122	-0.163898439	-0.578183176	-0.463296588	0.392676715	-0.236172619	0.79494368	0.307667463	-0.428620864	0.448164453	-0.213491169	-0.223572379	-0.233329543	-1.099530165	-0.19864007	-0.353300041	0.471155431	0.222071669	-1.040952047	0.079185115	0.539304559	-0.072564054	0.188932219	-0.772850107	1.032515396	0.139039307	-0.032875715	-0.085485663
1552493_s_at	CYP11B1	cytochrome P450, family 11, subfamily B, polypeptide 1	NM_000497	1584	-0.141387802	1.062697752	0.001309257	0.065876939	-0.254450374	0.862033425	0.452620468	0.00359724	-0.086445136	0.216094476	0.926006531	0.179323428	-0.097572881	-0.707932509	0.038522699	0.019900085	0.107218391	0.905975365	0.002046743	0.116430616	-0.384037675	-0.226387053	-0.928364534	1.266028067	0.221154294	0.925760578	-1.395663178	-0.218264041	0.021542324	1.056794711	-0.888478146	-0.576336295	-0.557271395	-0.478075906	-0.641590151	1.160986443	-0.020361646	-0.230213841	0.828134767	1.067359987	-0.645369149	-0.223363066	-0.340495773	0.414577268	-0.079227451	1.618286526	-0.32697694	-0.070992369	-0.455060644	0.176556955	-0.107150407	-0.025760738	0.65869532	0.051076111	-0.165207642	0.023686814	-1.114012957	0.136316518	0.115820895	-0.174436114	-0.698658244	-1.54656922	-0.487151991	0.165909917	-0.046695499	0.186107882	-0.270668944	-0.12471802	-0.00299783	-0.007092479	0.342829717	-0.867359155	0.483940085	1.180250001	0.038266223	0.053602093	0.390006765	-0.153382023	0.041024252	-0.415925077	0.127243121	-0.033524114	-0.055043744	-0.014614262	0.0965938	-0.150686798	-0.085642781	0.107225355	0.069446834	0.023319346	-0.448997307	-0.765877508	0.063292094	0.012293085	0.500846238	0.769661529	0.279638858	-0.171162063	-0.737581816	0.853279457	-0.192176683	-0.016041268	0.054148829	-0.141506452	0.066978671	-0.461878952	-0.001404039	-0.063604258	0.013172466	0.09558473	0.64790539	-0.211449679	-0.600065284	-0.075500838	-0.756373203	0.550592001	-0.858470387	1.283044817	-1.112148787	-0.062780024
1552494_at	TAF8	TAF8 RNA polymerase II, TATA box binding protein (TBP)-associated factor, 43kDa	NM_138572	129685	-0.060186153	0.466153498	-0.056554036	-0.486241789	-0.398204956	-0.471384487	-0.60983057	-0.287326115	0.10531011	-0.101123823	-0.509616696	1.01E-05	-0.107888564	1.321248487	0.162369334	0.270894245	-0.370563828	-1.008734354	-0.086063133	-0.299963098	2.676801647	0.408525117	0.383222133	-0.202195337	-0.127821864	0.765840628	0.111535794	-0.709784375	0.191576901	0.194017481	-0.006936802	-0.477758568	-0.087264766	0.356495695	0.271620419	-0.513324826	0.646228905	-0.351696023	0.921728336	0.853603407	0.054142388	-0.492416063	-0.36572276	0.532306902	-0.365720649	0.503267535	0.555314973	-0.280072478	0.275400911	0.030014369	0.000585939	-0.096834454	0.387978104	0.053836994	-0.050866076	0.043120809	-0.738890566	-0.267864915	0.304649058	-0.150685467	-0.006760548	-0.07664961	0.015676178	0.140390881	0.008503998	-0.039874355	0.204759378	-0.21873723	0.153833341	0.064371336	-0.452970354	-0.004089563	0.167230316	-0.090907891	0.143317516	-0.008528275	0.349129519	-0.273999518	0.444959301	0.033728729	0.017042181	-0.100948849	0.005033581	0.141373069	0.091996452	0.227036548	0.402528074	0.493724177	-0.013716273	0.301280279	-0.102701417	0.180955919	0.113160605	-0.003467213	0.223793726	-0.772149432	-0.28008651	-0.547135531	-0.975778851	-0.237031578	-0.888611353	-0.037702419	0.001242683	-0.346637004	0.442092682	-0.272711127	0.145327786	-0.017965968	-0.447275006	-0.111503622	0.312825392	-0.366451923	-0.232610151	0.007359098	-0.431603018	0.091325727	-1.01285866	0.62125975	0.192425038	-0.074482605
1552496_a_at	COBL	cordon-bleu homolog (mouse)	NM_015198	23242	0.946224992	-0.916168731	3.246305895	2.452488096	-3.374317384	2.93983409	-2.82638287	-0.468219927	-0.422338906	-1.176231928	4.006435335	-1.034555565	-1.764202783	-1.696944743	-1.667216904	-1.305820237	-1.227567142	-2.777150584	1.482938039	2.100969361	2.198673017	1.155267104	-2.955073281	-1.540112726	-2.433850432	2.089823825	1.384480994	3.596654108	-0.115386227	1.462341093	1.851076765	1.451732926	-0.727674822	1.816615125	-3.151439222	-2.597018947	-1.135176332	-0.212221374	-3.029099497	1.828531133	2.53009003	0.563114682	1.458145176	2.658776773	-0.608141831	0.036797675	3.593548098	-3.119758912	0.786901613	1.976919262	1.179890003	1.239204891	-2.364672395	-0.033144301	-0.926561769	-1.363536566	1.081722905	0.880202742	0.94974023	1.447726549	3.173762788	-3.367506914	-3.315793248	0.752553078	1.11967149	-0.714852055	-1.084893473	-0.692578918	1.001212441	-0.793218034	-1.660970803	1.981960328	2.152171588	0.429905505	1.42582683	2.019580912	-0.518417392	-0.7790135	1.18615356	0.351786419	0.17401254	-1.546045853	-0.712939101	-0.787477512	0.244393875	0.184219159	-1.078271783	0.411307901	0.955107436	-1.490822965	1.310470305	2.061304164	1.278555961	-1.208899286	1.241640724	2.44070382	-1.609140476	1.170926261	-3.023294259	-0.502619752	-2.598572341	0.003854242	0.971008256	1.807461557	1.886150095	-3.200243555	-0.783867434	-1.677756562	-0.783447402	-0.117408356	-1.804384854	-0.53886283	1.975338322	-1.679938505	-1.318174195	-3.529833411	-0.547405122	-0.524853805	-1.476458961	2.333736911
1552497_a_at	SLAMF6	SLAM family member 6	NM_052931	114836	-0.15872385	-0.445902865	-0.092521493	-0.034966614	-0.429065451	-0.167499769	0.771536619	-0.039514143	0.128399918	-0.01059041	0.85962461	0.145633681	-0.123286281	0.856128908	0.161454199	1.490625966	0.146856823	0.874262229	0.146856823	0.395045162	-1.097178301	-0.384851678	0.888059274	-3.633704272	0.255216579	0.436729403	-0.083324347	0.233521276	0.179495639	0.460201337	0.300454565	-3.088958989	0.917694869	-1.119980524	-0.36889139	0.078821192	0.779136557	-1.680392128	1.108959166	-1.473694902	1.391273631	0.746509613	0.713115137	-0.074336474	-0.069029635	1.164291237	-0.110377351	0.830261205	0.178161114	0.044261349	-0.098871646	-0.064775986	-0.838317935	0.019101275	-0.202441472	-1.462453243	0.484018357	0.042948017	0.308607893	-0.307677344	0.295829084	-1.184537673	-0.325773429	0.978089107	0.295432504	-0.059123892	-0.067610358	-0.444293174	-0.025668595	-0.213479334	0.274014142	-0.467754645	-2.535823235	1.163633656	-0.063360885	-0.209717415	0.437592678	-0.060534841	-0.228150133	-0.094541096	-0.050687055	-0.069029635	-0.00378844	0.075427891	0.251762032	-0.069074409	-0.175224108	-0.161684719	-0.205028769	0.535322594	-0.517798219	0.578107362	0.171548039	0.014726877	-0.58247224	-1.409258691	0.4945811	-0.20843467	0.199004435	0.166821769	-0.08382771	0.048194187	-0.27651856	0.049502754	0.658386614	-0.33639373	-0.173543803	-0.079003863	0.219139795	-0.042299269	0.764324931	0.132110237	0.877659397	-0.304664754	0.719922458	0.011516878	0.473689579	0.177791627	0.828548634	-0.039514143
1552498_at	ZSCAN20	zinc finger and SCAN domain containing 20	NM_145238	7579	-0.485530537	-0.909699206	0.211721084	-0.528098642	0.137219296	0.249933393	-0.302518087	-0.00535271	0.036466295	-0.09145349	0.152689692	0.207872614	-0.076994459	0.912899258	-0.059190868	-0.09675606	0.154309512	-0.624928981	0.211351241	0.942540427	-0.311030868	-0.868291712	0.456001344	-1.551454662	0.184318294	0.583518572	-0.708225856	0.197089062	0.141328281	0.438617596	0.30698325	-0.407998619	0.286189749	-0.550822901	0.246330465	0.451448296	0.78967322	-0.77467886	0.826124136	0.039769535	0.394405568	-0.897078379	0.154341781	-0.153016603	-0.264760599	1.244144459	0.473405654	-1.05305267	-0.852568525	0.233286352	0.025755881	0.041724121	-0.120970896	0.1686646	0.186748901	0.584482444	-0.158567144	0.006696272	0.041725549	0.1027122	0.054873878	-0.083355253	0.940819066	-0.248851466	0.082304259	0.249252439	0.117770515	-0.175475357	0.019107436	0.167664062	-0.136956471	-0.243765279	-0.158837939	0.42963374	-0.050490024	-0.003491412	1.090461451	0.000631132	-0.076576068	-0.749733079	0.017918463	-0.072768344	-0.146988551	-0.014304919	-0.038863663	-0.031901427	0.021586835	-0.090520289	-0.134195478	-0.543495515	0.065662663	-0.115622802	0.907325663	-0.255859127	-0.607807397	0.050956447	-0.470819274	0.273104203	0.894927874	0.773311638	0.256801063	0.056913601	-0.08916508	-0.201591072	-0.514998154	-0.139342885	0.069763688	-0.049822907	0.212133667	0.003407801	-0.108863494	-0.240298746	-0.676975008	-0.047191958	-0.44661045	0.394025149	-0.504675665	0.685856455	-0.183484599	-0.151961096
1552501_a_at	GPBAR1	G protein-coupled bile acid receptor 1	NM_170699	151306	0.52824492	1.171904905	-0.018793894	-0.426794228	-0.077129253	-0.642519469	1.626180871	0.022934655	-0.074700348	0.19070638	0.811981587	0.298621719	-0.10215618	-0.041295194	0.043364664	0.163515695	0.329286944	-0.837259529	-0.055404095	-0.096171426	0.046424372	1.346671723	1.71161618	1.889647487	0.487146354	1.244765588	0.421696374	-0.407854594	0.012000493	1.52298279	-1.553657444	0.011889357	-1.372837492	0.605653998	-0.693713992	0.989087246	-1.134237166	-0.33546201	0.691256987	-0.503437616	1.534082097	-0.326504819	-0.952674733	-0.540678943	0.132441062	1.567733336	1.537018899	1.556222404	-0.651155193	0.020511993	-0.031326939	0.232126307	-1.012832941	-0.288441867	0.427195925	-0.560515742	-0.754475003	-0.005174651	0.105262329	0.022934655	-1.674409489	-1.788742701	0.224824739	-0.510091865	-0.208969854	-0.0824917	-0.22325408	-0.005174651	-0.079889904	-0.079889904	-0.342437806	-0.649924294	0.532918572	-0.247223673	-0.012598484	-0.138242143	1.012102291	-0.233193309	-0.127455588	-0.162850303	0.014437478	0.113242488	0.016870354	-0.19341885	0.038583566	-0.521708742	-0.14095143	-0.020060716	0.046940118	-1.623933694	-0.32672811	-0.274784999	1.698161004	-0.824696594	0.583037755	-1.182823932	0.028114216	0.647161973	0.433051159	-0.754725718	0.43795077	0.010780455	0.170088349	0.130195622	0.707685868	-0.998689205	0.063509398	-0.23637679	-1.186315001	0.004664739	0.80736747	-0.006409307	-1.192800435	0.049318841	-0.143353415	-0.333726784	-0.950374565	-0.928610062	0.717172851	0.113242488
1552502_s_at	RHBDL2	rhomboid, veinlet-like 2 (Drosophila)	NM_017821	54933	1.567814953	0.598283087	1.018439017	-0.486787993	1.162476603	0.220912838	1.737190073	0.922956154	0.361328742	0.081433338	-0.266391315	0.183598811	0.725557199	-0.911255274	1.00050916	-0.022922828	-0.046780256	2.094095148	0.023285203	0.528312202	0.291183092	0.914921806	0.341733606	-0.041365577	-0.220630081	1.183004716	-0.350899527	-0.178514394	-0.106310451	-1.029808763	0.25908374	-0.863779383	0.276260096	0.067295898	-0.773688346	-0.560710505	-1.447989554	-0.055574303	-0.057493415	1.524841241	-0.695952129	-0.523772468	-0.689436574	0.040201414	-0.033308175	-0.98337888	-0.725856057	-0.361050557	-0.315855238	-0.170581436	-0.29882335	-0.33385994	1.356410065	-0.093646563	-0.967908071	0.006141995	-0.766361644	0.123052502	0.074230696	-0.093474391	0.063867547	-1.446064635	-0.010916019	-0.116714627	-0.030402039	0.001694441	-0.154987515	-0.107168599	-0.002290931	0.087979715	-0.246344935	-0.319687909	-0.069335053	-0.347751882	-0.294063903	-0.185647575	0.585083017	-0.335440454	-0.089607674	-0.609506451	-0.197840146	-0.223961398	-0.359949288	-0.048448154	-0.041867896	-0.353131018	-0.137668838	-0.060074627	-0.044384657	-0.752358774	-0.315588738	-0.772662683	-0.822055467	0.158642322	-0.169843813	1.011919767	0.898717553	-0.180679078	-0.164118305	-0.46218207	-1.003638711	0.171241695	0.02828112	0.36501385	0.549198691	-0.263797125	-0.061635378	0.029448447	0.307295588	-0.066720918	2.163715683	-0.176367027	-0.162096317	-0.129110246	0.720051012	-1.112866118	0.588494876	0.175667948	0.564544181	-0.232266421
1552503_at	FRAS1	Fraser syndrome 1	NM_032863	80144	0.804093269	1.211384513	-0.124878577	0.199820306	0.157839727	-0.200237247	0.338003727	0.79930904	-0.004686066	0.424640199	-0.581378847	0.189930118	0.003462309	-0.50050263	0.000935811	-0.124845158	0.251154623	-0.184085829	-0.061568271	1.795251106	-0.460136995	0.232924166	1.384137991	1.419559693	0.321916642	1.163261003	0.520318971	-1.779866423	0.139582427	-0.836758543	-0.708556708	1.176917152	-1.202609857	0.253993161	-1.342722056	-0.015979598	0.688429459	0.110256412	-0.767382868	0.076958648	-0.05702174	-0.320416198	0.333257028	-0.724325946	-0.145261719	0.025088555	0.360729286	-0.825761619	0.227655168	-0.066173775	0.073588777	-0.101800893	-0.914670863	0.05026345	-0.761988355	0.882732168	-0.858191783	-0.049297686	0.64609167	-0.147991496	-0.508116317	0.552130399	0.197575443	0.709868594	-0.07748197	0.08865659	-0.034443256	0.050068556	0.229782508	-0.158190186	0.513952119	-0.507129096	0.617911856	-0.508583548	0.017710085	-0.064089327	1.221772035	-0.12762533	-0.210202748	-0.203949181	-0.000960368	0.429951016	-0.23576125	-0.197258102	-0.166004382	-0.133098133	-0.211318807	-0.090896001	0.003913795	0.031989536	0.715017384	-0.893461029	0.598403358	-0.095114398	-0.514760633	-0.184761823	-0.227424191	-0.386468403	-0.166671598	0.100439863	-0.640415937	-0.163617313	-0.045865	-0.301276336	0.453251323	0.093794807	-0.204692266	-0.006241633	-0.081089685	0.036370724	-0.359252112	-0.169074394	-0.502288658	-0.036200106	0.284121615	-0.961753486	-0.287642297	0.517495131	0.037201593	-0.232587861
1552504_a_at	BRSK1	BR serine/threonine kinase 1	NM_032430	84446	0.418031259	0.239760323	-0.240621904	-0.819525817	0.030029552	0.623198186	-2.562921077	-0.520464241	0.206419508	0.277991597	-0.104032621	-0.094359966	-0.182888839	-0.905533674	0.257695248	0.12477133	0.060167637	-1.635390293	0.256246032	-0.805806633	2.23965002	0.029657229	0.240466801	0.034776649	-0.497990693	0.647816695	-0.175797406	1.350219299	0.221680998	-1.971503885	0.582650215	0.678061433	1.052714693	-0.190365097	0.55294924	-1.923598205	-0.582298833	0.697272237	-2.647124831	-0.060318835	0.628892086	0.404778189	-1.681892573	-0.577481498	0.014608021	1.130101084	0.080767657	0.594177768	-2.315643642	-0.085553651	-0.53628312	-0.245153845	0.455310614	0.140392854	0.630544074	0.239213624	-0.379806218	-0.013473585	0.058320869	-0.286564916	1.933218057	0.757864167	0.28115327	0.890821502	0.369304648	0.088675268	0.122828782	-0.058450494	0.310007464	-0.092102066	-0.187817991	1.129242008	0.151752919	-2.074789184	-0.320523424	0.709439673	-1.828447151	-0.408962769	0.173698578	-1.17428624	-0.017558063	0.05369358	0.272904403	-0.085145361	0.018412598	-0.55657093	-0.193411506	-0.047670655	-0.090257318	0.180477113	1.956105417	0.544292194	-1.101468908	-0.811901563	0.81196166	-1.248769853	1.260950996	-0.275718537	1.00127949	0.279355732	1.464989884	-0.167679564	-0.170059	-0.023022085	1.01064678	-0.921567904	-0.291502034	-0.076597841	0.615388363	0.018412598	0.633837286	0.562135916	0.663800831	-0.14006426	0.505039898	-0.582404083	-0.312747557	1.310469394	0.190457745	-0.170059
1552506_at	CRB2	crumbs homolog 2 (Drosophila)	NM_173689	286204	0.856148319	-1.319822441	-0.721304601	0.607114541	-1.05345297	0.558991304	0.97832408	0.492270256	0.107087513	-0.126099992	0.738247897	0.274003456	-0.318186643	0.917307146	0.01766919	0.065697726	-0.008519063	-0.691526115	0.021909642	-1.134914015	-1.48542753	1.082310045	1.447698827	0.693878527	0.040961474	-0.268424235	0.01656174	-1.059119635	0.05009591	0.669299229	0.327146667	-2.999221908	1.699305715	-3.066642268	-1.232812352	-0.737812936	1.462278145	-1.086461804	-0.822724237	-2.185146571	0.459340191	1.009581809	-1.519592359	1.008178311	-0.102317345	-1.440654529	-2.439539544	1.378162016	-0.955204627	0.188354201	-0.09745418	-0.236568411	-0.222355357	0.26309868	0.600374511	-1.198757118	0.887706008	0.062956696	-0.057387242	-0.07614817	-0.876213569	0.895750865	0.781551991	0.112863302	0.32427531	0.430345486	-0.040831341	-0.187330558	0.114166068	0.261505642	0.545008682	0.425329331	1.803946514	1.254717177	0.086316098	-0.046246684	0.694772854	-0.331648903	0.192122124	-0.204711206	0.086765956	-0.142615079	-0.120896397	0.062270624	0.143652195	-1.121710364	-0.12505777	-0.151872481	-0.033723851	-0.955285613	-0.279807407	1.21132537	-1.655644009	1.676007298	-0.045594645	1.645050305	0.184127661	0.288073616	0.34557103	0.755575914	0.501248794	-0.107711565	-0.012127306	-0.258971399	0.905227716	0.435517468	-0.020581801	-0.163060349	0.671846079	0.0079636	1.3055628	-0.215062347	0.389160355	-0.129492421	1.780710167	0.479431124	-1.177682688	-0.685026406	-1.884699857	-0.142615079
1552507_at	KCNE4	potassium voltage-gated channel, Isk-related family, member 4	NM_080671	23704	2.394456318	2.022755505	-1.132556957	-0.480329979	2.816285169	1.042580479	-1.325062158	-1.096769817	1.209385736	0.492805521	-1.542283995	-0.656789689	0.205554311	-0.68877279	0.619777595	-0.974592937	2.324543844	4.33999589	1.010911577	-2.082856797	-1.29758807	0.229416093	0.980804647	-0.490175542	2.348664766	0.472022672	1.318165554	-2.447091412	2.302239397	1.892768449	-0.369874313	-2.665129806	-4.15439211	-0.010044684	1.514116323	0.762208909	2.157351313	-0.942972209	-3.417644311	-1.194524548	0.851929229	1.412132189	-3.753769615	0.561301508	-0.807246355	-0.481405373	-1.95913251	2.230158787	0.095750478	0.823362341	-0.474069904	-0.527880958	2.690658388	-0.743749124	1.075544434	1.807755108	-4.443597422	-0.81258233	-0.384722879	-0.8913005	-1.915184253	1.130743519	-1.894584762	-3.384244689	-0.834540563	0.58968328	-0.53997395	-1.098338228	-0.597499742	-0.534135333	-0.55250749	-2.427706335	0.01513457	-0.425105588	0.359809631	-0.973238857	0.13610643	-1.209041899	0.829776211	-0.468624384	-0.769478425	-0.906771616	-1.008345925	-0.952577014	-0.522357545	-1.082827921	-1.316490118	-0.916168362	-0.918014271	0.297661748	4.544241175	-2.334489435	-2.010327422	2.816659929	-0.671544068	1.007707072	2.158214908	-0.971446509	-3.064421623	-0.788098949	2.259736487	-0.720808982	-0.437051133	0.651923026	4.078229755	0.658052188	2.553472636	3.303363831	-0.916841282	1.803555901	-0.397280864	0.637508174	-2.555253532	-0.500242214	3.512389698	3.275868895	-0.965909738	0.263824655	0.534210211	2.407105659
1552509_a_at	CD300LG	CD300 molecule-like family member g	NM_145273	146894	0.823862947	-0.83451868	-0.119890198	-0.058079864	0.825717361	-0.525373229	0.841670482	-0.107117335	-0.043554222	0.086736163	0.444403098	0.050818642	-0.046434977	0.947646597	-0.042077319	-0.017196196	-0.010490952	0.107356949	0.111178027	0.595995614	-0.480993944	0.457721315	-0.312119534	-0.349691398	0.615098137	1.171412502	0.302928794	-0.127331685	0.091577428	-0.140717301	0.10631196	-0.635095471	1.085069046	-0.022443725	-0.068021704	0.852228085	0.313627895	0.225919922	1.068480841	0.945088572	-0.373784503	0.962404068	-1.320449911	-1.500174138	0.059168944	-0.06400134	0.183771606	0.254288795	-0.682650286	-0.037455388	0.055589947	-0.044530994	-0.782113166	0.107127662	-0.119959864	0.327257808	-1.139508043	0.061094329	0.237053704	-0.077086184	0.017730846	-1.790530998	-1.198909027	-0.105070538	0.077448468	0.214077893	0.139144416	-0.197957143	0.240703368	-0.038931861	-0.10376188	-1.148800727	0.385733056	0.192634524	0.045647317	-0.102944668	0.144939337	-0.124886293	-0.059331445	-0.289929194	-0.030069289	-0.003770031	-0.035492846	-0.210597067	0.025620856	0.1297775	-0.03765764	-0.171168095	0.039943179	-0.734090254	-0.124872371	-0.156975177	1.149081779	0.131661133	-1.697237145	0.511350742	0.160643224	0.070413754	-0.233892727	0.570418678	-0.058685339	-0.00934216	-0.039618636	0.097488692	-0.405160551	-0.441181272	-0.056388447	0.055129774	-0.009531535	0.063552822	0.572740444	-0.103477511	0.44525332	-0.137606945	-0.703006721	-0.821571941	-0.069509393	1.284539167	0.524454873	-0.073917987
1552510_at	SLC34A3	solute carrier family 34 (sodium phosphate), member 3	NM_080877	142680	1.037795739	-0.95465463	-0.389296776	-0.206411927	0.249147066	0.162712895	-0.658682975	-0.242805887	0.034589418	0.264925754	-0.261994125	0.265066961	-0.151675872	0.77922791	0.197319204	-0.007634072	0.244005451	0.269941177	0.093039396	-0.231698421	0.10527628	1.23000098	-0.190553229	0.53322988	-0.173309438	-0.490783762	-0.406698429	-0.915466658	0.05817296	-0.118959601	-0.943519282	-0.412275489	0.942716325	0.728128974	-0.184521585	-0.46785721	-0.72057784	-0.622247165	-0.866357137	0.01849151	-0.363505631	-0.129587387	-0.024335362	0.551548917	-0.248166263	-0.289473707	-0.85525542	0.590780761	-0.713153643	0.137037907	-0.010586453	-0.062091852	-0.551981837	-0.144519044	0.172260885	-0.272481495	-0.179005613	0.201953839	0.208723419	-0.267832739	1.536164293	-0.492012392	0.660202551	-0.061604889	0.07729879	0.377246083	-0.266835278	-0.331605703	0.028215389	0.24898243	-0.343818976	-0.207709955	-0.039075463	1.427903292	0.143483983	0.185092959	1.215942672	-0.448107354	0.178422853	-0.1057097	0.234954644	-0.216983763	-0.31247401	0.109919339	0.29309645	0.089402641	-0.02787186	0.276343956	0.06562365	0.635269304	0.308213363	0.000333466	-0.412770616	0.035276145	0.044899932	-0.184732672	-0.014402092	0.060008791	0.766148222	0.996567939	0.043758624	-0.194968434	-0.086196664	-0.176438943	-0.631047371	-0.443230399	-0.284298859	-0.013099212	-0.281440099	0.142654817	0.383772877	-0.205595786	0.430685621	-0.297153514	-0.187154064	1.226134901	-0.79518797	-0.240415879	-0.196985623	-0.069228091
1552511_a_at	CPA6	carboxypeptidase A6	NM_020361	57094	-0.915784126	0.994609002	-0.399983876	-0.209399065	-0.3696822	0.772815545	4.523736822	-0.272568649	0.079122943	0.353407666	-0.300266104	0.250155923	-0.201594815	0.174597829	-0.043691122	0.108399921	0.006867877	-0.313362767	0.257773783	-0.96842523	0.594737877	-1.053341508	0.901092967	2.653345248	-0.417152128	1.183553598	1.221161195	-0.265121072	0.312708645	0.841701084	-0.502298411	1.087409545	-0.556196934	-0.243259724	1.981432202	-0.533603108	0.115263448	-0.730896465	0.570681369	-0.044096205	-1.595266437	1.667386005	0.394460748	-1.703221189	-0.06358758	0.530833325	-0.509244151	-0.602791385	0.937264002	-0.017117859	-0.026033625	-0.22007314	-0.858110258	0.146186313	-1.690624305	-0.469156954	0.433739132	0.096380537	0.034958759	-0.018774871	-1.456810817	0.045955476	0.460159507	-1.354994994	0.250764027	0.077330222	-0.12801367	-0.141508367	0.265424059	0.037865531	-0.260411418	-0.889778882	-0.766904932	-0.974638911	-0.097623078	0.029027132	0.069357906	-0.212905945	0.014089454	0.55356273	0.045926567	-0.067883154	0.042064889	0.02980498	-0.191044841	-0.601476067	-0.209406082	0.038758781	0.112843301	-0.587020501	-1.037454513	0.49016085	0.046422326	1.997649418	-0.383203266	-1.793110848	0.125261325	0.426935388	0.548654507	0.431700166	-0.018231425	-0.171907981	-0.170209599	0.009216709	-1.284399793	0.629982919	-0.086588113	-0.003165056	0.136798754	0.090900154	0.404546504	-0.134913615	-1.254677471	-0.112950072	-0.329038752	0.082614957	1.942202156	0.448269526	-2.176619165	-0.098416938
1552514_at	WBP2NL	WBP2 N-terminal like	NM_152613	164684	1.152865534	1.477804724	-0.577260153	-0.433039315	-0.6570553	2.54503662	2.064552247	-0.354284941	-0.070891448	0.48087366	1.232463803	0.128629076	-0.252514263	-2.825820907	0.450099826	-0.248054615	0.210837174	-0.618144457	0.090402081	1.149291384	-0.209099181	-0.759180064	0.824533282	2.168384831	1.109258643	-0.88587566	-1.497470355	3.164293526	0.020658242	-0.879677098	0.439589861	-0.832660134	1.564706745	-1.533707601	0.965303755	-0.710981424	-1.51342371	-2.098611846	1.748012613	2.634584857	-1.250312589	-0.761801331	1.522494406	0.448134381	-0.211417425	1.614865704	-0.856180982	-2.402714926	-1.065397742	0.309940838	-0.265976523	-0.285646503	0.874604449	0.119454514	-2.456165381	-0.764743643	-1.286348898	-0.124380245	0.181382263	-0.248054615	-1.135473713	-0.632686779	-0.004448797	0.683710875	0.361435764	0.168095645	-0.138068156	-0.208526251	0.086876145	0.067924213	0.387462298	2.49667472	1.531537299	-1.13061471	0.607672649	0.176966973	0.439832184	-0.184182432	0.264884953	0.548177443	0.104420281	0.244985396	-0.221582404	0.409274863	-0.048745807	-0.190737887	-0.378451253	0.105582339	0.049927784	0.985417011	-1.964300378	1.311935961	1.297433	0.885547861	-1.552955736	0.591197696	1.212875386	-1.584133571	-1.359731323	2.712768118	-0.37422131	-0.207082834	-0.201323565	-0.001690321	0.149397747	1.218052918	-0.450059588	0.181382263	-0.329114537	0.12060453	-1.815022274	-0.378451253	-2.663923349	-0.198452529	0.096929077	1.055053887	-1.68456534	-1.619498526	-1.387683921	-0.264474498
1552515_at	HIPK1	homeodomain interacting protein kinase 1	NM_152696	204851	-0.047914388	-0.631242998	0.34717607	0.179156761	0.376724096	0.942262413	-0.21695241	-0.238229879	-0.178018219	-0.103398186	-0.747684489	0.104016313	-0.185299926	0.113816272	-0.136815117	0.414592664	-0.037358578	0.249726559	0.190714983	0.904935385	-0.640887851	0.288283918	-0.208795708	-0.246961596	-0.380443577	-0.374708951	-0.351734776	-1.234436093	0.025161497	0.181498796	-0.060208499	0.152197948	0.799581586	-0.46101035	0.579177401	-0.484897938	0.683154544	-0.027723873	-0.161318974	-0.277646046	0.421943404	-0.140148255	-0.246366089	0.439591637	0.509603114	0.595829255	-0.018663275	0.898113289	0.10949556	0.372207255	-0.148484123	-0.381553763	0.235885219	0.037703599	1.418674128	-1.029171073	0.538691063	0.027377845	0.297795018	0.073820556	-0.00236722	0.136289178	0.953291239	-0.457414949	-0.054828602	-0.00399871	0.173068642	-0.233813871	-0.582380076	-0.161787552	-0.47416986	0.631730338	-0.125896715	0.082912281	-0.188164058	-0.204514245	1.135828142	-0.299715763	-0.11204715	-0.291676834	0.863011302	0.04238424	-0.087028811	0.080236794	0.082874417	-0.188851105	0.541162338	0.10829137	0.164616614	0.252830784	-0.722819913	-0.29919285	-1.10129847	0.69676067	-1.136745195	-0.83776348	0.141539542	-0.309323574	0.096902723	-0.096141389	0.510912602	-0.43309386	-0.404992714	0.221266667	-0.583066816	0.126548339	0.19685612	0.144310831	-0.029260314	-0.417538832	0.178120677	-0.360998361	-0.128423512	0.250489696	-0.052663486	0.051476067	-1.098992531	0.480162433	-0.006234897	0.032498517
1552518_s_at	MTBP	Mdm2, transformed 3T3 cell double minute 2, p53 binding protein (mouse) binding protein, 104kDa	NM_022045	27085	0.316903416	0.390398306	0.643803996	0.068707005	-0.207347993	-0.670086534	-0.825419043	-0.395850661	-0.002186795	-0.123595084	0.548184899	0.026791916	-0.42949854	0.298498989	-0.271088573	0.29262777	-0.19450734	-2.580582413	0.665917759	-0.354820987	-0.594789027	0.369179975	0.483737726	0.619087483	0.049878097	0.576651442	-1.898515538	-0.307351094	0.119244045	0.178223435	0.055127113	0.401818466	0.387949519	0.50977586	-0.167709617	0.002133136	0.267828734	0.467659444	0.567456134	0.175292389	0.951683438	0.247571529	0.502318115	0.690336032	0.037178156	0.278155632	0.694608416	0.392207177	-0.269324188	-0.003778523	-0.183836323	-0.079085122	-0.422229264	-0.169775412	-0.626939313	0.271707933	-0.155917563	0.154272473	0.129279194	-0.209229347	-0.803507142	-0.494290937	0.397788713	0.797109676	0.109683139	0.168692579	0.029334687	-0.130236887	-0.11586791	0.114733852	-0.309442962	-0.175583908	0.420323271	-0.626396167	0.173852505	-0.097635737	0.122005485	0.039375958	-0.091457558	-0.043059933	0.11673739	-0.120410982	-0.026663221	0.136348252	0.410617975	0.919650684	-0.030322174	0.17524543	0.254339412	-0.169174275	-1.613551104	0.798030399	-0.787342653	0.67540343	0.013373022	0.468066071	-0.646359026	0.150061741	-0.014274561	0.524126729	-0.693314172	0.139782444	0.043063354	-0.186308971	-0.641062404	-0.936262888	0.161022505	-0.047993741	0.332858112	-0.051357173	-0.157197313	-0.353369656	0.435427739	0.013490727	-0.968180341	-0.174664209	0.048359019	0.070855448	0.754373197	-0.197575793
1552519_at	ACVR1C	activin A receptor, type IC	NM_145259	130399	-1.862832837	-0.65967429	-0.705385928	-0.439656814	1.198298405	-1.973145504	-0.300649323	-0.827111007	-0.649946752	-0.742893332	-0.264847588	-0.817310934	-1.090510021	-1.467856946	-0.758364848	-1.184706804	-0.567108826	-0.005394658	0.179024859	-1.315796548	-1.096380081	0.069727832	0.083088336	-1.67544838	0.474810691	-0.302134419	-0.902091241	1.625460638	-0.015712729	0.677651785	-0.161212175	0.500518723	-0.232392185	-0.664737226	0.262538965	0.608246563	0.921114838	0.794207682	1.261675792	1.222801698	-0.474339525	-0.643223741	0.113930652	-0.153250222	-0.114130284	0.890963572	0.336630593	0.42749674	-1.021976697	1.596527243	-1.0131045	0.455576961	0.717104236	-0.066649013	-0.120529587	0.094487366	-0.521546266	-0.667745554	0.342996922	-1.163057555	1.809508812	2.025106203	1.428454395	-0.208294613	0.245775059	-0.583505299	0.401153613	0.369792246	0.587809611	0.041316894	-0.045772412	1.830654215	1.069008249	2.023973626	-0.034966925	1.138011234	1.435954463	2.114543976	0.455236054	1.22130846	0.23613099	1.440924436	3.226180681	0.485710033	0.121166875	0.488355375	0.917806342	1.774982283	-0.659842032	0.481884462	-0.225941871	0.11084554	0.085492829	0.449168564	-1.988720146	-0.843339998	0.109615705	-0.578512406	1.396012728	-0.034499509	-0.516077556	-1.33999656	-1.11542996	0.966316188	-2.093416997	-2.427354676	-1.488322018	0.21311621	-0.348259497	-0.919120191	-0.220137134	-1.047295846	-1.288975118	-0.383980799	0.421673419	-1.42603916	-0.828563761	0.468695931	0.90193895	-0.059286918
1552520_at	TMEM74	transmembrane protein 74	BC030710	157753	0.171526421	-0.701315761	1.305346627	-0.352258002	0.102940472	0.688129854	1.016387148	-0.508267628	-0.040264897	-0.313609621	0.776159401	0.248358791	-0.374844955	0.318431407	-0.289408377	-0.407580965	-0.078889782	-0.377473883	0.313558984	-0.265431902	-0.742089434	0.563333786	-1.501413441	-0.504661245	-0.396225877	0.240995797	0.948621401	0.206861615	0.065273506	1.122814874	1.784728593	0.319703404	-0.002703856	-0.876123365	-0.455406177	-1.355919018	0.513774343	0.896083184	-0.05450144	0.466557019	0.606707081	-0.603800257	0.902289343	-0.485335107	0.135510482	-1.198465686	1.509047487	0.070754477	-0.844615055	-0.037232245	0.018441496	0.039234377	-0.291563582	0.789788813	-2.143388118	-0.526068367	-0.140497831	0.265946241	-0.004475395	-0.151748393	0.298380407	0.469414519	-0.937720302	1.031882659	0.205895138	-0.028881559	0.037125183	-0.267710894	0.068618932	-0.038109889	-0.374455714	0.274851046	-0.057910025	0.018296523	-0.182408538	-0.046352069	0.530751213	-0.262188642	0.528399045	0.157493972	-0.2005801	-0.180960416	-0.119657765	0.499591847	0.408742505	-0.387116163	0.413513408	0.04630387	0.978252366	0.122329165	0.5723618	-0.810264829	1.206052142	-0.269007933	-0.350267184	0.017559328	-0.160971548	0.45705494	0.041316254	0.184102504	-0.096495229	-0.268109608	0.107401359	-0.403141006	0.480408095	0.180874947	0.126087481	-0.036453565	0.058965215	0.101593474	0.680634558	-0.321945398	-1.368901022	-0.518902579	0.06048311	-1.310995766	-1.090444854	0.549421525	-0.890019682	-0.315913011
1552522_at	TIGD4	tigger transposable element derived 4	NM_145720	201798	0.018351894	1.128957058	-0.049396347	0.154861732	0.223496606	0.735189897	0.076932267	-0.384764606	-0.199067502	-0.408524211	1.130408387	-0.091517175	-0.434312787	-1.414928164	-0.282143202	0.483192598	-0.198329288	0.464417225	0.052537187	-0.118218078	-0.34689152	0.138756002	0.440724652	0.292084203	-0.630421322	-0.446909251	0.317973128	0.619219789	-0.286387349	0.626791212	0.149874698	-2.306030188	0.84138764	0.785265966	0.496244787	-0.14528949	1.053675265	-0.225480831	-0.308335103	0.290572411	-0.879964068	-0.988826692	0.120774811	0.127508037	0.104250622	-0.89780728	0.72908814	0.491812898	0.436015579	0.146802606	0.119096129	-0.261657306	-0.975125569	0.132110947	0.746769492	0.531617149	-0.869659383	0.334367947	-0.027144879	-0.212068326	-2.341212315	0.65288683	-0.650518127	0.972144126	0.45275297	-0.104869744	0.273408468	-0.075007354	-0.020589822	0.401583522	0.012747052	-0.435351948	0.123140057	1.054260284	0.379049985	0.257287631	0.64655426	0.122476401	0.228924419	-0.205599687	0.134121279	-0.112687205	0.104359715	0.733292783	0.075932598	0.257309736	-0.278634222	-0.083615545	0.401753876	0.393432835	-0.021611352	-1.454450026	1.097458552	0.362635632	0.893356425	-0.835706229	0.051909677	-0.191520089	-1.080048323	-0.82784723	0.392595564	-0.261138637	-0.120994546	0.229612574	-0.066619988	-3.083015493	-0.355135701	-0.267534491	-0.092149056	-0.150728893	0.176265849	-0.085990254	0.155675573	-0.384281231	0.759982356	0.819667394	0.855150623	0.895358036	-1.852368639	-0.079789982
1552524_at	ART5	ADP-ribosyltransferase 5	NM_053017	116969	-0.655537613	-0.092435295	-0.461948421	2.757709971	2.022048112	-2.202554953	-0.352163646	-0.107968722	-0.001816697	0.45388863	-0.748120234	0.293822952	-0.17282754	-0.543608614	0.115472412	0.10801957	0.23028969	-1.152944086	-0.048460967	-1.910173945	-0.506261692	0.798417613	1.62450142	-0.649720567	-0.192288819	1.918857035	1.164391065	-1.903397944	0.103990497	-0.25105097	1.241867353	-0.7261151	-0.613303774	0.424310863	0.295217147	-0.25712362	2.016164247	1.100625898	-0.417776414	0.181005655	1.639015477	-0.522263207	-1.684302961	-0.248634601	-0.099979619	1.634021814	-0.238800844	0.819617528	-1.035642708	0.22976152	-0.004299822	0.007457141	1.752295319	-0.216065557	1.419942096	0.160977797	1.169289499	0.246567768	-0.053595118	-0.327471083	2.207727044	-0.873737557	-1.051079021	0.612381353	-0.126107618	0.157733637	-0.01302457	-0.210320622	0.062475435	0.126296236	-0.244954674	-3.132089751	-1.277085791	-0.23809758	0.014220266	0.078990522	0.420151902	-0.571662614	0.116615594	-0.443662805	0.399040718	-0.036975496	-0.205312501	-0.191098642	0.435225964	-0.151365937	-0.116002311	-0.026211428	0.339579267	-1.195182622	2.105833311	0.664386752	-0.237947587	-1.171550673	-1.111306235	0.663368336	-0.158320918	-0.801237326	-0.563597365	1.165999254	-0.251475252	-0.071709913	-0.06197728	-0.178424812	-0.965418758	-0.867029533	-0.149278466	-0.195348115	0.03365397	0.129697484	-1.080638904	-0.244404472	-1.156486286	-0.222556073	-0.680716963	0.096287324	1.199084229	2.35335409	-0.643351909	0.003754756
1552526_at	FAM71C	family with sequence similarity 71, member C	NM_153364	196472	-0.334224951	-1.390615494	0.667509789	0.237045555	-0.392195608	3.166772251	1.219489274	-0.21682352	0.20469219	-0.15052115	0.482847705	0.313890961	-0.144024603	-0.002568006	0.083385893	-0.25231758	0.021710209	0.613211675	0.247204737	0.220696408	-0.844048886	1.670283913	0.738764328	-0.339364463	0.810584388	-1.079458044	2.155035156	-1.516514743	0.227060003	0.514045819	0.230235565	-0.75811458	-0.16017445	-0.540161473	-1.046969579	0.384748469	-1.362185126	0.252683292	1.132616947	0.143773611	2.458648169	-0.716605003	-0.373987388	0.817317282	-0.102645443	-0.39349953	0.327972946	-0.524954915	-0.177710838	-0.144024603	-0.05340595	-0.064463368	-1.164159977	0.203479739	-1.206707673	0.199759971	-0.404991065	0.153122225	0.225149464	0.20469219	-0.875595905	-0.474998457	-0.528133782	-0.61853923	0.207114039	0.297619791	-0.06329543	-0.005791694	0.16861373	-0.062711816	-0.127045346	-0.818762721	-0.475386251	-0.309416141	0.025831805	0.025282939	-0.268591786	-0.043295922	-0.149591279	0.080542049	0.068545402	-0.107151522	-0.074723358	-0.140325383	-0.028974829	-0.264328113	-0.260325159	-0.050510134	0.142279583	2.835286712	-0.950834385	0.422299216	3.031141178	-1.550698626	-1.189118582	-0.978084653	-0.28501952	0.284807294	-0.711638976	-0.258517002	0.046809549	0.098075279	0.023909859	-0.208730292	-1.014293093	1.709471273	-0.252650343	0.068279001	-0.338264974	0.224671434	0.2048426	-0.400775966	-0.162129182	-0.21682352	-0.971644033	2.274802033	-1.512859743	-0.122963235	0.202031108	-0.040707612
1552528_at	C21orf67	chromosome 21 open reading frame 67	NM_058189	84536	-0.059777049	-1.122363966	-0.125098206	0.378048193	0.465505516	-0.048681409	0.485177291	-0.301181639	-0.002345525	-0.068135854	0.703617782	0.118309852	-0.278380639	0.127370086	-0.073854228	-0.021945187	0.142345659	-0.295447103	0.049195568	-0.230580096	-0.24446937	-0.305842674	-0.016695148	0.047077351	-0.216657215	0.676427781	0.253898005	-0.511322321	0.175548912	-0.872086053	0.19136862	0.008185122	0.362392057	0.308572763	-0.749503321	-0.504127377	-0.19500205	-0.43952743	-0.137609474	0.323339209	-0.51575808	0.883009707	-0.582157028	-0.467317504	0.108286364	-1.345188103	0.313328269	0.176892061	-0.002909645	-0.03886543	0.028572618	0.056094117	-0.751416709	0.064797944	0.948471145	0.864743094	0.127961131	0.033938109	0.124136443	-0.225905691	0.224940378	-0.91731141	0.571442921	0.142681254	0.228524484	0.17794374	0.167600195	-0.170241802	0.22974386	0.103214857	-0.125128276	0.011065754	0.112055077	-0.323598225	-0.17115378	0.259389489	0.626592389	-0.393807225	0.06311885	-0.760011391	0.136140957	-0.035424268	0.136438903	-0.113871334	0.203513865	0.208056632	-0.087890511	0.013502357	0.054346297	0.561617425	0.139887557	-0.333480224	0.118994872	-0.340821362	1.305345094	0.414491461	0.442233854	-0.150411122	1.220392534	0.140137737	0.210965528	0.000402844	-0.020800527	-0.077426082	-0.027435522	-0.400205971	-0.106131448	-0.03015871	-0.244121016	-0.060543643	0.067859155	-0.390398934	-0.032403717	-0.119831055	-0.70181544	0.169971704	0.359575518	0.109784324	-0.707195343	0.113187224
1552531_a_at	NLRP11	NLR family, pyrin domain containing 11	NM_145007	204801	0.392941858	1.80234429	-0.385659628	-0.831282489	2.432108386	-3.292703509	2.247254885	-0.26429217	-0.435737916	0.012445851	1.164294647	0.126491722	-0.56236766	2.699340165	0.776434254	0.312780853	1.126764469	-3.085822381	0.166307575	2.62595109	0.258012385	2.010610894	-1.371432021	-1.60942879	-1.041570815	0.353126099	-4.356442043	0.201628173	1.788724369	1.542736227	1.746652124	1.683955884	0.055891533	-3.339548654	-0.320512549	2.029453041	-0.700679025	2.895248831	-3.769470536	2.366661773	0.818693623	-1.835892032	-2.701224487	-2.115357651	-0.315620909	-1.427764223	2.033773652	-0.127789637	-0.273190001	-0.203711435	-0.147220237	0.285922358	0.154225839	-0.764529272	1.496217908	-3.002701248	-2.999885371	-0.156151313	-0.072988842	1.9109478	-1.787291101	-0.293357226	0.365687353	-2.002829345	0.080767222	-0.650297771	0.266250057	0.112512806	0.212011755	-0.376554267	-0.729870573	0.311932181	1.925154448	0.595784192	-0.310811304	-0.344064067	1.37206566	-0.481567591	-0.2946506	-1.654443351	-0.160138497	-0.643769728	0.16418323	-0.501241961	0.336556853	-0.369511377	-0.167142694	1.221747614	0.225572703	1.646069287	1.986710387	2.662288275	-1.733721476	-3.719087637	-0.294354049	0.397649658	1.946206059	-1.078469847	0.0947543	-0.284576098	1.086879544	0.336556853	-0.680999593	-0.147220237	-0.346603823	0.425839399	-0.523754662	-0.3226793	1.427644432	-0.335772693	-2.008360365	-0.112038754	0.863502102	-0.263219667	2.466601767	0.88480356	-1.772843892	2.188560677	1.004420666	-0.224435206
1552532_a_at	ATP6V1C2	ATPase, H+ transporting, lysosomal 42kDa, V1 subunit C2	NM_144583	245973	-0.996133475	-0.886573538	-0.189604409	-0.676005998	0.249572298	0.427117021	-0.383350265	-0.322607095	0.163573044	-0.109690802	0.436030944	-0.108831457	-0.045657337	1.699944835	-0.031468971	-0.034003656	-0.116648386	0.047378992	0.206732331	-0.876955332	-0.238224316	-1.914672996	-0.975241969	3.645106285	-0.160050886	0.032221336	0.31245098	-0.581492714	0.257566817	-0.300513497	1.403783301	-0.603810644	0.635427579	1.958181495	0.185364624	0.288392784	-0.397898997	1.936734163	-0.276933968	-1.024678722	0.727007708	1.130228705	0.03257177	-0.326455004	-0.022527624	-0.289643663	0.65567979	-0.582537524	-0.607396987	0.0785012	-0.044235737	0.052414931	-0.052251221	0.115368053	-0.514329642	0.57847179	0.328405188	-0.052920629	0.203208832	-0.001534432	-1.176880569	-0.415547783	-0.377079611	0.125564112	0.247459716	0.383599621	0.220508343	0.23268929	0.297455588	-0.216923236	0.248267112	-0.632179482	-1.469687633	0.574465393	0.020544861	0.078016481	0.107372909	-0.070574778	-0.145043063	2.749906224	0.11660567	-0.00503402	-0.289976239	-0.305165343	-0.047216897	0.029301376	-0.106224604	-0.092967246	0.090101826	0.689533858	-0.183223906	1.294209142	0.602007859	-0.452714779	1.194409408	-0.822168184	-0.24661158	-0.360504268	1.266508234	-1.722704893	-0.579332219	-0.065986815	-0.073514869	-0.061622732	0.476965249	-1.364851475	-0.149140307	0.148694147	-0.684513946	-0.085005949	-1.397399864	-0.152557605	-0.995414491	-0.080783657	-0.354736676	-0.459976888	0.601487316	1.069965679	-1.189751446	-0.075177267
1552535_at	CLDN19	claudin 19	NM_148960	149461	0.326221372	-0.160699284	0.071105424	-0.382174248	-0.089458988	0.291803547	0.723252357	-0.261541536	-0.018438704	0.156449023	0.499338712	0.266994347	-0.186194279	-0.836486055	-0.170349975	0.060408233	0.062013443	-0.059368797	0.105722745	0.751723398	-0.21205157	0.170192551	0.709935985	0.475189543	0.440095748	0.69110137	-0.514823544	-0.520713737	0.055867358	0.403964288	0.065060663	-0.170520537	-0.000242008	-0.026365382	-0.20119001	0.06453364	0.143757811	-0.571046071	-0.63293445	0.503982618	0.850034745	0.597954937	-0.388147871	-0.021923142	-0.070483546	0.279227895	0.439547895	-0.154771471	0.054867779	0.008168152	0.130846147	0.027312185	0.298579554	0.112302618	0.596329681	0.543186179	-0.112940699	0.153168427	0.095886517	0.04443075	-0.991874474	-1.317593785	-1.095364094	0.188015718	0.090623328	0.326076195	0.138407667	-0.184044204	0.12820765	0.099769096	-0.15875724	-0.634696069	-0.34185352	-0.057174957	-0.139977005	0.048733144	0.868861616	-0.297188837	-0.068410736	-0.164759459	0.077249337	-0.016750344	-0.161787236	-0.083105761	0.01874497	0.207722766	-0.086341335	0.010348935	0.044551457	-0.945455252	-0.064678547	-0.821232218	0.009098473	0.890244465	0.115031051	0.74429432	-0.034491773	-0.358739171	0.489073708	0.20475599	-0.395955275	0.078393967	-0.084940791	-0.107611039	-0.033262585	-0.232670547	0.067527243	-0.080547968	0.119143184	0.206573086	0.914733141	-0.285757023	-1.311754301	-0.226807937	0.384778202	-0.676000571	-0.742613129	0.127768593	0.180275911	-0.084497763
1552536_at	VTI1A	vesicle transport through interaction with t-SNAREs homolog 1A (yeast)	NM_145206	143187	0.117695218	-1.917620525	-0.076154283	0.594925171	-0.553119082	0.278799491	0.758907406	-0.111741794	0.030415778	0.363174873	-0.047735009	-0.05947165	-0.228598197	-2.565437217	-0.069728727	0.425828975	0.126374922	0.133477041	0.059761995	0.436980068	0.502576801	0.402283244	0.07784057	0.379276911	-0.38860094	-0.304464521	0.490810057	0.607177014	-0.001137309	0.727650486	-0.125754491	0.216024891	0.22115589	-0.123709305	0.150613679	-0.807927465	0.125693952	0.558004591	0.594102591	0.290285849	-0.53738029	0.439505506	0.052405579	-0.157160776	-0.440673478	0.454075795	-0.633180535	0.222044255	0.441873972	0.23128616	-0.359581422	-0.339774567	0.341655309	0.193864182	0.204709246	0.583882475	-0.559131532	0.190966194	-0.1102209	-0.095607551	0.546081503	0.095976601	-0.461159348	0.597549391	0.435321729	-0.027704952	-0.058780573	-0.00409405	0.116190473	-0.158806189	-0.327893673	0.542976782	0.424279565	-0.745115008	0.145889205	0.329882844	0.345563902	0.09942584	-0.008646561	0.161913181	0.040132235	-0.142481118	-0.179127359	0.218014358	-0.068038351	-0.056607425	-0.311962684	-0.148397246	0.250714017	0.340374211	-0.411244646	-0.273060588	-0.799302787	-0.842842883	-0.268996196	-0.054253858	-0.190091736	-0.234041186	0.366036881	-0.017734713	-0.303636656	-0.272640827	-0.180383301	-0.432715601	0.249360922	-0.632178328	-0.075904308	0.024042368	-0.027953156	0.213515832	0.059111291	0.008221749	-0.204004471	0.270345999	-0.172511404	0.107313335	-0.109691049	0.782185163	-0.093460704	0.112848983
1552538_a_at	KIF6	kinesin family member 6	NM_145027	221458	0.614064448	1.101721247	-0.538474368	-0.658400896	-0.716966383	0.033896946	0.072530091	-0.385390922	-0.269284198	-0.2395589	-0.199929672	0.04117132	0.227223501	0.022253702	-0.153377206	-0.254222012	-0.094192259	-0.900969914	0.167842416	0.213175034	-0.347755363	-0.182056492	0.506420071	-0.014864978	0.086019019	-0.717559827	-0.601615898	0.144437021	-0.090651301	-0.263911105	0.421626105	-0.987997738	0.566555794	0.033590072	-0.504941324	0.116740085	-0.102718007	1.140140387	0.366086555	-0.018255403	-0.1582139	0.957870654	-0.163027539	0.42290369	0.281774567	-0.157402541	0.539421133	-0.850925786	-0.056472436	0.229383771	0.600574334	-0.135153384	0.475752903	-0.304050756	0.005081269	0.409897264	-0.013938054	0.032627882	0.46948328	-0.18873796	-1.034957272	0.884283999	0.182201509	1.043469746	0.228370346	0.749574549	0.063370547	0.308344823	0.090792374	0.544950999	0.669803083	-0.329462449	-0.825656555	0.659335991	-0.264597356	0.20695193	0.548370117	-0.017853178	-0.194764063	-0.269236862	0.079989043	0.791320644	0.174664341	-0.186227674	0.145518447	0.301308693	0.029503559	-0.271322661	-0.18635241	-0.006391065	0.387608148	0.242760216	-1.433057305	-0.413188601	-1.034296251	-0.065231563	0.358242789	-0.851289124	0.222202011	1.055296173	0.703484587	-0.308750861	-0.049932276	-0.349091358	-0.578729982	0.120393059	-0.391142631	-0.195579603	-0.002071673	-0.143922774	-0.794537559	0.029752651	-1.042451326	-0.512736989	0.097615131	0.195038578	0.669834594	-0.405291205	0.650814506	-0.306292591
1552540_s_at	IQCD	IQ motif containing D	NM_138451	115811	0.961320627	1.210716825	-0.020732721	0.3015487	0.595230235	1.086006033	1.480003265	-0.104558869	0.165645565	0.038020041	1.230725145	-0.061490147	-0.222697068	0.432620291	0.176544931	-0.104558869	0.757937607	0.397256204	-0.076283208	0.359264765	0.728836426	-1.58671054	-0.32142336	1.293725736	0.259286808	0.68398884	0.360688148	0.997303916	-0.327509361	-0.76023004	-0.40653921	-3.718850266	0.838603862	-2.23563749	0.67602526	-0.096349923	0.108554728	0.370420909	-0.937488385	0.16997427	0.338557731	-1.79143801	1.115865469	-0.32613786	-0.391180095	0.412959846	-0.588676649	-1.246380689	1.110906286	0.272922301	-0.32934924	-0.32200376	0.268620736	-0.130389383	0.867071004	0.339316747	-0.630409801	0.141439533	-0.155058351	0.436550963	-1.429176813	-2.720178587	0.70572744	0.098458629	-0.263448976	0.111744081	-0.290075909	0.062080259	0.213504263	-0.068387507	-0.19863483	0.595295586	0.593375929	0.311267719	-0.276701014	-0.219921216	0.07845061	0.020249763	-0.049119492	-0.308717372	-0.29793558	-0.123988064	0.045315832	-0.078215562	-0.225478271	0.085635915	-0.188063966	-0.007651295	-0.311737049	0.154549046	0.673928726	-0.545279913	-0.800484888	-0.035650074	-1.0150449	-0.076966789	0.261440217	-1.380896755	-2.344450502	1.24786622	0.373628913	-0.32200376	0.614573432	0.164175177	0.000371906	-0.038938602	-0.150781886	-0.00654691	-0.179845911	0.316668566	1.420159858	-0.070117012	-0.160251647	1.85226499	1.017019942	0.802220533	-2.208010039	0.864311932	-0.169575363	-0.214385485
1552541_at	TAGAP	T-cell activation RhoGTPase activating protein	NM_138810	117289	-1.772034835	-0.205517891	-0.206769769	0.368255751	0.614147441	-0.844676734	0.09450524	0.002543443	-0.060252482	-0.155270028	-1.49612126	0.11564688	-0.135417208	0.13062065	0.007572707	1.102118538	-0.080585011	-0.073312774	-0.028408987	-0.673335043	-0.304091155	-0.088109598	-0.742912542	0.194127551	0.183608756	-0.974524912	0.501826957	-0.769392848	0.0347684	0.362122121	0.013203054	-0.163665722	0.404586699	0.334756438	-1.347165121	-0.248101937	-0.082182419	0.484414066	0.01798472	-1.056052864	1.696004871	1.42970451	0.077435795	1.037555546	-0.050783137	0.217139441	1.214082084	-0.512286246	-0.799286762	0.03808859	0.034474639	-0.140246675	0.127002716	-0.154147022	0.223579841	1.821530189	-1.018665168	0.123276713	0.012436319	-0.046216707	0.96288036	0.704346746	0.750379435	1.877947382	0.008558708	0.20363884	-0.030216316	-0.147223962	0.497553462	-0.110857367	0.043528886	0.08896134	-0.137763963	-0.953620254	0.145204494	0.16545334	1.023314931	0.415006165	-0.012387017	-0.558204732	0.050373175	-0.027366411	-0.160548722	-0.01632048	-0.10532378	-0.216888261	-0.150072869	0.011465694	0.031298299	0.064017118	0.176726002	0.345762862	-0.099450541	-0.279834363	-0.289306423	-1.242950552	-0.075212938	-0.146996935	0.915626126	0.120582526	-0.000836648	-0.108031416	-0.151069239	-0.167126946	-0.742320415	-1.111373452	-0.148691482	-0.218147029	-0.109707886	-0.022039346	-0.073666609	-0.179243091	-0.795899542	-0.238409249	0.926063196	0.367553615	-0.993903438	0.773638494	0.516619096	-0.155076426
1552543_a_at	STON2	stonin 2	NM_033104	85439	1.13894652	-1.862138951	0.800820643	0.010228861	0.280880472	1.596371203	-2.15210446	1.940501221	0.129416494	-0.110422593	-0.419557322	0.097891303	-0.000833528	-0.688262075	-0.249976603	-0.215846788	0.340010432	0.356946595	0.021435124	0.827675436	0.424049302	-1.885128189	-1.513073319	-1.01004249	0.510050057	1.724349757	-0.551924998	1.275289859	0.260100967	1.717103539	0.759283075	0.612608655	1.58369931	1.003594479	0.409336167	-0.463253441	1.316470656	0.37165308	-0.16422321	1.033301416	-0.211367724	0.510963296	0.136002166	-0.04389019	-0.060454185	0.224300724	0.612119003	-1.501429212	-0.535321562	0.593862148	-0.28272141	0.12802392	-0.358848754	0.15807428	1.423351945	-2.514201543	-0.243812485	0.122744597	0.583727003	0.046443012	-0.305790907	-1.191763761	1.24874084	0.174833145	0.283233903	-0.092482972	-0.150734514	-0.180607832	0.345164241	-0.223531344	-0.373656347	0.109052882	1.020314317	-0.439983299	-0.242477729	0.008649257	0.526040712	-0.121148909	-0.206217466	-0.199449749	-0.05735075	-0.322301979	-0.304030812	-0.190899915	-0.206254633	-0.77652265	-0.119077991	-0.005569465	0.284624975	0.920765454	-0.181420702	0.704489465	0.824291346	0.758474368	1.334102842	0.130725569	0.175050741	-0.527597943	-1.769188388	0.121500569	-0.069514407	-0.165697326	-0.207373251	-0.425648197	-1.030475805	-1.398352687	-0.348277837	-0.157046641	-0.499499219	-0.287234214	-1.085643336	-0.172510114	-1.365226359	-0.150260469	-0.900617908	0.280724072	0.670138416	-1.190391976	-0.234965584	-0.08691341
1552544_at	SERPINA12	serpin peptidase inhibitor, clade A (alpha-1 antiproteinase, antitrypsin), member 12	BC040857	145264	0.034692714	0.343959359	0.098003507	0.887985646	0.523706601	1.132990317	0.416918462	-0.020085245	0.118412604	0.123373977	-0.368091762	0.095692527	0.085740995	0.694678522	0.01771005	0.00297976	-0.105607791	-0.7990422	0.059171275	0.636237103	-0.725438179	-1.146667644	1.340795181	0.737357744	0.506545302	0.428240196	-0.18839857	-0.557737993	0.077364855	-0.510184744	-1.557805632	0.503885571	1.229941198	-2.825340725	-0.99263925	1.137848477	1.197936224	1.288922825	0.892260518	-1.633736062	0.438007663	-1.391240203	1.177535449	1.125281788	0.132894424	-2.003953372	0.365283868	0.821530299	0.107576369	-0.024390048	-0.031265182	-0.12019322	0.462564539	-0.052089378	-2.259311396	-0.647819951	0.500027212	0.038870965	0.223145482	0.03191458	-2.478819523	0.29131066	0.037326274	0.169446297	0.104321757	0.053983718	-0.182677693	-0.043127892	0.193796998	-0.122288942	0.400190449	0.523004262	1.077581515	-2.862758765	-0.015598461	-0.111632446	0.11778363	-0.11371576	0.027951388	-0.994382824	0.067653402	-0.024194097	-0.061307908	-0.1103839	-0.003186436	-0.999755659	-0.201830255	0.006436699	0.041868774	0.651115133	0.614801913	0.532164204	0.823664319	0.492161886	-1.143151383	0.134163581	0.391187901	-0.203389183	0.294661991	0.598862198	-0.039753703	0.167103275	-0.167017349	-0.077481788	-3.246776918	-0.288416252	-0.088707456	0.103604623	0.561023113	0.086104074	0.101319203	-0.189473048	-0.089394124	0.026438733	0.378688406	1.095662451	-0.562638361	1.211867319	0.987945019	-0.02028064
1552546_a_at	LETM2	leucine zipper-EF-hand containing transmembrane protein 2	NM_144652	137994	0.149344761	-0.193748238	0.784228859	-0.269973258	0.882813094	-0.288992245	1.444882084	0.521441618	-0.277471038	1.849824952	1.209304735	0.032950696	0.177510572	-0.802402369	2.361890743	0.037440753	0.528092727	-0.042936471	-0.14104172	-0.971275823	0.058075089	-0.407489961	0.514876301	0.504839397	-0.374400808	0.884303922	-0.031988946	-1.240621526	0.448085638	-0.093735122	0.46241899	-0.127733723	0.428080351	-0.178398574	-0.618012523	-0.12025991	-0.182012321	-0.060398297	-0.535479375	-0.420630529	-0.622198146	-0.032077065	-0.533581778	0.679674356	-0.452330883	-0.150972105	-0.584039679	-0.64042172	-0.724042579	0.050514768	-0.572073112	-1.00468594	0.444763739	-0.840997318	-0.568039726	-0.443262128	1.507848873	-0.298036928	-0.194924584	-0.044950211	1.25034053	0.02976725	0.162497715	-0.219872674	0.295987632	-0.590790801	-0.588787068	-0.510841885	0.25839055	-0.366403784	-0.149041218	-0.472418109	-0.936063625	0.660040577	-0.260621744	0.489364836	0.240830347	0.437981099	-0.134702152	-0.206022196	0.16842606	-0.253807103	0.114380379	0.051779415	-0.433905977	0.123515109	0.065021503	-0.51889631	-0.22207303	-0.523940667	0.717179335	-0.030163055	-0.155623013	-0.677328426	-0.048523175	-0.339911057	-0.054519005	0.234396935	0.910494511	0.20615191	-0.692026314	-0.261022315	0.130086145	0.132621825	0.040032875	0.503086789	-0.102450878	0.525373635	0.304936459	-0.506527595	0.605372787	-0.089979511	0.578352371	0.206236416	-0.163836765	-0.453936734	0.738486308	-0.698326802	-0.180258581	-0.216080076
1552548_at	BSND	Bartter syndrome, infantile, with sensorineural deafness (Barttin)	NM_057176	7809	0.591384686	0.862279698	-0.366880418	-0.299436887	0.484018691	0.530902091	0.646008235	-0.090429648	0.063092322	0.179309537	0.401466924	0.152781317	-0.133958231	0.686973545	0.059901733	0.032111666	-0.018562956	0.325497154	0.117405441	0.75896531	-0.364118966	-0.25490998	0.283132446	0.273508381	0.745698232	0.498095271	-0.121808575	0.597325521	0.244508891	0.531949263	-0.742453777	-0.671929894	0.776503729	0.413818483	0.36798104	-0.597721178	0.114185238	-1.02917685	0.999073427	0.71018256	0.792433199	-0.910398944	-1.808663218	0.565901535	0.121564004	-1.237798718	0.941743488	0.534384578	0.248013995	-0.046439497	-0.080773624	-0.077586454	0.018680315	-0.011760906	-0.056036163	-1.985124146	0.257009863	0.09827863	0.264659165	-0.167233358	0.585044942	0.435359575	1.198801936	0.444778345	0.15842072	-0.05144468	0.153404598	-0.166546476	0.295392222	-0.030661037	0.32028795	0.650014856	-1.338797152	-1.207729935	-0.069346098	-0.046646023	0.419339532	-0.180809467	-0.08729133	-0.033775065	-0.01478173	0.142669938	0.054118504	-0.173856158	-0.040133777	0.292125817	-0.184904254	0.137480769	-0.009530917	-0.366040387	0.012976521	-0.787723178	0.973541252	-1.766491285	-0.70566041	-1.849608516	-0.221977958	-0.539288025	0.761935612	-0.393290015	-0.141534169	0.172289241	-0.133136895	-0.151882542	-1.570095419	0.18069543	-0.011959615	-0.013681006	0.189559957	0.045949594	0.737699058	-0.152797289	-0.389018798	-0.142477072	0.792451706	-0.323400599	-0.683458059	-0.141536418	-0.045846285	-0.204707249
1552552_s_at	CLEC4C	C-type lectin domain family 4, member C	NM_130441	170482	0.630330895	0.797647546	-0.016450126	0.703298832	-1.577128257	-0.26137824	0.383714023	-0.190757754	0.120027125	-0.002399099	0.686782428	-0.038216942	-0.067296671	-0.706056899	-0.026411749	-0.156708405	-0.048190545	1.814457022	0.260857294	-0.857023561	0.827198034	-3.045410969	0.01028789	1.419476734	-0.497375432	1.188806104	-1.783824006	0.808521118	0.185283951	-0.640358986	0.904671752	-1.431130942	-0.128328892	-1.879603222	0.573528286	-0.97132957	-0.616329258	-0.50352772	-2.902102809	1.72333472	0.492684052	-0.641603924	-0.303578373	1.105429409	-0.07147746	0.197836354	0.927356404	0.322213047	0.318458176	0.026027753	-0.032959831	0.011521215	-0.249985084	0.126962447	0.476796592	0.660984525	-1.413612993	-0.053055551	0.10137239	-0.099985361	-1.403299874	0.471640035	-0.748256322	-0.213099577	0.143399587	-0.032345664	0.031632973	0.084253924	0.225964321	-0.068370828	0.012810414	0.36145459	0.111448172	0.701626734	-0.117623957	0.116748303	0.41466705	-0.100197301	-0.045529761	-0.203000908	0.133266251	0.026969833	-0.027868432	-0.042626955	-0.045631144	-0.735945145	-0.102642965	-0.033858333	-0.007803052	0.17363434	0.741497189	-0.691628995	-2.064967917	0.081934427	1.157384731	0.315711222	0.262087795	0.118540522	0.195900702	0.198740997	-0.345060467	-0.045203376	0.02100932	-0.095644683	-0.224989635	1.447471872	-0.030036695	0.143442547	-0.540770571	0.031136009	1.351433037	-0.012059022	0.042111335	-0.081607207	0.6708972	-0.781287788	0.753937874	1.444985869	0.37471641	-0.1133665
1552553_a_at	NLRC4	NLR family, CARD domain containing 4	NM_021209	58484	-0.796655116	-0.963140769	0.118537641	0.01837814	0.012339157	-1.828665545	0.06920348	-0.145259674	-0.151378363	0.159522315	1.304633799	0.274412749	-0.132473708	1.030410955	0.109018565	-0.011276237	0.139631203	-0.004523743	-0.060539681	-0.781047141	0.151112102	0.211471453	-1.06421407	0.691980929	1.028404192	-0.944145049	-0.932304215	-2.062180187	-0.020389958	-0.317232442	-1.642911149	-0.928814879	0.56245992	-1.264013748	-0.226845043	1.011842304	0.563179381	0.477165577	-0.200469611	0.068130384	0.819910748	1.116306837	0.208908458	-0.274277814	-0.042051976	0.72678789	0.338197049	-1.405944109	-1.236980855	0.108016753	-0.008788397	0.022982026	-0.488749902	0.055918675	-0.116007454	0.821239302	1.288935425	0.045861505	-0.213654498	0.189139874	-0.318081357	0.715204921	-0.024779811	1.235915334	-0.059546189	0.283047435	-0.070769231	-0.117193942	-0.228154303	0.135290778	-0.574066596	-1.356868339	0.541236402	0.077433065	0.033762442	-0.042420061	1.515851927	-0.178942147	0.165237918	-0.698187948	0.10202504	-0.081848199	-0.106464181	-0.024634358	0.045004655	-0.183409413	0.094153436	0.026491607	0.133615466	-1.050050082	-0.046822909	1.621597916	2.71401427	0.891242211	-0.455619176	-0.965542223	-0.683286236	0.021952543	1.31850104	0.927242172	-0.369811819	-0.121993439	0.12596513	-0.136571997	-1.706766123	0.441296579	-0.034070137	-0.095409388	-0.345474536	0.057688363	-0.794047951	0.054357194	0.730578086	-0.081720117	-0.393852185	0.551673522	0.600276092	-0.131362084	1.033600424	-0.195592945
1552555_at	PRSS36	protease, serine, 36	NM_173502	146547	0.206095538	0.300869408	-0.084927612	-0.094562513	-1.13795684	0.280862687	0.186266024	-0.039045193	0.080715508	0.193357594	0.226946368	0.438566836	0.069514404	0.345164565	0.256949411	-0.041471931	0.189223794	1.233916268	0.038829697	0.287885681	-0.763189571	0.2258786	0.176687121	-0.146062863	0.105354805	0.562579529	0.471457897	0.665149354	0.067263709	0.149386789	0.669077416	0.925957182	0.631586634	-0.064142297	0.851598095	-1.037529474	-1.596335309	-0.15110466	-0.952025775	0.229857158	0.652706445	-0.235043639	0.201816718	-3.996235741	-0.143351545	-0.238181924	0.204927174	0.603288275	-0.114070142	-0.006677599	-0.143351545	0.152538689	-0.051620147	0.029611167	0.046156036	0.339278606	0.054606348	-0.046337686	0.19542006	-0.207304178	-0.28688995	-0.768154883	0.37175514	0.112244443	-0.012617068	0.236062045	-0.028175108	-0.255791051	-0.040258052	0.138671643	-0.137208668	-0.592851565	0.764175258	0.663958173	-0.109858906	0.114896355	0.358305478	-0.250166502	0.102860149	0.211865345	-0.02097362	-0.161713366	-0.143351545	-0.056118707	0.141883581	-0.135871981	-0.375748418	0.159950717	0.248034687	-0.388746743	-0.166975556	-0.087811309	0.820017494	-0.069368245	0.118252852	0.43684601	0.077867314	0.363159939	0.633288298	0.510484939	0.041248105	-0.012617068	-0.143351545	-0.129086579	-0.465320708	-0.01774548	-0.251570585	0.027297302	0.057959359	0.214867823	0.390125747	-0.058574358	-0.432315978	-0.275651474	-0.231999816	-0.179893076	-0.494701289	0.450890013	-2.098956873	-0.143351545
1552557_a_at	ZDHHC15	zinc finger, DHHC-type containing 15	NM_144969	158866	0.246084293	-2.258658363	-1.588950829	1.648964489	1.455304731	-2.135622483	1.25155082	1.291921546	0.179425151	-0.002611525	0.481884968	-0.023740618	-0.023740618	-1.899176833	-0.096726338	-0.063527672	0.452822135	1.415003709	0.151422103	0.443356983	-0.123038922	-0.443021903	1.435031337	1.655380712	0.573794651	-0.143563255	-2.993578715	2.159201177	0.154364578	0.671328027	0.609023791	1.019998723	0.187877279	0.358457361	0.29856415	0.060366193	0.615376915	-0.704487825	0.868885502	0.097327303	-1.510725241	0.927949165	-2.309608895	-2.717894833	-0.153813708	1.16673001	0.549117421	-0.168777171	0.967346099	-0.061477903	-0.047210494	-0.400058937	-0.182679161	1.069306428	-3.298107187	1.404996357	-0.587720558	-0.043159874	0.182311119	-0.136449065	0.573627151	0.328594896	0.35527877	-0.8247775	0.101679403	-0.100228877	0.099238294	-0.387166134	0.104116389	-0.100228877	0.675941474	-0.995417286	-0.260641674	-0.054421818	-0.11432469	-0.045859024	-1.141312635	-0.371845335	-0.181000515	0.115256677	-0.043159874	-0.193665619	-0.273664941	-0.005235801	-0.133575169	-0.49217947	-0.161111119	-0.142936338	-0.126415378	-2.364396011	1.23272559	2.083962302	0.714344674	0.13667739	1.158637481	0.649419421	0.50005468	0.102688987	0.184164721	-1.092047762	-0.209939897	-0.392309438	-0.395748522	-0.480846112	0.439217933	-0.404031599	-0.420930116	0.09434365	-0.061279204	0.265221689	1.405822873	0.798455907	0.220740946	0.468511509	-1.320837557	-1.340849601	0.500559602	-0.205081238	-0.113792308	-0.290371274
1552558_a_at	RAI1	retinoic acid induced 1	NM_152256	10743	0.466365783	0.33307609	-0.394534977	-0.576487656	0.996238335	-0.134613902	-0.080677483	-0.230622975	-0.137108242	-0.072561491	-0.96554562	0.06677509	-0.229433754	-0.548022005	-0.133479971	0.062061172	-0.315121712	-0.661587014	0.158801883	0.521756727	-0.125514091	0.244118741	0.096986454	-0.492095057	0.656812777	-0.535380115	0.25830781	0.220807967	0.289913151	-1.088396402	-0.113864061	0.914328281	0.449396637	0.513642305	0.417227978	-0.36496099	-0.920353698	0.511194218	-0.405447355	1.14205875	-1.188213326	0.560143998	0.543061829	0.487759322	0.108295031	-0.044306148	0.580434864	0.175819429	-0.535442278	0.063854642	0.114786733	0.121845106	-0.784032318	0.169174724	-0.238675556	0.315693131	0.114064228	0.261453555	-0.062687672	-0.07547132	0.284593255	-0.061948849	0.230791779	0.548438077	0.262188281	0.162097882	0.395188075	0.059246315	0.113793017	0.297723191	0.066722754	-0.738216501	0.335325785	-0.007388221	0.081790577	0.248600287	1.042204429	-0.210524685	0.042187843	0.244210295	0.383357704	-0.037883953	-0.262972409	-0.116298008	0.081023782	-0.007908679	0.100145698	0.204897674	0.087988544	-0.391642965	-0.557439865	0.190733716	-0.315692136	0.65284663	-0.461561246	0.140768718	0.002586492	-0.723545793	-0.886005308	-0.188211056	-0.044550135	-0.121513494	-0.468105063	-0.228641662	0.201791093	-0.489323771	-0.060289025	0.001687051	-0.139995415	0.041082295	-0.772887088	-0.313469599	0.421446502	-0.583964613	0.413508505	0.283059419	-0.360686505	0.496619361	0.270211121	-0.319809652
1552559_a_at	CDK15	cyclin-dependent kinase 15	NM_139158	65061	-0.661357727	-0.871412241	-0.229493098	-0.622583472	0.423639134	0.312517521	2.373901868	-0.341888774	0.251198485	0.196781354	-0.011107716	0.779510359	0.583766895	-0.970431627	0.25231019	-0.014829088	0.146580481	0.085213133	0.136137011	-0.916580681	2.675672268	-0.361185658	-0.861775726	2.791526418	-0.661079427	-0.095508725	0.715382936	0.481985082	-0.00031687	-0.579773311	0.31666653	0.33542101	-0.741430647	-1.052924855	0.116909107	-0.627611102	2.093976076	-0.425253738	1.341530046	-0.415140553	1.263493041	-1.037479721	0.662836631	-0.287939025	-0.1771955	-0.658876537	0.088554702	-0.817660881	0.261317937	-0.133696535	-0.166211912	-0.074179584	-0.70778442	-0.073410172	-1.038178323	0.578824837	-0.098431552	-0.142041141	0.192715198	-0.11901188	-1.098807084	-0.452945098	2.088397369	0.451292941	0.286976547	0.0563713	-0.001932822	-0.179008311	0.147593113	-0.283500858	-0.050450332	-0.808904728	0.768103968	-0.789827933	-0.186434619	-0.025320841	0.230153519	-0.288381836	0.038907329	1.090964571	-0.017767837	-0.114824206	-0.176589617	-0.220017341	-0.008835787	-0.535385136	-0.193824026	-0.299063712	-0.159535337	-0.714117692	0.952265724	-0.611710584	0.533385689	-0.453106225	-0.067232071	-0.62364452	-0.361508444	-0.823181207	2.270638662	1.413207653	-0.581324249	-0.215175712	-0.14844791	-0.236003021	0.035310631	-0.8650067	-0.121701	1.068467012	-0.131784992	0.105242358	-0.753203078	-0.007923616	-1.51978074	-0.011225358	-0.74891207	1.336877769	-0.212240065	-1.130266657	-0.00562641	-0.104262409
1552562_at	ZNF570	zinc finger protein 570	NM_144694	148268	0.809608887	-0.891900774	-0.121637814	0.012632612	0.578665384	0.372551949	-0.126034461	-0.281559686	0.015471219	-0.127311974	-1.481434595	-0.016940481	-0.154158046	-0.426461161	0.832961748	-0.251742229	0.334169158	0.35776039	0.362687583	-4.030697426	-1.718785866	0.685123609	-0.65174404	-2.844417256	-0.210339243	1.103625223	0.680299678	0.84722599	-0.280767068	0.466735508	-0.147778482	0.343007786	0.48628419	0.058073212	1.109305135	1.092284143	-0.402957072	-0.083310672	0.988360906	0.497101097	-0.030528625	-1.261986029	-0.735144301	0.802219659	0.295009636	0.050262906	0.694315176	-0.561530995	0.501088211	0.141647266	0.222323566	-0.068674787	0.182833094	-0.072327759	0.352312655	-0.350124849	-1.020540439	-0.564766762	-0.267358781	0.122801205	0.7653724	0.693129802	0.144383932	-0.844000951	0.121802455	-0.249414258	0.438124733	-0.16997056	-0.204127571	-0.323387634	0.560592444	-0.191246794	0.463139559	-0.137831935	0.004675786	0.341909418	0.408385443	-0.085878604	-0.024881942	0.363575669	0.146762513	-0.097462857	-0.473185764	0.293413833	0.431530096	0.125082454	0.468926259	0.761656714	-0.329112081	1.339489115	-1.204976281	0.846744286	-0.279508062	-0.026951681	-0.343593725	-0.877410157	0.197543128	-0.218109515	-0.485553185	-0.060807365	0.299978708	-0.038885562	-0.311196917	-0.057544753	0.221328392	-0.25302113	-0.192403349	-0.276547117	0.301081979	0.080452365	2.315885914	-0.113603432	0.461250206	-0.085878604	0.114962315	0.253967239	-0.47267104	0.036141784	-0.490676249	-0.297236975
1552564_at	NUDT9P1	nudix (nucleoside diphosphate linked moiety X)-type motif 9 pseudogene 1	NM_153205	119369	1.82514612	1.655833404	0.233042522	0.301170487	-2.211973309	-0.954450881	1.072792813	-0.427356662	-0.317780046	0.428795694	-1.655170645	0.579497009	-0.364934161	0.859168443	0.233437252	-0.331489636	0.174517697	-0.26977022	0.129193706	1.069821591	-0.092684945	-1.37635656	-0.473456279	1.481645628	-0.105781905	-0.223021324	0.966725779	0.326838396	-0.119234366	-1.090391333	0.445959511	0.332461048	-1.77981644	-0.886270278	0.27971883	1.266483153	-1.141592755	-0.107188963	-0.024193772	-1.732733888	-0.869049194	0.336982495	-0.156593403	-0.331555282	-0.388624267	1.008968811	1.621723953	0.983526349	-1.43092394	0.226592449	-0.376256875	-0.322335449	-0.299927188	0.147758053	0.558855928	0.474091462	0.899731495	0.548395792	-0.077051864	0.390336199	1.601442114	-2.870539929	-0.670514116	0.21299603	-0.195740352	0.394228614	-0.099552001	0.173870893	-0.305100912	0.233437252	-0.094602893	1.377944074	0.30453011	0.877671835	-0.081678362	-0.060974968	1.299667556	-0.004977187	0.126522048	0.495333362	0.295406734	-0.065550115	-0.152917493	0.487754441	0.147758053	-0.4352209	-0.136779796	0.335866999	0.210283549	0.897883026	-0.696888365	-0.441212485	-0.886331988	-0.163650766	0.048755771	-2.741835724	0.506735772	-1.687263563	0.322513926	-1.141924139	-0.978189896	-0.182428193	-0.133573806	-0.293426378	0.681698062	0.663367372	-0.134374636	-0.108179178	0.557794402	0.455652296	1.617562402	-0.133573806	0.183728919	-0.509126217	0.873520608	0.319641675	-1.64780851	1.718490407	-0.893079865	-0.396288004
1552566_at	BTBD16	BTB (POZ) domain containing 16	NM_144587	118663	1.26021837	3.435815404	-0.555235498	-0.886126204	-0.229289258	2.069084681	-0.880364481	-0.706165194	0.427358479	0.331671628	0.66006556	0.381258083	-0.222661319	-0.023855602	0.248399907	-0.222661319	0.003505907	0.102292299	0.212203248	-0.898809483	3.154370297	0.409965704	0.47557784	-0.835164825	1.39019112	0.991298505	-1.293291623	-0.262543372	0.368222073	-0.931457576	-0.636312546	-0.859529618	-1.153865417	-1.006511032	2.479453014	-1.026157112	-1.200450885	-0.842519666	0.354847164	-0.623628664	-0.627101125	0.038167612	-1.344388121	0.668873283	-0.291632221	0.482717238	-1.239718968	-1.300181092	-1.008737632	0.419057387	-0.24545012	-0.089055257	-0.592736409	0.13734083	-0.591176453	-0.162700706	-1.657315575	0.268732026	0.219657218	-0.317599906	-1.242567989	0.639259395	-0.589127055	-0.544430415	0.242836361	0.264619828	0.163710813	-0.310424853	0.229184651	0.107804309	-0.8487417	-0.908144328	-0.079609563	0.525765385	-0.053966214	0.095123728	1.271425139	-0.575096128	0.054018525	-0.682144423	0.246663602	-0.13132691	-0.227479944	-0.112931233	0.054415578	-0.377951796	-0.493316545	0.165917332	0.013342502	0.456552416	2.508914416	-0.2420224	-0.232507794	-1.16491656	2.151179908	-0.668281511	-0.355992267	-0.952791044	-1.256157237	-0.752435636	-0.924856883	-0.016787828	0.233048231	0.067850798	1.55806719	0.189793933	-0.48348455	0.187798869	-0.232146741	0.710888651	3.552806204	-0.564692768	-1.868495214	-0.652689249	3.436050211	-0.702358622	-1.138209105	0.306656835	3.863648102	-0.137209006
1552568_at	RTP3	receptor (chemosensory) transporter protein 3	NM_031440	83597	-0.738910599	-0.468798305	-0.163276842	-0.242474602	0.889082523	0.067452638	0.805195028	-0.009013952	0.348485921	0.123895524	-0.216344986	0.455832663	-0.148451128	0.687505226	0.044318116	-0.057926522	0.237511334	0.201386103	0.094545491	1.314052492	-0.635390573	-0.13953425	-0.369028121	-0.125065276	0.657055754	-0.481508505	0.422225661	-0.812095503	0.26779011	-0.525421657	2.369129849	-0.673130079	-0.047955962	-0.532164287	0.089347986	-0.251404028	0.881735338	-0.28341245	-0.514391693	0.589573834	-0.406799636	-0.454630307	-0.01935916	-1.550682838	-0.19952914	0.840271312	-0.198930243	-1.763389599	-0.052894445	-0.059634068	0.133495353	0.013535797	-1.765436912	0.075251555	-0.537596162	0.566694157	-0.059803266	0.007870423	0.277289517	-0.188101223	0.462934372	-0.819119458	0.679919463	-0.04683585	-0.023280119	0.294476117	-0.045945858	-0.01941471	0.144401339	-0.141607911	-0.107441815	-0.477554255	-0.678654386	-0.452749931	-0.011283096	-0.081967626	0.5479284	-0.305963811	-0.090006775	0.440551666	-0.10428445	0.013181454	-0.194022643	-0.45660017	0.068124504	0.401573806	-0.208671797	0.010241944	0.061254452	-0.361781515	1.097533765	1.424901123	-0.293793591	0.124027966	0.87863211	-0.940435829	-0.170023909	-0.669844918	-0.236113347	0.524227347	0.053228656	0.107371684	0.125468518	-0.206814121	0.892851817	0.05597005	-0.124002783	0.029197162	-0.111885621	0.224762344	-0.064266978	-0.13065963	0.040729058	-0.230974435	1.400092279	1.748734623	-0.091357192	-0.3424899	-1.260365617	-0.120145356
1552570_at	C21orf29	chromosome 21 open reading frame 29	NM_144991	54084	0.321614785	0.19424132	-0.041305266	-0.573151264	0.808270539	-0.911252717	0.466862738	-0.159277063	0.029539573	-0.085289133	-0.253548062	-0.02894326	0.051387142	0.304652193	0.026074609	0.180195578	-0.122430943	-0.801543918	-0.004435917	0.020932307	0.153250167	-0.580425051	0.227919576	1.108644747	0.275853705	0.134757207	0.119280645	-2.115877411	0.136343582	0.797011404	0.563820454	-0.014508178	-1.32381129	0.589210052	-0.961492285	0.166693664	-0.216753632	-0.202388149	0.620602239	1.079281016	-0.350515201	1.363796064	-0.389758148	-0.123326688	-0.105263332	0.054840787	-0.069953108	-0.542646433	0.906940389	0.145533228	0.065292659	0.121095281	-0.424679524	-0.066845018	-0.361008562	-1.551283637	-0.796753268	0.037150279	0.127076783	0.02727418	-1.320601643	0.587207916	0.238302142	-0.002642126	-0.020231657	-0.010317728	-0.149999811	-0.012596415	0.029063735	-0.119123394	0.168314218	-1.316764286	-0.073868469	-0.36493098	-0.164413484	-0.091196294	0.345251766	0.024416855	-0.056306601	-0.365353623	0.059138097	0.044729429	-0.063982318	-0.190954146	0.030783451	-0.408734606	0.040286822	-0.028278308	-0.118906498	0.616662032	0.274266419	0.336156772	0.461762989	0.602500248	1.072738512	-0.900180908	-0.116494534	0.245216914	-0.887819692	-0.181848966	0.204924984	0.053423906	0.039211174	0.228623606	1.072472673	-0.715561165	0.143863886	0.0960964	0.11222754	-0.005863297	0.20989658	0.077799804	0.270795083	-0.245372139	0.375990558	-0.382754199	0.807032408	0.859374356	0.503966882	0.035626695
1552572_a_at	MIPOL1	mirror-image polydactyly 1	NM_138731	145282	-0.900062191	0.267687042	0.820508189	1.358734013	-0.169846166	0.472557193	1.083386595	0.578056962	-0.591264972	0.24154708	0.831836999	0.060874942	0.129056543	-0.560424742	0.064211149	-0.704159214	0.2057282	1.257523766	0.621911395	0.651142691	-1.713661733	-1.503141261	-1.134475031	0.067555785	0.515882845	-1.8021134	-0.100016178	-1.694018901	0.012617065	-1.509586542	1.227527355	0.023261722	0.475280693	-0.320518817	-2.067245142	0.983313054	0.6893981	0.213010266	0.82328099	1.730634729	-1.214060947	-0.991264516	-1.157075279	-1.974003673	0.696146288	0.522156409	2.067209329	1.101403324	-2.110737148	0.152809193	-0.008960723	-0.388300203	1.538074018	-0.552136697	0.631927428	0.692572327	-1.644990965	0.481420865	-0.790568411	0.338808302	1.065062264	0.434682393	0.93633402	-0.157871657	0.221022092	-0.425117079	-0.425201244	0.112540414	-1.137261647	-0.493325611	-1.100020799	0.446682888	0.747418424	1.521921614	-0.327626806	0.370950864	0.959362449	0.633856894	-0.041967434	-0.270322962	0.151710905	-0.049366969	0.224254843	0.543286056	-0.112334882	-1.840192246	0.342496444	0.221305942	0.067922375	-2.883070024	0.465770522	-0.635869974	0.83202361	1.319625002	0.360728267	-0.750719036	-0.934154097	0.966175406	0.543436573	1.471972408	1.018623746	-0.234886412	-0.438253573	-0.115364269	0.707819288	0.823008344	0.645805232	-0.590916105	0.219065189	-0.115410888	-0.250485335	0.326289804	-1.298959462	-0.343649666	-0.834453774	0.94773799	0.307924584	1.099066037	-3.716943881	0.441442952
1552575_a_at	C6orf141	chromosome 6 open reading frame 141	NM_153344	135398	1.073734188	-1.854859457	-0.595371568	-1.344427011	0.594493857	1.125480662	2.263757058	0.842615385	-0.233985737	2.356404296	0.376678622	0.248796606	2.870163146	2.845629268	2.682305154	-0.541321583	-0.261594338	-0.339401992	-0.169872308	-0.458613487	0.462358843	0.827813845	-2.541695698	0.122884351	0.2397982	-0.195639269	-0.88137974	-1.20884693	-0.171834973	0.355614801	-1.360329021	-2.490466229	0.268515124	3.181367547	0.857031368	-1.037014436	-1.008704994	0.608225815	0.297761625	0.080335807	-3.156810633	1.621961197	-0.733855803	-1.180243298	-0.50613045	-3.142615693	-1.04001065	1.123827206	-2.634168309	-0.416848089	-0.554422141	-0.581665834	0.046592001	-0.363487462	0.242971771	0.398868211	-0.517215627	-0.344650343	-0.30309001	-0.503337982	0.098635809	-1.206857461	-1.301807833	0.42235006	-0.306307997	-0.269682269	-0.313863099	-0.548628154	-0.219159853	-0.379303409	0.455132499	0.115992854	-1.291024003	0.557307862	-0.261891319	-0.334877067	-0.550830163	-0.802646454	-0.272698182	-1.19117869	-0.336152581	-0.463281037	-0.489552781	-0.384962523	-0.283522054	-1.875558458	-0.559512625	-0.303982389	-0.142925376	-1.076397348	0.599584653	3.614035614	-0.172540808	-0.1702453	-1.276377428	0.698470167	2.200788896	-0.527356236	-1.04233823	3.301061564	0.160386488	0.066446383	-0.575944958	-0.482668912	-1.603797443	2.437116433	-0.314174204	3.590476637	2.5662572	1.43415299	1.827338947	-0.29273269	2.149721437	-0.324014015	-1.008952465	1.382848228	0.235421257	-0.37650613	0.555286505	-0.476635396
1552576_at	ALMS1P	Alstrom syndrome 1 pseudogene	NM_145300	200420	0.269405612	-0.818246917	-0.182100847	-0.078080551	1.041174844	-0.130525928	1.021425323	-0.418509487	0.086466817	0.456775582	0.625295068	0.254849914	-0.192372875	-2.075095057	-0.181491218	0.108441508	0.171508656	0.024939121	0.06686801	-0.468566274	-0.230929432	-0.392493053	0.100003366	-0.172667542	0.03460641	0.381614408	1.03180698	-0.66628809	0.13668169	1.567056533	-0.062542495	-0.871838491	1.349236584	0.29381501	0.249017688	-0.112109362	-2.826892771	0.369453094	1.10403818	0.607214052	-1.092921248	-0.896727913	0.942218608	0.436149613	-0.112832979	-0.374111239	1.871785468	0.159027771	-1.561717573	0.192686629	-0.192372875	-0.097548577	-3.827689734	0.097375258	0.93643862	-0.404930688	0.828206178	0.171279238	-0.037715328	-0.010915269	1.037096337	0.640652466	-0.57634168	-0.039641482	0.050246629	0.238737547	-0.094511033	-0.01979342	-0.105309492	0.145817892	0.34575342	0.639279574	0.052499953	0.850778102	0.113942963	0.224434803	-0.279305321	-0.014564364	-0.041964801	-0.511991407	0.20775349	-0.310435502	-0.280315513	0.115374681	0.16944258	0.135977703	-0.111436777	0.068593574	0.028373863	0.472054943	-0.06071973	-0.268785077	0.446947351	0.282739559	-1.597797272	-1.955263844	0.612933592	-0.490918675	-1.015782997	-0.597544786	-0.186826406	-0.216785548	-0.039572932	-0.155647745	0.270865308	-1.864530168	-0.078327004	-0.091204626	0.830881515	0.096892186	1.073019099	-0.112832979	0.178423273	-0.141044575	0.290451882	0.767564154	1.05729757	0.988970487	0.473809225	-0.145038592
1552578_a_at	MYO3B	myosin IIIB	NM_138995	140469	0.769244003	3.097634624	-0.539212229	-0.323439172	1.158564539	-0.341080739	-0.040984281	-0.217613594	0.124472137	0.066150311	0.437905934	0.139087782	0.001769464	0.996575367	-0.106619039	-0.019034861	0.277816612	0.29602742	0.077885439	0.04754125	-0.12314749	-0.709263241	0.188960706	1.190484344	0.552232922	0.343035782	-1.172815856	-1.230566682	0.285523015	0.085749175	0.06728932	0.545429893	0.685048518	-0.537420167	1.669450856	0.419896412	-0.047702994	-0.375308586	0.402055927	1.78486436	0.786191221	-0.851202701	-0.123960038	-1.482943392	-0.196588251	0.8469144	-0.427184084	-1.433699107	-1.018541776	0.041988203	-0.111475402	-0.113411825	1.233271423	-0.005579614	-0.798492276	0.531585437	-1.832162703	-0.033449805	0.260296231	-0.164479301	-0.739944879	-1.5461435	-1.36755751	-0.715826353	0.050210858	0.159137697	-0.129833338	-0.262295887	0.138547029	0.124214933	-0.297948783	-2.321830532	-0.673917443	0.166583263	0.074941957	0.264247756	0.443251644	-0.23457365	0.061540994	-0.364828925	-0.007170743	-0.212253343	-0.097499464	0.15838917	0.150159175	-0.445370801	0.021072845	0.052530468	0.046016606	-0.954173803	0.418496429	1.642566169	0.859099461	-0.159964953	-1.322946479	0.791488511	0.906642004	-0.560771654	-0.87281686	0.292187811	0.167836342	0.065177629	-0.160680803	-0.019543612	0.332851166	-0.210857677	-0.116261158	-0.041822815	0.584756143	0.180762512	0.418091042	-0.364843086	-2.044961914	-0.264632921	-0.462003777	0.356347627	1.250122788	0.455401504	1.249317618	0.057723692
1552579_a_at	ADAM21	ADAM metallopeptidase domain 21	NM_003813	8747	-2.842499083	2.238775097	-0.317716349	0.460092819	2.182514592	-0.04896536	-2.420306983	1.204684241	-0.117414799	0.573167945	1.259767339	0.140367417	-0.00087279	-0.291437216	-0.187650275	0.046285402	0.165877424	1.193401924	-0.169458058	1.678850789	-0.482153205	-0.601279933	-3.263070933	0.462937817	0.392131042	-2.308546883	-0.822099442	2.614357074	0.87933338	-1.164447706	1.576102892	0.10978175	1.381753111	-0.278910178	-2.244676779	2.685350972	1.372668435	0.562498905	-2.42258756	1.070916602	1.266455328	0.847690092	0.76415914	0.828343638	0.111045979	0.36878438	0.563014927	0.82767054	-0.788110106	-0.231382698	0.30120831	0.140367417	-0.051976423	0.199203911	-0.603721047	1.087275595	-0.126801076	-0.34168896	-0.141723196	-0.031310187	0.88972802	-0.796348697	0.090765015	-3.319776716	0.296083278	-0.17531871	-0.311061537	-0.20971524	0.072299688	0.367450207	-0.081711111	-1.601413859	0.59709734	-2.700980274	-0.058787826	0.245136285	0.991551014	-0.225658809	-0.453559293	-2.315157053	-0.317135226	0.026771577	0.039247852	-0.768490531	-0.491386153	0.252620658	-0.01816408	-0.180488707	-0.105158201	0.854987401	2.211194208	-0.075139358	0.038120604	0.301145224	-0.542107882	-0.511244008	1.092322713	-0.177932861	-1.486177323	-1.400287955	-0.006130683	-0.467655636	0.234459492	0.356413812	-1.010100848	0.226496423	0.058897383	-0.359573423	0.192083017	-0.063226638	1.022340806	-0.26166975	0.138382415	0.113378786	1.132794962	-1.483994461	-0.125513626	2.71538395	-1.828985593	0.11687094
1552580_at	TRIML2	tripartite motif family-like 2	NM_173553	205860	1.458012995	-1.256196354	-1.42436537	2.492358298	1.982361564	-1.481555183	-2.367502394	-0.205963859	0.110054845	-0.06802176	-0.118428913	0.440912875	-0.108789038	3.877974204	0.034466766	-0.002303496	-0.170745365	-0.327021068	0.314681463	0.396988983	-0.567797454	-1.90474356	0.326753274	-1.216805918	-1.742428365	-1.088013818	0.103231454	-1.34723044	0.065889493	0.175964072	1.115806327	1.290917087	0.569180763	-0.433747319	0.612575591	0.643355336	-1.572019926	-1.343532753	-0.667362007	0.462822749	0.720263779	1.440983601	-1.770487907	0.662241222	-0.009303485	0.612567976	1.443708172	-0.705368625	-0.854726412	-0.028611917	-0.04914375	-0.087643892	0.938340215	-0.015867595	-0.080117234	0.931056747	-0.96391929	-0.043145009	-0.017278084	0.025818308	-0.730461295	0.423861005	-0.301243884	-1.208148003	0.145363607	0.113925545	0.277777039	0.102931477	0.2298322	-0.049384219	6.004612355	-0.721721129	-1.306479819	-0.899345608	-0.215376574	-0.158243145	0.388741207	-0.036455899	-0.070459981	-0.862287488	-0.072657909	-0.071680638	-0.017042907	-0.380722015	-0.031459342	-0.419140569	-0.036455899	0.009057279	0.089889094	1.233612655	-1.700084636	0.42945983	-0.134180125	-1.293799774	-1.938551478	0.811737368	-0.714189287	-1.073705366	-0.915178072	-1.160979574	-1.411230249	-0.077063835	-0.036455899	-0.228386123	2.737271882	-0.218308098	-0.124663757	0.080468988	-0.670567713	-0.030272232	-0.845749071	0.460974241	0.023684361	-0.036455899	4.288470146	1.055062342	0.612982979	2.656098409	-1.164337396	-0.021989698
1552582_at	ABCC13	ATP-binding cassette, sub-family C (CFTR/MRP), member 13	NM_172025	150000	-0.128500759	1.049317078	0.263204377	0.327166575	0.665685507	0.269863324	-0.582321991	-0.151483949	-0.004121314	0.344934636	0.21155507	0.104647967	-0.18896473	-0.908242603	0.048067668	-0.021762234	0.072558533	0.913362119	0.1610265	0.268874777	-0.334589273	0.169642427	0.617579869	0.764340872	0.513735312	0.733106825	0.525379017	-0.63828019	0.083979379	0.178358405	-0.312326261	-0.541075564	0.576115172	-0.88564647	0.099839601	-0.206394888	0.859957648	0.157802984	0.702783636	0.370379013	-0.376459917	0.457733377	0.347826169	-2.003335637	-0.117507205	-0.216257855	0.545496946	-1.62224106	0.344988292	0.139642221	-0.009604819	-0.092790477	0.889642055	0.029869517	0.603517174	-0.378955559	-0.761136614	0.196714556	0.123384858	-0.025358664	0.348827614	-0.094137851	0.753275224	-0.882085009	0.097244654	0.186911487	-0.107838572	-0.21573602	0.075049074	0.070336563	0.231079974	0.666174436	-0.907158594	-0.004492983	0.032291344	0.136791328	0.293717318	-0.045097305	0.141675132	-0.516836071	0.032343943	-0.140629431	-0.214860139	0.116160257	0.155118174	-0.434635603	-0.170331435	0.090095503	0.073647775	-0.681723035	0.398336343	0.360506981	-1.000685589	0.794210924	0.066841368	-1.296128875	0.221384123	-0.428506757	0.375145674	0.442334126	0.089356426	-0.043912045	-0.119291983	-0.1440375	0.016381091	-0.967921227	-0.175998193	0.000547627	-0.2250764	-0.002090803	-2.033816258	-0.183915866	-0.106461405	-0.133970021	0.655423856	0.849630393	-1.102817563	0.590319815	-0.001951447	-0.203735989
1552584_at	IL12RB1	interleukin 12 receptor, beta 1	NM_153701	3594	0.683970001	-0.216038267	0.031284602	-0.68240447	-0.480441521	-0.246251385	0.946584137	-0.202830447	0.705578223	0.148652956	0.071536532	0.225225954	-0.120066934	0.057665974	0.178940281	0.876801673	0.374676045	0.257386338	0.213516142	0.201445454	0.182474679	-0.580713639	-1.769512924	0.778164352	-0.384198403	0.4807705	-0.568761665	0.12383574	0.432701184	-0.996974512	0.777673671	0.357080503	0.242370732	-0.666811315	-0.375380235	-0.598096083	0.515937513	0.618593727	0.152626682	1.126373899	1.440648381	0.155444772	-0.051218101	0.146337248	-0.189542593	-0.162163701	-0.220265488	0.443437312	-0.674775593	0.023556374	-0.098746222	-0.115456279	0.64375601	-0.086128896	0.152606457	1.042023136	-0.237325205	-0.167669168	0.143110871	-0.157464148	-0.190287289	-0.438986626	-0.416809941	0.577077353	0.012372046	-0.09801254	0.145813827	-0.294698173	0.163876473	-0.07910641	0.465492697	-2.15742048	0.006988476	0.361237114	-0.159914595	-0.186486904	0.381582177	-0.23064959	-0.092320394	0.447721414	-0.009364363	-0.059864242	-0.193162867	-0.091760003	-0.143781298	-0.349310425	-0.222540908	-0.227719554	-0.170014589	-1.13694614	0.174923	0.973531567	1.005000348	0.021963173	-0.17054852	-0.033899016	-0.09258929	-0.26942865	-0.249582684	0.044532192	0.054633016	-0.167812977	0.279094623	-0.223800258	-0.159224781	-0.682799415	-0.01447058	0.140608037	0.214742654	-0.002736526	-0.949027034	-0.072274065	-1.16432319	-0.197657476	0.734083401	0.858887793	0.372061697	0.291263454	-1.243233892	0.01152829
1552585_s_at	GTF2A1L	general transcription factor IIA, 1-like	NM_172196	11036	-1.814956094	0.593833063	-0.23737041	0.381315574	0.415712695	-3.651892505	-1.330283441	-0.488884365	0.160718349	0.186986632	0.871123111	0.342489593	-0.266948999	-1.475883772	0.089666147	-0.296039371	0.212785167	-1.528168032	0.277214779	1.495211066	-0.625204005	1.017004572	-1.544004333	0.954553085	0.044998894	0.679011112	-3.086319467	0.88892942	0.110929539	0.340663254	1.112560884	-3.071185848	1.204976456	3.694866956	0.056294661	0.805459313	0.713924695	1.925803828	-0.161875121	1.243186877	-1.686722197	0.835584315	0.155861961	-1.165745412	0.047278837	1.937196203	1.514666428	-2.101120338	-1.521600431	0.143280657	-0.239778798	-0.335762098	0.880002756	0.038427919	-2.01594009	0.842740293	0.16425567	0.126673912	0.155611459	-0.077049298	-0.179964272	1.590847753	0.563627271	1.013385715	0.253509102	0.02504889	0.388489899	-0.519598361	0.129802272	0.105642999	-0.145325558	-3.195662626	0.860042113	1.391134215	0.184982888	0.378880632	0.398026333	-0.330020021	0.341590438	-0.113783355	0.165807226	-0.438589249	-0.38998861	0.611504091	0.197957749	0.169048994	-0.351671678	0.365673078	0.422902861	-3.191285642	1.536366334	1.092791414	1.653565541	1.207177946	-1.19888313	-2.255739565	0.467915677	-0.343718095	-2.384776387	0.763557314	-0.080708908	-0.174011028	-0.223718947	-0.237089711	-2.344818767	1.024148776	-0.38998861	0.138111554	0.084804859	0.038427919	0.557294076	-0.310100838	-0.852497265	-0.222388661	1.375978168	0.759461625	0.994458987	0.22067505	0.811389762	-0.348765947
1552586_at	TRPV3	transient receptor potential cation channel, subfamily V, member 3	NM_145068	162514	-0.625649522	-0.142140268	-0.201954423	0.145362913	-1.579461432	1.501828061	1.337012083	-0.134886469	-0.04329015	0.162052265	-0.100744293	0.434705357	-0.096995716	0.190529741	-0.034576325	-0.011009625	-0.00624379	0.315391509	-0.067873578	0.888180113	0.024878003	0.061943039	0.588390431	0.024399769	0.208421432	1.088587259	-0.283141876	-0.656333334	0.040595095	0.868615966	0.58655242	0.359662443	0.275319743	0.364768914	1.060099444	-0.193959015	-0.929076629	1.066733756	-1.031056842	-1.368885635	0.520841949	0.608659213	0.552052774	-1.39621604	-0.019088791	0.310126621	-0.973203057	-0.91916878	0.918135814	0.124066755	0.042259624	0.137858941	-1.148786319	0.070544443	0.107582672	0.235661661	0.857770198	0.044917278	0.041903436	-0.045498041	0.111105143	0.176520505	0.126389111	0.422657384	0.012902208	0.318927165	0.018396744	-0.178570432	0.328004007	0.081188522	-0.361565123	0.662439334	-0.184171129	0.090035015	0.007523796	-0.013679641	0.835136828	-0.280815084	-0.078082281	-0.14403097	0.155936121	-0.023321753	-0.184316478	-0.059462907	-0.022675238	0.018593331	-0.190697523	-0.082007607	-0.090381833	0.455774981	-0.561319878	-0.529489422	0.784158132	-0.432149233	-0.678799975	-0.631230762	0.049969823	-0.330590764	0.180031119	0.32395689	-0.082882486	-0.192082919	0.080067386	-0.070006836	0.403824825	-1.323331544	-0.149962527	-0.020389036	-0.161338563	0.502645864	-0.058262111	-0.214720347	-2.177271896	-0.236208169	-0.34123892	-0.00792213	0.390712092	-0.18077734	-0.362662743	-0.057651912
1552587_at	CNBD1	cyclic nucleotide binding domain containing 1	NM_173538	168975	-0.252161385	0.960429243	0.002920714	0.423118423	0.545593211	-2.067881897	1.878888849	-0.387680735	0.005844066	0.026376465	0.421980682	0.20914544	-0.299640079	0.362562994	0.014430975	-0.13813407	0.566680899	-0.411406662	-0.045068581	0.104792792	-0.778616398	-0.866079567	-0.967342813	-0.349277017	0.080765654	0.032754395	-0.36915165	-0.019341964	0.2085844	-0.72871264	1.171318157	-2.195491018	0.651537238	-0.658929328	-0.040016385	0.697303486	1.285600106	0.440033897	-0.409073625	0.133099523	-2.540994509	1.799533029	-0.376574675	0.123645639	-0.146957443	-0.224433815	0.832789768	-1.327638715	0.02629075	0.165299274	-0.097515228	0.068047978	1.186537862	0.053416491	-1.228938809	-1.589719922	0.150220259	0.087468714	0.513255952	-0.072862775	-0.491571657	-0.104139458	0.726698061	0.307278815	0.135219266	-0.085815317	0.321236893	-0.256107112	0.025023316	0.077982828	-0.040369184	-1.470421517	0.982133278	1.948661344	0.312503937	0.079072583	0.876002514	0.139999153	0.08331546	-0.432048199	0.12647853	-0.046427485	-0.280496334	0.015867461	0.062717733	0.16682209	-0.237326752	0.224767182	0.208910454	1.281324365	-0.77334343	-0.358105154	0.07499943	0.345512176	0.191885967	0.351138716	0.415055649	-0.542432242	1.517471942	-1.574040734	-0.622694193	-0.277344268	-0.105716351	-0.401688816	-0.391201192	-2.306313881	-0.124267626	0.056780944	0.451475171	0.062607351	0.465692812	-0.128195835	-1.099779804	-0.401649347	1.960183725	1.528068329	-0.23208594	0.347938891	0.590269433	-0.318139591
1552590_a_at	ABCC12	ATP-binding cassette, sub-family C (CFTR/MRP), member 12	NM_145189	94160	0.969984794	-0.394685179	-0.30493477	-0.276584822	-0.969074094	0.208452899	-0.767532788	-0.325565233	0.238157082	0.238652353	-0.167631221	0.328532781	-0.162946805	0.613826196	0.06230533	-0.00071124	-0.035057638	0.572007317	0.207123367	0.610725604	-0.248331445	0.196144286	-0.651886674	0.829660648	-0.28320018	0.843684576	1.408020226	-0.331149909	0.198530664	-1.229376849	-0.682439447	-1.161216672	0.893976856	1.002588392	-1.12498132	-0.548375164	0.368303992	-0.068131806	-0.783599283	1.484440678	-1.412070772	-0.684907003	-0.043259526	-0.681824887	-0.002272237	0.779500843	-0.720016672	0.470146902	0.636657708	0.061471382	0.012480347	-0.162153207	-0.379186499	0.123686517	-0.42223595	-0.384326784	-1.184828464	0.093052081	0.212624319	-0.05461891	-0.564545844	0.920273821	-1.605696544	-0.19456703	0.058556604	0.338282097	-0.10424776	-0.202626546	0.087461133	-0.066125681	-1.033510565	0.161723206	1.636285615	1.409371934	0.110274894	0.118869709	0.979933427	-0.024647894	0.094672721	0.150011223	0.090977219	-0.206034828	-0.213017111	0.105480885	-0.044301406	0.657695839	-0.163036889	0.013153562	0.100358586	-0.341473837	1.44444186	-0.904457045	0.392439328	0.73887555	-0.258435825	-0.10447101	0.926917486	-0.847876312	1.144825266	-0.089916339	-0.270864867	-0.232001037	0.009393684	-0.073106188	-0.296427383	-0.92997848	-0.178160114	-0.046412902	0.550744986	0.090010012	0.630798519	-0.250130903	0.237524371	-0.275529302	0.092827402	-0.268255673	0.297597587	-0.42872509	-0.215419313	-0.171403497
1552592_at	MMP21	matrix metallopeptidase 21	NM_147191	118856	1.840989075	-3.045116602	-0.042833795	0.309263197	1.990444342	-0.234696154	-0.805401617	-0.180400235	0.272634527	0.051344662	0.449954781	0.171561745	0.010261756	1.831960928	-0.103232375	-0.157927895	0.016202856	2.292069335	0.285809916	0.632372524	-0.644767977	0.99022911	1.18292187	1.949168209	1.408176898	2.205683765	0.654884533	1.367546111	0.255994262	-2.367222837	-1.227951358	0.029051862	2.063942518	0.955223746	1.399559906	-2.077545314	1.624267985	-1.481345444	1.044562515	1.734463359	-0.870993476	-1.582513193	1.847999888	-1.207571907	-0.157927895	1.275036529	-0.995620225	2.639620097	-1.195770794	0.15370638	-0.079808029	0.00429609	-2.039866521	0.00429609	-1.765323905	1.289848641	-1.378978477	0.131984087	0.225549391	-0.096806106	-0.299186996	0.727759474	-1.392724376	0.081763319	0.111780516	0.237465524	0.373272757	-0.146821643	0.074305811	0.014225207	-2.073558327	0.108536083	0.487618316	-3.060425359	0.062870916	0.409837208	1.024368337	-0.266731107	-0.189488108	-0.335832736	0.302111728	-0.205530951	-0.266731107	-0.067189625	-0.073485031	0.307962294	-0.184937016	0.130159046	0.115475	1.045336183	1.658819144	-3.206760475	-0.817000486	-1.187594475	-2.296995045	0.76223364	0.789192686	-1.331772084	1.183427552	-0.349232952	-0.200359516	-0.35344274	-0.162394447	-0.122684737	-1.294757811	-2.137279217	-0.257145058	-0.065097246	0.790161022	0.074305811	2.654407391	0.028012159	-3.347995449	-0.221754198	0.789942546	-0.700130938	-1.669919378	1.089014671	0.155260835	-0.157927895
1552594_at	TMEM190	transmembrane protein 190	NM_139172	147744	0.249744004	1.692361407	-0.295848682	-0.065678041	0.897157239	0.073702714	0.169942753	-0.129690112	0.250906911	0.135429693	1.943900817	-0.018355605	-0.287824242	1.566735607	-0.397967354	-0.127765021	0.034462064	-1.363553408	0.424936311	0.871841671	-0.777857411	0.800582157	-0.998178941	-0.656706392	-0.033439676	0.593269962	-0.951581469	-1.321773963	0.275359955	1.065162543	0.178231114	-0.802162113	0.127302426	-0.585907208	1.437522942	0.091832331	-1.080244037	-1.138570855	-0.315630433	1.06908378	-0.812562746	-0.778633253	-1.096015114	0.921451176	-0.076735447	-1.110360989	-0.852208264	0.071524309	-0.782238914	-0.156751058	0.078204825	0.011209757	-0.013878192	0.480678863	-0.065578598	-1.540408123	0.849148337	-0.126322886	0.513941317	-0.120887796	0.056894822	0.470258167	0.574857343	-0.631849828	0.298212626	0.248438655	0.452004554	-0.120887796	0.353234845	-0.018801501	0.409063994	0.845454607	-0.228258258	1.884400629	-0.161502429	-0.046719692	0.689636052	-0.410784489	-0.107388982	0.085343185	0.189184659	-0.02580525	-0.001366015	-0.132582573	-0.057215384	0.192402844	-0.195543541	-0.028945609	-0.084649147	-0.453545127	-0.562084006	-0.971502761	1.537316418	-1.128561928	-0.998885338	1.434233623	0.402013836	-2.020156782	-1.603435792	-1.833372062	0.946399298	0.003326157	-0.270375662	-0.169236313	-0.076163091	-0.060337929	-0.239040036	0.156646179	0.468121382	-0.121206941	1.531964551	-0.216019646	1.038478171	-0.06410177	-0.327161128	-0.529527055	-0.545489052	2.392350128	-0.22033938	0.008294926
1552596_at	GAS2L2	growth arrest-specific 2 like 2	NM_139285	246176	0.232209065	1.67169034	-0.841172647	0.070121819	0.028815771	-0.106575599	0.411132003	-0.07508388	-0.173827081	0.169334848	0.147922172	0.388779985	-0.135134038	-0.525240989	-0.095199241	0.200840038	0.111026549	0.274556849	0.13328931	0.060486898	0.187121346	1.203980253	0.378653777	0.554284998	-0.588806662	1.429321878	-0.91503855	-0.793254785	0.217244833	-0.966011295	-0.103399464	0.880305707	1.308881609	-0.424498273	-1.440646265	0.331171666	-0.097017336	-0.101220617	-0.528966044	-0.638289558	-0.177048023	-0.271470593	-1.251638115	-0.885792026	-0.115599039	-1.113660347	-0.937296253	-0.790560451	-0.316058659	-0.006809941	0.044144586	0.031831324	-0.612157722	-0.149084461	0.161614738	-0.376927378	0.950983693	0.138083914	0.03080046	0.04209966	-1.381606789	-1.023682617	1.121681753	1.163359614	-0.036755761	0.379092013	-0.194172351	-0.235744406	0.025635058	-0.012112023	0.502677141	-0.506205405	-0.161540185	0.905445599	-0.059630227	-0.212365467	1.945371424	-0.19900146	0.04209966	-0.065696977	0.19164501	-0.004694552	-0.047603143	-0.216031785	0.008980385	-0.17124962	-0.083989433	-0.096325027	0.016290473	0.218167204	-0.858140413	0.023774641	-0.11215185	-0.542444601	1.146507169	-0.20637155	0.112741708	-0.690110444	0.590998051	-0.381218675	-0.247138892	0.117838613	0.098289601	0.125584645	1.176992128	-0.742133133	-0.022775006	-0.100836978	-0.213858198	0.148576288	0.283699372	-0.140930329	1.33628312	-0.173827081	0.362868588	-0.506938349	1.372365444	-0.118670841	0.18571865	-0.073974541
1552598_at	KCNG4	potassium voltage-gated channel, subfamily G, member 4	NM_133490	93107	-0.929135627	0.158106138	1.330330692	-0.126769481	1.102691354	0.366295106	0.730500096	-0.186421113	0.235408457	-0.112234869	-1.916696752	0.249202523	0.009469624	0.505363363	-0.087752184	0.127189567	-0.001196298	1.725643492	-0.12404095	1.419289896	-0.628602824	-0.230173129	2.140503219	-0.65575909	0.222551917	0.784686978	-0.945909053	0.778546637	0.113345459	0.830469429	0.439212625	0.664870777	0.147475597	-1.253042436	-2.522865166	0.954205376	-0.178189733	0.904065189	0.880279891	0.705555783	0.44472178	-1.075725746	-0.246272953	-0.271725964	0.085423096	0.590858309	-0.419482023	1.389413797	-0.301501508	0.033759196	0.129677402	-0.245160081	-1.463526121	-0.008290192	-1.694528045	0.834005167	0.017288861	-0.208875964	-0.143133967	0.009469624	0.06281618	-0.576819343	-1.807821679	-0.418898098	-0.037764048	0.224742961	-0.006103738	-0.04578889	0.280735623	0.005140453	0.50134479	0.298560063	0.104732799	-0.803058801	0.080116232	0.066849581	-0.7432239	0.187178432	-0.121474754	0.010313269	0.225208321	-0.113607277	0.349653129	-0.117142333	0.06164755	-0.53607243	0.006945854	-0.094704944	-0.069373654	-0.252730504	-1.348798061	0.589261594	-1.737176908	-1.04259938	0.775894009	0.971192254	0.153156056	-0.004561161	-0.256980609	-1.297139387	0.160241971	0.177271748	-0.005375656	-0.106172705	0.456147252	0.408313475	-0.145137432	-0.356578227	-0.3387089	-0.196773447	0.509494087	0.009289501	-1.66282424	-0.150560726	0.301510286	0.219140315	0.987961896	0.970981343	0.139325944	0.015939119
1552599_at	PXT1	peroxisomal, testis specific 1	NM_152990	222659	-0.282926275	0.824161976	0.117501477	0.100680939	0.0687042	0.901343079	-0.250883558	-0.062467094	0.177889545	-0.049355851	0.42258098	0.36614771	-0.134315377	-1.349738571	0.149742428	-0.066235154	-0.097221039	0.337654759	0.054926606	0.388318392	-0.508674363	-0.032126427	1.67099345	1.652071597	0.674649029	-0.597267935	-1.621934705	0.367899665	0.079434308	0.120037221	1.624826982	1.745029406	-1.973843829	-1.81855077	1.336926094	1.125497508	0.236923984	1.137212631	0.970546591	1.597719133	-0.987532171	-2.10653715	-0.035816035	1.667828436	0.005972146	-2.228353717	-1.521765151	0.692608762	-1.423618296	0.102693855	0.047100031	0.041858627	0.028229747	0.181866105	0.950415034	-0.156597948	1.124484617	-0.096739257	-0.209930207	-0.030829817	-3.106097743	1.227203204	-0.509017961	0.619383207	0.095966032	0.11522458	-0.076648352	-0.239406213	-0.011176136	-0.029449908	-0.025676993	0.432682474	-0.06545894	1.039440988	-0.082360118	0.119792046	0.133209625	-0.062467094	-0.019827323	-0.525011208	0.211735007	-0.087615844	-0.218290651	-0.030369701	0.009108928	0.117258602	0.137918664	0.093434987	-0.067650717	1.251456395	-1.858456179	1.064897229	-0.527819032	0.581437465	1.284767537	1.143538879	-0.253706243	-0.431341206	-1.374499175	1.566636853	0.155898182	-0.129379707	-0.11613713	-0.033132603	-2.147416158	-2.398519022	-0.034977482	0.045791464	0.445212158	0.17310316	0.303306555	-0.340157876	-2.203576308	0.144046501	-1.991219595	0.130824288	-1.018741325	1.213500513	0.737224141	-0.02761208
1552602_at	CACNG5	calcium channel, voltage-dependent, gamma subunit 5	NM_145811	27091	0.146484869	-0.558504329	0.351809942	0.060888295	0.668769479	0.45775372	0.181100136	-0.438859582	0.166853393	0.188007268	-0.280406998	0.275561663	-0.168746961	-0.147640943	0.02587009	0.021216142	0.040998664	0.78083016	0.165181218	-0.889397702	-0.287640665	-0.404253635	-0.511867516	1.182129573	0.34048575	-0.514475198	0.252327684	-1.119261257	0.100122228	-0.40225237	-0.017043682	-0.573230981	-0.130244821	0.195484096	-0.475493071	-0.214121626	-0.254519691	0.233224072	-0.053055033	0.362065581	0.349605924	-1.497802975	-0.423990775	0.509108081	-0.043284959	-0.109635444	0.027872257	-0.309564736	-0.083190769	0.170314453	-0.087145157	0.043374134	-1.103258088	0.103318383	-0.730123129	0.110404473	0.193778686	0.111202482	0.348126212	-0.155310874	-0.247821952	-0.095357325	0.832134056	0.081410612	0.065459843	0.18422961	0.227141672	-0.208066984	0.218854527	-0.080668283	-0.247388585	-0.802312982	1.862863407	1.343258104	0.061284054	-0.006302518	0.973656356	-0.231536048	-0.013815678	-0.501033003	0.091842511	-0.063749302	-0.085341408	-0.120918502	0.206455996	0.032368678	-0.165570596	0.040794137	-0.103462991	0.040897737	-0.741634273	1.231583167	1.335670035	-0.433063103	0.454066362	0.110718166	-0.088975371	-0.320495506	0.312978117	0.887074309	-0.342718242	-0.097754569	-0.040764162	-0.165815383	0.567547385	-0.695814919	-0.054632127	0.187341802	0.029042352	-0.065182112	0.927633929	-0.1703883	-1.25049498	-0.292470869	-0.478851945	0.008512949	-0.619267416	0.122992688	0.397673848	-0.183763116
1552604_at	C21orf74	chromosome 21 open reading frame 74	NM_153203	54143	-1.776835948	-1.885768026	-0.125295474	0.349738286	0.822394055	-0.78863322	0.965134027	-0.165606418	0.037569428	0.148856105	0.831049805	0.218955746	-0.221695987	0.183070768	-0.09187701	-0.163454021	0.176771783	1.153314992	-0.057662037	-0.635741722	0.320001989	1.04849602	-0.55440459	0.848335382	0.545058272	0.484852638	0.560087738	-0.548572773	0.091477798	-0.419992261	0.002304052	0.813648587	0.271234094	-0.411329376	0.910438012	-0.499244516	-0.103915843	0.771259476	0.565772302	1.208000479	-0.746818315	0.895019257	0.257452423	0.793803417	0.066575591	-0.429085379	0.628461399	0.507459597	-0.654115423	0.018676893	-0.013081683	0.171201619	0.90896675	-0.062565629	-0.108541712	-0.478715707	0.621172058	0.137769439	0.024000057	0.186017285	-0.856057262	-0.78133183	-2.052588558	-0.186484977	-0.157438025	0.249052342	-0.02490025	-0.206215712	0.191956125	0.045219174	0.40842304	0.814050742	1.314254097	-0.981696958	0.094080393	0.031196724	0.695029992	0.054316909	-0.156355204	-0.045420282	0.003522224	-0.070062779	-0.14973589	-0.003532574	0.187087603	-0.231177049	-0.109177915	-0.015840214	0.087021012	0.893678422	0.059736244	-1.794614637	0.565790814	0.261308677	-1.815529639	-0.887174895	-0.435987303	-0.34038101	0.762622342	-0.29862472	-0.552853067	-0.14946866	0.011031683	0.049540732	-0.300749178	-1.165665991	-0.148076057	0.007341404	-0.587137393	0.056805409	0.926987945	-0.010685848	-0.135253681	-0.186712513	0.522567143	-1.30114857	0.739155432	-0.613835816	0.300592337	-0.181899054
1552607_at	NCRNA00204	non-protein coding RNA 204	NM_173168	100132967	-1.392051181	0.901535589	0.237622286	-0.064304303	0.96635509	0.462126129	-1.44887863	-0.111901852	-0.295948763	0.006298796	1.679510761	0.431154211	0.355042146	-1.357006255	0.215344355	-0.045509929	-0.195672867	1.739120448	-0.091035062	1.643523981	-0.091272863	0.843111307	-2.102790758	2.081854857	0.191672073	-1.776846853	0.604923854	1.321627065	-0.207898067	-0.900930262	-1.884502122	0.525351117	1.637770471	-1.594983725	0.542386795	-2.423846962	0.63161471	0.011576495	0.291285985	0.111978756	-1.028174178	-2.074546191	-1.95376411	0.59448509	0.135240794	0.211591061	-1.919954956	0.852160088	-0.636575087	0.012814132	-0.134067286	0.216901921	-0.3749966	-0.253002542	0.968645993	0.317293253	0.886510967	0.0436407	-0.34796378	0.29252642	-1.301707763	0.720295891	-2.018563481	0.672457596	-0.152802226	0.375932054	-0.123927448	0.231422895	-0.17919063	0.202233303	-0.174458869	1.059450176	-1.158990251	-1.225509123	0.354511581	-0.069041605	0.089350124	-0.132331041	-0.167205291	-0.544042238	0.174045464	-0.154311585	-0.047144711	0.189795349	-0.244939769	-0.130952784	-0.234791187	0.139763997	0.078756105	1.244533491	0.897991532	0.923958871	-1.04272638	0.345603222	0.44288264	0.843346725	0.175295855	0.00265042	0.919722252	1.857213016	-0.649915489	-0.199043954	0.166609393	-0.113124372	0.394490287	-1.008107903	-0.005231069	-0.166951363	0.958355787	0.239108065	-1.284043347	0.066713865	0.394687189	-0.337638284	-1.235570623	0.746286814	-0.099104262	1.234621633	0.720289806	0.082819134
1552608_at	WFDC11	WAP four-disulfide core domain 11	NM_147197	259239	-0.723297699	-2.320561714	-0.164723407	-0.168710565	1.602653948	-0.227750792	1.246678445	-0.242065294	0.145494603	0.231344266	-1.07636247	0.141752201	-0.126688375	0.11404425	0.245362465	-0.141964735	0.028770997	1.427697886	-0.023496313	-0.509509335	-0.77148037	-1.280946265	-0.021481309	-0.407225894	0.284403392	-0.752576193	-0.508196781	-1.858516627	0.028770997	-1.65169035	0.948869191	2.200873493	0.745139016	-1.094245266	0.704336663	-1.039771412	1.944858218	-0.824716032	-0.739116267	0.180791473	-0.135348978	0.577801265	-0.086042797	-0.457035354	-0.024897668	2.388313055	-0.816691936	-0.079933331	1.393835291	0.062152751	0.077905719	0.097358082	2.233020897	0.154189305	-0.424068375	-0.377609907	-1.241121437	0.146739916	-0.177368182	0.02471278	-0.164121844	-1.07268263	-1.587496252	-0.745610577	-0.070764677	0.067422876	0.008364786	-0.081369038	0.062152751	-0.023496313	-0.64465234	-1.499002239	1.306995218	-0.277788439	-0.127290313	0.034164256	0.244486988	0.012469185	-0.104887766	0.503947844	0.157899624	0.084419026	-0.144399664	-0.174877018	0.004248678	-0.184913349	0.05421129	0.089608582	0.16283192	1.922060282	-1.538232268	-0.560769089	0.468721863	-0.599538596	2.354084834	-1.229456209	0.397266559	-0.360599682	-1.280108717	1.905757314	-0.836988018	0.000120792	0.066107148	-0.022096317	2.402205343	-0.078341867	-0.178459421	-0.081952357	1.701962947	0.055537906	0.855005719	-0.150657992	0.734724232	-0.160789751	-0.046847658	-1.106130573	-1.874824805	1.806165621	0.850134768	-0.186591707
1552610_a_at	JAK1	Janus kinase 1	NM_002227	3716	0.493420223	-0.063698936	-0.679750126	0.868589032	0.234032327	0.773502695	0.451387289	0.275868952	0.35919637	0.287942035	-0.691758458	0.288531262	0.187755414	0.657223351	-0.169338288	-0.004780502	0.383496004	0.714220897	-0.099789066	0.331541634	0.232230605	-0.235956179	-0.125933126	-0.091362475	0.071006976	-0.320617819	-0.964356966	-0.45647177	0.2230912	-0.555130546	-0.049225419	0.635923858	-0.121409127	-0.774391387	-0.418690578	0.27217557	0.360952561	0.031148347	0.485395874	0.660431889	0.14071123	-0.395790455	0.188449636	-0.060867478	-0.198349546	0.276975363	0.290458604	0.160681386	0.080931655	0.432329682	-0.048793629	-0.496342368	0.445015341	-0.169005553	1.009766542	0.767119763	0.419928077	0.067880116	0.114591117	-0.087933336	-0.37176103	-0.255556138	1.057921254	-0.020609197	0.220130126	0.276876931	0.034232754	0.090373246	0.202324856	0.13622405	-0.236443233	0.226280657	-0.232962419	-0.270884009	-0.153100057	0.303459009	0.304431487	-0.5246537	-0.338316346	0.267024777	0.144780218	-0.514124535	-0.535529584	-0.120303109	0.24089137	-0.119141598	0.018069883	0.064267588	-0.139902041	-0.979475444	0.166680491	-0.789384297	-0.282683921	0.085164501	-1.061379792	-0.095781331	0.023380438	-0.573521517	0.027445405	-0.07867635	0.110714214	-0.382369864	-0.360804653	-0.173329689	-0.064324536	0.033413699	0.112170355	0.193503545	-0.268521055	0.269405132	-0.701694534	-0.531949888	-0.501025226	-0.040338365	0.42288107	-0.350839542	-1.041674276	0.567682666	-0.044491094	0.161662908
1552612_at	CDC42SE2	CDC42 small effector 2	NM_020240	56990	-0.847093457	-0.081987647	0.093759811	0.016139992	-0.404466272	-0.275841627	-0.752070059	0.301650862	0.083161163	0.597544606	0.084329298	0.562758311	0.277574558	0.009554192	-0.421729835	1.756890816	-0.284862607	-0.121625034	0.309551951	0.012339052	1.162223117	0.059638165	0.130516716	-0.310605423	0.068429828	-0.19700726	-0.145378405	-0.575389917	0.269972265	0.425779207	-0.11275013	0.075740966	1.082074954	-0.368907784	-0.247035876	0.317502526	0.453131029	0.641715895	0.06770837	0.71451332	0.089743098	-0.0235037	0.668392924	0.722019751	0.510940361	0.360410357	-0.204115233	-0.148998173	0.125285999	-0.295884506	-0.296965419	-0.673590541	0.1090514	0.392358236	0.227432881	0.302883347	-0.194449857	0.314635676	-0.617822209	-0.370389676	-0.75101208	-0.454625819	-0.427952907	0.037975072	0.057986897	-0.294675376	0.164632663	-0.329741712	0.411111529	0.667665272	-0.109745208	0.100515564	-0.029878528	0.237404413	-0.178945777	-0.017090501	-0.317873084	0.050639515	0.428591592	0.153339783	-0.352837941	-0.565496011	-0.18070977	0.096344534	-0.178708595	-0.028654823	-0.131674604	0.287504213	0.119796877	0.009292571	0.007020323	-0.008263669	-0.321035787	0.015978591	-0.142609273	0.370222983	-0.582077151	0.305846751	1.098526603	0.745483402	-0.373946846	-0.913978726	-0.146267723	-0.613470356	-0.471464119	0.260553597	0.077529632	-0.038569646	-0.387442169	0.350546917	-0.405995869	-0.848536379	0.187993473	-0.362229631	-0.274331936	0.411749865	-0.603885495	-0.304139348	-0.956059218	0.024789099
1552615_at	ACACB	acetyl-Coenzyme A carboxylase beta	NM_001093	32	-0.243236728	0.127680273	0.142584927	1.040348779	-0.272519771	-2.256950847	-0.780408259	-0.378907154	-0.257558655	-0.231202992	0.643223868	-0.261283136	-0.477225676	-0.275121891	-0.426976525	-0.381634737	0.047140896	-0.568615117	-0.013570426	1.007684865	0.442890162	0.150040767	-1.16226422	0.276759297	0.309146461	-0.059122989	0.440782217	2.124761563	0.215561684	0.870722139	0.522836485	-0.533022476	-0.779020659	-0.327566703	-0.143439848	-0.422515185	0.584152481	0.838929246	-2.569382989	0.045306669	0.318888428	-0.901524325	0.160952458	0.308269609	0.299958391	1.167385672	1.344533376	-0.054176855	-0.388555276	-0.016506039	-0.43071375	-0.119805301	0.185224416	0.007430579	0.524740263	1.328572721	0.977410502	-0.362515888	0.034159311	0.134564633	2.058751056	0.070778463	0.229469661	0.56320362	0.58446503	0.340479757	0.150023944	0.085300864	0.23109057	0.309520932	-0.701430902	0.511637755	0.038540592	1.303158801	0.17263617	0.941831692	0.429363474	0.83183253	0.109116293	0.040198391	0.56672128	0.152397078	0.266114585	-0.197568639	0.116181821	-0.427221669	0.597815855	0.273716406	-0.348471497	-0.790714565	0.52031472	-0.359959001	-1.016576707	-0.031863401	-0.836244308	-0.8735689	-0.028537242	0.086509231	-0.422690191	-0.557556318	-0.837974565	-0.403211504	-0.115084748	-0.000347467	-1.338544417	-0.347104409	-0.424697059	-0.184232171	-0.495877047	-0.145219042	-0.13757922	-0.636654409	-1.271035935	-0.585266144	0.12322318	-0.344627686	-1.084552494	1.482166633	0.299959892	-0.06940734
1552617_a_at	RFWD2	ring finger and WD repeat domain 2	NM_022457	64326	-0.047744919	-0.059651384	0.296631989	0.55411285	-1.282667964	-0.055797037	0.44333876	-0.261047547	0.099756146	0.084951013	0.110276858	0.540110872	-0.196636223	-0.282697494	-0.518845572	0.129967806	-0.195779853	-0.145946582	0.301628858	-0.624765663	0.093123204	0.319156619	0.224838496	-0.511049613	-0.710528622	0.049078851	0.283841725	-0.156828691	-0.363464839	-0.604159209	0.244347589	-0.38270993	-0.186120847	0.064829509	0.333865618	0.374720026	0.06303724	0.200200015	0.264872797	-0.095131345	0.019416834	0.14297751	0.423067488	-1.179469111	0.018444905	-0.084167588	0.232596961	0.631603373	0.22575934	0.007041551	0.366319194	-0.065367648	-0.467060672	-0.388979217	0.471240665	0.051293013	-0.889649698	-0.314007326	-0.798160658	-0.076269437	-0.023944143	0.096861035	0.419194308	0.311990573	-0.32763002	0.055998505	-0.104884982	-0.263698113	-0.135036745	0.598932098	0.586288832	-0.242874389	0.124265008	-0.594322998	0.058706979	-0.330092004	-0.734797358	-0.268812958	0.846556872	-0.266159693	0.312441721	0.177977397	0.087712044	0.397962866	0.352909176	-0.042712562	-0.322950453	0.145364549	0.527359448	-0.018768089	-0.211630215	0.379681267	0.091605063	-0.572977386	0.553937238	-0.437754254	-0.285439134	0.348268938	0.184063366	-0.029855927	-0.24745119	-0.098245517	-0.271885169	-0.252631358	0.060482505	0.78596718	0.02520113	0.034308785	0.408662745	0.623167679	0.310938926	-0.395723309	0.120073224	0.314879393	-0.308453478	0.141270618	0.048010034	0.72163029	-0.028131297	-0.157550038
1552618_at	STX6	syntaxin 6	NM_005819	10228	0.26454738	-0.044447887	-0.313777023	0.080502728	-0.868561051	-0.632512255	0.191343728	-0.575813661	-0.139442975	0.125170888	-0.217359027	-0.011182689	-0.166611731	-0.264735333	-0.370547715	-0.245995009	-0.070400493	0.32780009	0.209605161	0.906398115	0.147004852	0.367926462	1.266603882	-0.837536162	-0.32273539	0.024159764	0.138514886	-0.744961083	-0.248955632	0.239076696	0.576352043	-1.161531909	0.268614756	-0.207828559	-0.259866832	0.411318697	0.176437992	0.649154444	0.665295755	0.193084168	0.378174364	0.331272399	0.924083331	-1.123086674	-0.007566454	0.059273157	0.052132647	-0.360192885	0.686754461	0.053149481	0.393135739	-0.047572241	-0.827850805	-0.484397395	-0.474696988	-0.279364088	0.198613448	-0.033390905	-0.278722169	0.160444825	0.448349056	0.214719355	0.628572736	1.230279823	0.01259777	0.359674621	-0.085500041	-0.426941051	-0.043078176	1.047593566	0.331492981	-0.313859864	0.439447088	-0.586300297	-0.039460599	0.086218547	0.140138154	0.010756783	0.395275002	-0.762264953	0.631475218	0.184419646	-0.193862293	0.156830483	0.774970623	0.085425714	0.393364034	-0.073137091	0.179346755	0.674128194	-0.591219191	0.356326093	-0.557018548	-0.365007938	0.491115037	-1.054184136	0.02934251	0.415923256	-0.632217515	0.338931048	-0.435118209	-0.37063547	-0.092095478	-0.738690901	-0.382549669	0.640646257	-0.013911876	-0.235017631	0.604065381	0.430013468	0.729764033	-0.522120906	-0.054459557	-0.083486537	-0.615876946	-0.69572989	-0.220498499	-0.323828853	-0.791928944	-0.005505492
1552619_a_at	ANLN	anillin, actin binding protein	NM_018685	54443	0.037206271	-1.690190666	-0.234954371	0.293065608	0.167168691	1.018714005	0.642814739	-1.367179021	0.566235841	0.326735747	0.898884758	1.092285285	-0.227061832	-0.204038416	-0.168745831	-1.420023796	0.061610355	-3.710440624	0.344617535	-0.501557684	-0.536686597	0.603903678	0.24432315	-0.07227022	-0.227978484	0.535603698	-1.468022558	-0.463665161	-0.110401047	0.52822529	0.260638902	0.35152272	-0.192676884	-0.084473665	0.021345121	-0.160740063	0.299224854	-0.009466769	-0.651300998	-0.36917912	0.319347536	0.192323413	0.639798876	0.149390684	0.770315474	-0.020116962	-0.470568986	-0.058721132	-0.199779903	1.355202541	-1.001471008	0.769771738	-0.163648241	0.42287963	0.920632756	-0.309266893	-0.006952366	0.394650658	-0.044125773	-0.369602328	-1.329156173	-0.645230359	0.653803804	-0.500491237	-1.217257697	-0.449023155	0.36071767	-0.077843774	1.017605179	0.401792929	0.491372399	-0.212305223	0.470820374	-1.387240368	-0.343549305	-1.986375392	-0.019627809	-1.055605735	-1.135249064	-0.501115648	1.497445675	-0.607796653	-0.758037191	-0.995644496	0.263874133	-0.804571046	-0.11538335	-0.109961749	0.78682393	0.517490125	-0.18897186	0.43338496	0.570236393	0.525224731	0.182977368	0.359832744	0.648326299	0.073983617	0.85920146	0.382082231	0.745782505	-0.622349982	1.161205045	-2.007613781	1.271711257	0.752691308	2.106410985	0.444459084	0.072403528	-0.391808508	-1.227949837	-0.011284309	1.116756793	1.381520712	-0.169428644	-0.092158975	0.720636249	-0.538809997	0.450901042	1.067234629
1552620_at	SPRR4	small proline-rich protein 4	NM_173080	163778	0.597481591	-0.101518476	-0.16998923	-0.019379023	0.24622944	-0.180965488	-0.527217322	-0.288916369	0.077069385	-0.055028309	0.348968648	0.257992786	-0.234977562	-0.421425439	0.078774195	0.037730544	0.218715194	0.301435032	0.083452061	-0.038658549	-0.595384411	0.188867665	0.053841407	0.812858393	0.090441441	0.640964362	-0.176025416	-0.38201398	0.217555005	0.250508593	-0.270631985	0.309738653	0.638697003	0.16908244	-0.295272597	-0.149678141	0.28588896	0.179529966	-0.67110782	-0.535453386	0.306013003	0.305731745	-0.064003503	-0.036543886	-0.08143994	-0.226915307	0.169628147	0.595190592	0.300964026	0.129826156	-0.163706122	0.035976507	-0.045703552	0.175951014	-0.207484687	0.452830907	0.375827049	-0.049431037	0.360710038	-0.104469814	0.00303501	-0.177849879	0.340150296	0.047608642	-0.053626954	0.31189708	0.092762533	-0.406226744	0.402490175	0.080902378	0.06123501	0.142577464	0.104632237	-0.31479788	0.011639716	0.145365538	0.973550031	-0.157170116	0.063788357	-0.187964641	0.097815761	-0.22547917	-0.275241432	-0.035071135	0.074508388	-0.100879386	-0.195806965	-0.047105234	-0.087163035	0.237879272	-0.071227557	-1.000419123	0.50629118	0.077276493	-0.28751053	-0.361571204	0.456519132	-0.337830319	0.004546352	-0.436409873	-0.051602444	0.227963271	-0.207187193	-0.082392214	0.357542507	-0.348836408	-0.073844292	0.127357196	-0.118716159	0.080902378	-0.387043802	-0.163706122	-0.510567281	-0.233390147	0.048912529	-0.521180361	-0.080344964	-0.763113173	0.190761965	-0.169765753
1552623_at	HSH2D	hematopoietic SH2 domain containing	BC025237	84941	0.164456839	1.257447782	-0.244464034	-0.14092168	0.781116511	-1.381997227	-0.591336379	-0.180192872	0.240982965	-0.069087168	-1.90505073	-0.273001014	-0.203478981	-0.746821384	-0.19584431	3.850302388	-0.191788945	-0.70801739	0.016213471	0.540416052	3.085254181	-0.443906726	-1.114064348	2.538870291	-0.402545303	-0.208242722	-0.641521688	1.2020317	0.202600035	-0.902484246	1.033797941	1.347430847	2.009540933	-0.391595424	0.589454091	-1.094106902	0.061324475	-1.327682102	-0.365720223	-0.718427657	-0.84462651	0.461933849	0.355840335	-1.146175068	-0.192295243	1.720038751	0.697028166	-0.439948853	-0.875276583	-0.246470383	-0.040089609	0.034070453	-0.281590269	-0.351687966	1.784878398	-1.298887203	-1.485069736	-0.197876275	-0.083572649	-0.262861817	-0.27143499	-1.040328055	0.546362027	-0.57550706	0.191775906	-0.047857107	0.171849401	-0.242270395	-0.032363708	-0.203989399	-0.396523174	0.226369507	-1.032192552	0.470493028	-0.22300293	-0.070482649	0.623656033	0.300851372	-0.391247749	-0.067338508	-0.000980042	-0.029194441	0.282020748	-0.470090108	-0.127438534	-0.426317301	-0.168689262	-0.192295243	-0.002755121	-0.274455518	0.533144726	0.377842035	1.295218068	0.525527843	2.285641178	1.674011849	-0.080351764	-0.502487987	1.658735587	-1.315853415	-0.626898109	0.185554031	-0.182705841	-0.14301434	-0.847895108	-1.174802576	-0.041001265	-0.188249828	-0.821062353	-0.182705841	-0.99290447	0.149247973	-1.833842625	-0.16769327	-0.856771401	1.883259823	-0.486721075	1.729574344	-0.136528759	-0.029194441
1552625_a_at	TRNT1	tRNA nucleotidyl transferase, CCA-adding, 1	AB063105	51095	-0.593295551	-0.266588799	-0.108687131	-0.829779171	0.005756852	-1.316654537	-0.56537972	0.035856837	0.055235662	0.524749313	0.446389782	-0.22661486	-0.424763035	0.230206326	0.621852229	-0.1710036	0.184382097	-0.097431518	0.171807534	-0.135891342	0.430348006	0.182947011	0.080248806	-0.513174765	-0.175588907	0.164390481	0.408875668	-0.052904534	0.463893673	0.448650195	0.415983149	-0.542052562	-0.156832733	-0.090985138	0.279760296	0.855613905	-0.222039038	0.438482244	-0.063267639	0.14948962	-0.855166522	-0.138284589	-0.460907939	-0.616152053	-0.308587953	0.073069691	0.225357866	-0.879290134	0.563862212	0.008130288	0.34692229	0.267229223	0.265253313	0.461325451	1.415577978	-0.082864272	0.139267048	0.087088589	0.003656736	0.043697223	-0.330201952	-0.44439746	-0.325510121	0.462033929	-0.728989374	-0.32071979	-0.169514974	0.19292186	0.829587313	0.082722929	0.170495286	0.426661647	0.264568817	0.437137489	0.095558561	-0.958566401	-0.030507919	0.330770667	0.586122719	0.129350608	0.69568177	-0.599700756	-0.359552899	0.670607019	0.262005973	0.344584601	-0.136305545	0.615185677	-0.437008389	0.028930559	-0.118387696	0.336340752	-0.116274999	-0.299573803	0.000300871	-0.358359249	-0.378267708	-0.195715831	0.460195171	0.860994352	0.202966321	-0.415466781	0.150256385	-0.869498236	-0.841128768	0.178815193	-0.09197185	-0.184121272	0.440801846	0.189088171	-0.662401667	-0.728032487	0.904924356	-0.422830609	0.505973315	-0.002024741	0.321823554	-0.38825998	-0.442198627	-0.423087376
1552626_a_at	TMEM163	transmembrane protein 163	NM_030923	81615	-0.609081493	0.644493563	3.423794268	-2.484625032	3.56929412	-2.689651077	-2.672983865	0.118481091	-0.239250254	-0.726167014	0.358207575	3.38841877	-0.483650098	-1.508074504	-0.277446078	-1.032354043	-0.597238062	-1.897078697	-0.810998796	2.161285093	-1.791325081	-0.035375273	-0.04024026	6.463287041	-1.380438705	-1.941485379	-3.20892405	0.238767705	-0.399967191	-2.804349689	-3.626523617	-0.235419742	-2.121316128	1.254213847	-1.957190863	-2.504302847	-0.337897389	-3.716781771	5.545611027	-0.31348752	3.173652725	0.442943147	0.11279958	-2.674825386	-0.900569042	-0.323742546	-1.465387787	3.293947241	-3.239342485	2.499981021	-1.128813421	-0.296953782	-1.841537842	-0.997364416	4.378958207	5.24500741	2.801190181	-0.736425941	-0.577414748	0.267524787	4.667539122	-5.795387704	-0.120801192	-2.620122801	-0.755870569	1.447497052	3.512954024	3.855617319	1.275205215	-1.3016663	-1.797611913	4.145907981	-0.603200366	4.428022709	-0.1849795	0.522866184	1.804285087	5.210076821	-1.007049352	5.038836352	-0.634283437	-0.565954891	-1.348922121	-1.019636698	-0.848199137	-2.538337133	-1.077424746	-0.024143701	-0.89654375	-3.660416086	-2.081308384	-1.272916428	-2.295411828	0.561345475	3.0495898	1.064614696	-0.36617156	2.52076097	-2.740427736	-3.102218258	-1.057434575	-0.642690658	-1.273223173	0.398849534	1.931514456	-1.038277034	-1.20121631	-0.698308084	-1.371732678	0.319521337	0.266617709	1.257360851	-0.08639156	-0.227524912	1.050661813	2.095489555	-2.024772098	4.047752247	2.213937659	-1.162103779
1552627_a_at	ARHGAP5	Rho GTPase activating protein 5	NM_001173	394	0.115925892	0.511973609	-0.814786769	-1.218377881	0.83438757	-0.351670092	-0.819752493	0.160091495	-0.663788323	-0.704568999	0.698807509	-0.195378521	-0.367406489	-0.855274759	-0.590006091	-2.400971132	-0.96800419	0.267489267	0.244102819	0.118797891	0.139197499	-0.330913835	0.446706808	-0.536428414	0.575470492	0.245071746	-0.478081013	0.074392845	0.449195161	-0.380443801	0.137941821	-0.846072617	-0.225521955	-0.303786973	0.402650819	0.191567296	0.161645851	-0.235555338	0.281446301	0.069016022	-0.242850981	-0.345915865	-0.620529713	-0.782667698	1.36176379	-0.193059279	0.022847285	0.222036278	-0.068968022	0.319285454	-0.089174224	0.2200705	0.498022166	0.001765668	0.047278614	0.167255274	-0.123372282	0.254904044	0.533358077	-0.179987568	-0.490484796	-0.392968602	-0.237105684	0.0188427	-0.399014863	0.742004474	-0.074811935	0.416286283	-0.236249299	0.219299243	0.807931489	-0.797589877	-0.32790237	0.301941349	0.363145662	-0.122686028	0.170648302	0.695240033	0.370601371	-0.258940148	0.424879244	-0.460792714	0.764923859	0.093189011	-0.521472252	0.164106286	-0.235362691	0.406318768	0.196035773	0.09167148	0.267016423	-0.234227983	0.085008565	0.579927538	0.507285794	0.06966467	0.18159619	-0.775332413	-1.139979449	-0.109811362	1.078959671	-0.222023933	0.063630945	0.224739613	-0.00851791	-0.401321777	0.900558453	-0.408653633	-0.050472718	0.137323368	0.627208301	0.139979143	1.464006162	-1.06519256	0.55532405	0.316866773	0.77143872	0.034614595	0.674696958	0.202853191
1552628_a_at	HERPUD2	HERPUD family member 2	NM_022373	64224	-0.181403369	1.111147287	0.290750209	0.070975645	0.126655808	-0.01287972	0.48479811	-0.043320949	-0.099563409	-0.27852625	0.281025983	-0.810164708	0.22038675	0.251600228	0.578528294	0.130122915	0.339233596	0.393307514	-0.599672243	0.512303677	-0.250860951	0.175664356	0.032758817	-0.531739257	0.202722962	0.15165971	0.122404823	-0.331424373	-0.365893586	0.328856342	-0.187203141	-0.428474388	-0.775956828	-0.070182177	-0.721995661	0.397914989	0.109153817	-0.060541516	-0.216042813	-0.225178903	-0.582437274	0.154390497	-0.053405867	-0.544262882	-0.006621198	-0.160825948	-0.734027372	-0.705868955	-0.37565413	0.762594911	0.224417837	0.554200659	0.438908343	-0.268762812	0.342950361	-1.424939206	0.923897803	-0.278878336	0.160270823	-1.358699895	0.459400993	-0.051783196	0.401077383	-0.041591881	0.347085901	-0.940124871	0.227604396	-0.284058833	-0.035699093	0.319138525	0.009158378	-0.146563273	0.33364565	-0.316585329	-0.396033578	0.303899152	-0.508213633	-1.814651903	0.814207197	-0.594593171	0.626464637	0.61328303	-0.287825271	0.458303379	-0.020769333	-0.642358532	-0.151887832	0.346411159	0.373557653	0.125394194	0.37010651	0.002530167	0.32595409	-0.634429112	0.422034986	0.27883387	0.295349489	0.357399103	0.16388886	0.523221259	0.886284294	-1.507550389	0.781591608	0.500238194	0.768086381	-0.188295792	0.021533321	0.069852385	-0.116613792	-0.278378733	0.222373949	0.596950106	0.300943882	0.10141882	-0.921920499	-0.359749513	0.891358977	-0.613852528	-0.329034716	0.355787972
1552629_a_at	JMJD6	jumonji domain containing 6	NM_015167	23210	0.818958016	-0.753645317	0.463939476	1.042116874	-0.401299636	0.448919857	0.030370737	-0.422767581	0.46271019	0.029905632	0.999595362	0.176701074	-0.139679534	-0.371332951	0.135110577	-0.474580491	0.083014448	-0.439045879	-0.358395126	-0.849681173	-0.535319417	0.010166066	0.582320482	-0.529625062	-0.251589411	0.486617239	-0.885583646	-0.257997022	-0.387099105	0.994750878	-0.497271776	-0.440025731	0.067999063	-0.138000554	0.366818789	-0.397487009	-1.037493694	1.021019612	-0.035343623	0.166307701	-0.409076967	0.008093478	0.89287032	0.503394588	-0.260776948	-1.170454607	-0.385039112	0.63300328	0.658342033	-0.119165475	0.021285839	-0.167876558	-1.521975591	-0.117774023	0.261420028	0.210696901	-1.064892618	0.434100848	-0.062947614	0.22153905	-0.311935671	1.097281408	-0.265635984	0.228719943	-0.046746712	0.691143241	0.47896022	-0.406165968	0.131449639	0.127348352	-0.565702442	-0.387028951	-0.129040593	-0.172792818	0.147616458	0.11118387	0.200841661	0.428893206	-0.306967205	0.176302508	0.017347879	-0.488808193	0.170318526	0.050628277	-0.09520579	0.1897217	0.245544395	0.340964317	0.087746446	0.620210725	0.000187405	-1.09901817	-0.004372163	0.009646806	0.786025577	-0.498071284	-0.160441499	0.389092307	-0.115519982	0.815411332	-0.631291886	-0.518848033	0.384176711	-0.503206209	-0.303089665	-0.477409644	-0.077812518	0.263291911	-0.317669871	-0.132296396	0.138220976	-0.115235892	0.297850283	0.281781867	1.718724276	-0.027654668	0.54758859	0.11722565	-0.16191584	-0.320407605
1552630_a_at	SRCAP	Snf2-related CREBBP activator protein	NM_006662	10847	0.321695174	-1.113263454	-0.038724932	0.289545357	-0.388710753	0.055297601	0.620405166	-0.216601771	0.012502442	0.116100587	0.472519756	0.384817337	-0.170478348	0.594366627	0.172619597	0.104511468	0.111376701	-0.341200614	0.176324704	-0.211072161	0.786911185	0.227810188	-0.130689174	-0.082266184	0.219667034	0.007918367	-0.327164949	-0.484819507	0.053020692	0.11823488	0.329189968	-0.122449518	0.880983471	0.43623311	-0.965745557	-0.444612887	0.010796892	-0.375975295	0.061075996	0.580817018	0.992027369	-0.09837574	-0.155884534	-0.131394104	-0.146775095	1.050784722	-0.400507309	0.678324673	-0.05988275	-0.083084675	-0.098015298	-0.122679046	-0.437042861	0.06332087	-0.255760722	0.054093696	-0.244333167	0.092353157	0.045748328	-0.091331533	-0.654433348	-0.298758833	-0.095184517	0.387917632	0.150049399	0.161410958	0.147553205	-0.199804143	0.145049559	0.041347509	-0.12254259	-1.456158651	-0.02407702	-0.212565931	-0.031769892	0.083250236	0.238105601	-0.271566014	0.01785039	-0.503777023	0.080746691	0.075952203	-0.113854465	0.059521961	0.094873681	-0.532354638	-0.144935825	0.119337157	-0.050682019	0.241202776	0.403930806	-0.274985072	0.657553333	-0.562211875	0.008075544	-0.466526614	-0.26356947	-0.057571193	0.715031112	1.047032285	-0.134391396	-0.002528202	-0.076364108	-0.235595748	-0.328646634	0.522205077	-0.237474653	0.072158459	0.118702064	0.145849869	-0.48757215	-0.232633399	0.831924137	-0.075446905	0.288481939	-0.127275555	-0.405693774	0.136454575	-0.567142675	-0.126026019
1552631_a_at	MAP3K6	mitogen-activated protein kinase kinase kinase 6	NM_145319	9064	0.157910069	-0.486533865	-0.038139102	-0.149747251	-0.59965973	0.329819328	0.291966534	-0.407711292	0.036420847	0.150580342	-0.852964916	0.43059928	-0.263253837	-0.342933841	0.466410253	-0.091689826	-0.013779193	-0.787529883	-0.207628658	0.029963549	-0.474613069	0.694933564	0.234790453	-1.598635799	0.754344976	0.788716041	-1.71353714	-1.555260558	-0.030415539	-1.179331382	0.651315471	1.263839348	0.312476163	-0.439777271	0.067546359	0.076984197	1.226397672	0.285076889	0.569371911	0.915920077	0.658624417	0.593852273	1.076098691	0.146461538	-0.064302287	0.360741407	0.61672279	0.584566281	-0.939849819	0.581908513	-0.303602089	0.273518919	0.139176611	0.237850704	0.330279886	1.078508922	0.232792213	-0.007786207	-0.616356517	0.023128475	0.360139439	0.234024429	1.496541232	-0.052687331	-0.037168679	0.081642797	0.277146532	0.162673784	0.172495191	0.011088151	0.125780034	-0.147236206	-0.672495465	-1.090908949	-0.099726144	0.206313914	0.820289845	-0.384152528	-0.27038424	-0.164892296	0.009948066	-0.401956876	0.032428235	-0.003603253	0.279462064	-0.10317198	-0.143497368	0.178741432	0.308099218	0.45386451	-0.869657973	-0.427460966	-0.091060124	0.731695889	-0.003438109	-0.162532006	0.277954468	-0.346523359	-0.050669469	-1.298563535	-0.271691711	0.322311819	-0.318266203	-0.042038776	1.014011588	0.274833626	-0.167764898	-0.246896629	-0.429590554	-0.139746152	-0.065601063	-0.072110172	0.088198214	-0.01191136	0.117976236	-1.656545847	-1.466998271	0.649336813	-0.583605108	0.102980185
1552632_a_at	ARSG	arylsulfatase G	BC012375	22901	-0.795588486	1.963591863	-2.202444069	-0.714891362	-1.751770893	-1.915414718	1.654612907	-1.061339605	-0.281644492	-0.881652403	-0.479692195	-0.993997531	0.499892207	-2.575209614	0.625894944	-0.354774329	0.78074947	-0.507870317	-0.911468914	-1.43496819	-2.222412028	-0.215268538	0.560974907	2.482997671	-0.031039543	-0.267229318	1.222994396	-0.233519109	0.949897367	-1.068792596	0.839746873	0.088467151	-1.256357049	-0.189949208	0.290520969	-0.472655482	0.07387498	3.275876813	1.511104291	2.082820785	-1.819001294	0.481058375	0.272263404	-0.165128479	-1.242747711	-1.079675156	-0.376756922	1.620626026	-0.083105088	-0.6128504	2.093793659	-1.399232456	0.285921459	0.753694469	1.775099702	0.38928712	-0.54381076	1.323137552	-0.309410748	0.718842165	0.305644119	1.518609058	0.764227516	0.367516402	0.373460083	0.307044858	0.878730515	-0.240617223	0.276295858	0.313986727	-0.295050247	-0.416488951	0.5469687	-0.107821951	-0.010641498	-0.080899733	2.16513432	1.287493638	0.851249779	2.398336851	0.381166806	0.187137552	-1.625149665	0.028358012	-1.172020001	1.274017947	1.228907484	1.779583656	0.433249866	-0.442670637	1.289456908	-1.213340677	-1.444964597	0.131999303	-3.913024491	0.870287305	0.655462902	-1.559548903	-0.16853823	-1.716350024	1.48914802	-0.748885034	0.191527184	0.599711012	-2.341936684	-0.926012316	-1.329648035	0.242848317	-0.956713887	-0.98366698	0.318126953	0.326653983	-0.482057284	-1.973409876	0.312959396	0.787240059	-1.397986309	3.835465205	-0.117385055	-1.21925053
1552633_at	ZNF101	zinc finger protein 101	NM_033204	94039	0.15044627	-0.628096228	0.290281722	0.210285009	-0.823838308	0.189958368	0.417217955	-0.556330341	0.378133326	0.175638211	0.19832804	-0.433801545	-0.794519928	-0.418340329	0.196062003	0.088049435	-0.218993894	-0.788484963	0.26862686	0.452777714	0.494920366	0.032083771	-0.873306415	0.514178978	-0.432526674	-0.433523764	-0.514242961	-0.323337754	0.312914204	0.121368202	0.052187697	-0.09558201	0.124143311	0.391719754	-0.530827818	0.077025149	0.31170472	0.132600077	0.183533326	-0.538584234	0.379390816	0.496530955	1.252625552	0.154227869	-0.298351741	1.005961946	1.162426329	0.285454849	-0.130286798	0.034914401	-0.014569091	-0.374041993	-0.025264959	0.624904135	-0.090722992	0.008599645	0.334172716	-0.003001489	0.437293352	0.584528888	-0.694796838	-0.799223383	-0.187745126	0.648634807	0.607195469	-0.323966273	0.014641651	-0.797284211	0.070911074	0.100265773	0.058565272	-0.442141359	0.292624539	0.023307565	-0.041992321	-0.244516148	0.235146704	-0.312535623	-0.092441903	-0.759486496	0.021557277	-0.093059684	-0.383863444	0.251193345	0.045535853	-0.05965382	-0.103357091	0.123876054	0.738181608	0.134257408	-0.736216407	0.176822012	0.139314651	0.111177062	-0.368865367	0.078082467	-0.575950685	0.167965966	-0.58855363	-0.187767092	-0.124524768	-0.03130766	0.633484411	-0.497723976	0.334510078	0.147021877	0.315662957	0.188517594	0.494977405	-0.249578118	-0.166269103	-0.36039158	-0.226094776	0.251817174	-0.257414248	-0.086848976	-0.041321746	0.188768676	0.294512435	-0.238277
1552637_at	PTPN11	protein tyrosine phosphatase, non-receptor type 11	NM_080601	5781	-0.237008427	-0.075185179	0.013014874	-0.11770982	0.64198816	-0.347607056	-0.15435168	0.298496151	-0.067734099	0.346089513	0.054957081	0.147609523	0.06460849	0.556708317	-0.563651878	-0.013831656	-0.150215678	0.355927174	0.942153593	0.04027181	-0.238399593	-0.196099205	-0.035718658	0.593444868	0.111289009	-0.761611312	-0.255705098	-2.191736031	0.811516794	0.477423907	0.602072372	-0.831073474	-0.203480443	-0.363093088	0.635628481	-0.098425293	0.125423046	0.231495647	-0.087503211	0.2199438	-0.384046947	0.182057921	-0.837777368	0.252353693	-0.001385331	0.018636416	0.076210628	-0.334282425	0.490541572	0.026149286	0.040513108	0.253491139	-0.10622149	0.020681483	0.030401203	-0.000697349	0.286798967	0.583196517	-0.697908512	-0.844591276	-0.143777932	0.345420297	-0.205096725	-0.346593543	0.329821839	-0.18255751	0.115211727	-0.137946838	-0.152826685	0.769511178	0.206950167	-0.123456748	0.127383569	0.151636881	-0.315470855	0.135379121	0.011369227	-0.838875584	0.258128241	-0.193915994	0.852043761	-0.231367365	-0.478395352	-0.86379832	-0.003495947	-0.145900811	0.255397161	-0.229068892	0.119643593	-0.298627781	-0.179239637	0.09360461	0.325711428	-0.019784751	0.183675269	0.073197662	0.300630531	-0.196166803	-0.346218248	-0.48788993	-0.020622597	0.018517102	0.153782113	-0.384429584	-0.144121781	-0.253449513	0.310120039	0.491326257	0.26946181	0.369459824	0.670183921	-0.71789276	0.752106917	-0.120297566	0.485801805	-0.14885616	0.331532834	0.198835238	0.587360987	-0.717105863
1552639_at	KLHDC7B	kelch domain containing 7B	NM_138433	113730	1.557882971	-0.583197795	0.054355471	-0.071300713	-0.391904531	-0.533251143	-0.765098546	-0.100741641	0.006786416	0.140743581	-0.392654924	-0.02969285	-0.159406079	-0.174578172	-0.116570805	1.811314601	0.035356342	1.035455043	0.039314244	-1.150535828	-0.039758436	0.805561801	0.705150094	-0.766773624	0.296874783	0.110208488	-0.294781005	-1.228609346	0.230314293	-0.892995218	-0.015777218	-1.185318952	0.110142964	0.080026369	-0.710847514	-0.95962199	-0.194515912	0.864491271	-0.520734064	-0.552133443	-0.669117948	0.136878958	0.136005128	0.118789416	0.013669141	1.174376245	0.530886383	1.008097862	-0.153106179	-0.073658458	0.004568034	0.027113168	0.779097018	0.020091442	0.085194637	0.867855358	0.194880241	-0.016473855	0.1789982	-0.172048057	0.391895996	0.38766281	-0.384381309	0.57262801	0.315920584	-0.006743173	0.131987578	-0.367560382	0.127131992	-0.203659205	0.13409307	-0.165491478	-0.139089379	0.745947136	0.101655129	0.003152082	0.67681605	-0.033092663	-0.079965368	-0.395167972	-0.012606725	-0.063117599	-0.093515758	-0.3550816	0.076941654	-0.130649684	-0.189240477	-0.022435663	0.013383467	-0.66307034	-0.190276685	-0.660234118	0.02809941	0.518498884	-1.302935796	0.865683081	0.465223355	-0.81453125	0.758359253	0.687774873	-0.55446825	-0.334971648	-0.154481516	-0.124117038	-0.671968717	0.284538548	-0.232939421	0.178256281	0.378513574	-0.159621224	-0.581945773	-0.094976605	-0.30233719	-0.136762264	0.684201072	0.175080387	0.857002183	0.506099158	-0.56716691	-0.123218153
1552643_at	ZNF626	zinc finger protein 626	NM_145297	199777	1.911790466	-2.29445529	0.919280204	-0.183117739	-1.266173237	0.330668733	-1.607208013	0.674033782	0.17040422	-0.096430761	-2.293350428	-0.127028419	0.177375674	-0.77834745	0.70487382	0.061488969	0.224652554	1.700590404	-0.160338038	-0.482495835	-0.49971609	-0.52005753	-1.662864732	0.344071211	-0.957751353	1.095849742	1.526458265	-1.470212882	-0.225394589	0.174997652	-0.588536841	0.752821179	0.075654626	1.828391859	-0.909938168	-0.172801122	-0.70766412	-0.086004502	0.109736564	0.143863811	1.443605211	-0.485571303	-0.69771676	-0.865338185	-0.226704741	1.210994152	1.546833222	-0.516184858	-0.368206422	-0.178253467	0.110976118	0.311919409	-0.374635404	-0.393794427	1.418102969	0.12929447	1.526263717	-0.286974632	-0.365318947	0.252206188	0.083272891	-0.437329976	0.511057608	0.104554552	-0.473137629	-0.161603232	-0.421772787	0.158642213	-0.104468046	0.002684512	0.479982665	-2.5180634	-0.218129955	0.122440002	0.381456481	-0.157832165	0.585404049	-0.244638732	0.17534781	-0.156322397	-0.213582776	-0.112024323	0.011577551	-0.391349258	0.295290673	-0.967506643	0.189274332	0.162154252	0.060691339	1.705155452	0.988071112	-0.778414164	-1.851599841	-1.12904136	-0.529174088	-0.221331282	-0.172076534	0.885838568	0.490523936	1.905014755	-0.517461808	-0.138009345	0.277685316	-0.35176129	-0.1041931	1.135709976	-0.160949981	0.013301529	0.583447079	-0.107167269	-0.444737722	-0.019235331	-0.972406205	0.642608589	1.30661755	1.631964608	-0.052570017	0.205870268	-0.055486772	0.059124858
1552644_a_at	PHC3	polyhomeotic homolog 3 (Drosophila)	NM_024947	80012	0.599841744	-0.302963263	-0.162824836	-0.476950126	0.168740371	0.443179015	-0.049855779	-0.187861298	0.430344038	0.085296285	0.463777526	0.135353432	-0.30478218	0.631166029	0.031019648	-0.089968627	0.211308983	0.168645157	-0.017724963	0.187956822	0.091632141	-0.286427692	-0.650019869	-0.702100355	-0.001976359	0.723011712	-0.264566559	0.502825378	0.262375956	0.165993081	-0.962595648	-0.426901032	0.491449098	0.060415236	-1.000637778	0.073547687	-0.242539293	0.118672867	0.363936601	0.194692126	0.184656735	0.381356705	-0.650424305	0.210210997	-0.362634863	-0.321753616	-0.018651918	0.074386206	-0.30899996	-0.141841282	-0.236801913	0.037767895	-0.253167911	-0.424248768	1.141682339	0.394580787	0.451870756	0.07015873	0.142955363	-0.329449649	-0.808356436	-0.199357521	-0.164357631	0.259093539	0.113417617	-0.116074705	0.057485008	0.078021886	0.074003607	-0.102112227	0.451052148	0.29691658	-0.148968243	-0.01924103	0.279946313	0.208811643	0.774317081	0.57151148	-0.42961383	-0.082513086	0.469033105	-0.659436741	-0.294416504	0.172917645	-0.264343228	-0.142803179	-0.290806747	0.477868544	0.582818737	-0.31857046	-0.043351506	0.256943238	-0.494877529	-0.057024068	0.30154016	-0.136259955	-0.557534278	0.577266879	0.080994717	-0.351485739	-0.012458217	-0.108526258	0.097734986	-0.023091333	0.365431557	-0.494266747	-0.215765872	0.380705981	-0.457208169	0.035501563	0.367072827	-0.087925312	0.249955608	-0.020626944	0.159002364	-0.378704592	-0.644212977	0.118300778	0.048793064	-0.298305201
1552646_at	IL11RA	interleukin 11 receptor, alpha	NM_147162	3590	-0.168841055	0.059525295	-0.079006882	0.903035662	-0.528847002	-0.23849409	-0.00077586	-0.16109207	-0.122570875	-0.254895916	0.380359362	0.057852056	0.224866917	-0.751061709	0.194072019	-0.029868722	0.449661743	0.103441882	0.252293398	-2.24128875	-0.755578527	0.928981314	0.0807071	0.560686218	-0.023432624	0.773864705	1.429031365	-0.78739393	-0.34245997	0.564899921	1.974970598	-0.73132363	-1.186866818	1.317617408	0.533774948	1.599828052	-2.465192236	0.932293305	-0.353547848	0.162842503	1.183420709	1.273848248	-0.772208379	0.673236376	0.870594288	1.888635745	0.57121743	-2.194641868	-1.264157039	-0.241986903	-0.206991861	0.00126585	0.212045555	-0.457438261	-1.944415769	1.51383109	-2.212586154	0.040723225	1.266238591	0.140133577	-0.089232625	1.10604935	-1.693512529	1.15131436	-0.322359862	0.519473187	-0.485751004	-0.45286075	0.711539795	0.581820552	0.431815058	-1.939521324	-2.106813504	-1.938458867	-0.09550763	-0.187337281	0.413214055	-0.280461876	-0.385668083	-1.890764282	0.501952196	0.221797419	0.235680057	0.714422265	0.170243331	0.48513221	-0.346675269	-0.33936206	-0.18421836	0.038376427	0.160734585	0.590022217	-0.357924775	-0.708829116	-0.455073877	0.752867193	-0.601743519	-0.057381052	0.505962276	-0.311289467	0.749964257	-0.126319641	-0.253188155	0.182027145	0.993670628	0.85854086	-0.150017751	-0.240811443	0.424745645	0.278032939	-0.75649153	-0.750317124	0.94644104	-0.641752714	0.536269388	-0.515368138	0.668789893	1.254055751	0.432004792	-0.55477697
1552648_a_at	TNFRSF10A	tumor necrosis factor receptor superfamily, member 10a	NM_003844	8797	1.021846128	0.570730798	-2.149071853	3.015530509	-1.171996939	2.081443183	1.113568957	1.055189409	0.068516559	1.108251738	-0.498115565	0.705008674	1.095325455	-2.264205811	0.835325101	1.713453857	1.803715981	-0.327415899	-0.486601318	2.592423676	3.18391048	1.185564851	-0.263887776	3.559132645	0.186804315	0.635630903	-0.987402479	1.096259353	-0.703570054	-0.009447219	-0.908773049	-1.345158324	-2.715788048	1.261785029	-2.071878102	0.454419033	-0.764030133	-0.423174304	-1.086984274	-2.070040872	0.773881454	-2.018535156	-1.092884052	1.784235782	-0.715843065	2.300005668	-1.500080316	-0.752852042	-0.634234811	-0.285415697	-0.510317685	-0.714869579	0.85423388	-0.472927344	0.194912763	1.564222956	-1.194175	-0.356787305	-0.52655172	1.823028838	-1.83709738	2.167755481	-0.561667468	-0.75656553	-0.272866529	-0.228151402	-0.166021115	-0.467962181	-0.315376202	-0.443644161	-2.487216791	-1.229784749	-0.217793431	-0.156035257	-0.305386332	0.161700858	-0.126795102	0.361215652	-0.360017424	0.237028345	0.019551237	-0.058772971	-0.559459838	-0.373582955	-0.435015205	-1.554744357	-0.407464199	-0.326569435	-0.255811876	0.287575712	-2.894354622	-1.261994284	-0.002062308	-0.001961823	0.276957104	0.460786609	2.25000686	-2.663510376	-2.184701822	1.195011587	-2.293472886	-0.480878761	-0.417859992	-0.47629105	0.198028957	2.419362291	0.232350767	1.010016474	2.401530856	0.07438426	4.132586011	0.358559634	-0.706004116	-0.675732006	2.16187265	-1.415302641	0.501368386	0.985633632	-0.504849878	-0.625847093
1552649_a_at	RFFL	ring finger and FYVE-like domain containing 1	NM_057178	117584	0.094531979	0.28796141	0.264260378	0.268268401	0.742835462	0.170983898	1.252827699	0.275514955	-0.047365451	0.158251685	0.658274585	0.01710157	-0.010223107	1.237427299	0.265679038	0.559124112	-0.018951627	-0.321647769	-0.410423556	0.332262874	0.492649004	0.333018174	-0.534882122	-0.476278507	-0.07915795	-0.929423105	-0.302075094	0.094446362	-0.201132715	0.011906575	-0.300229855	-0.345507432	0.962450492	-0.353271625	-0.263988131	-0.30035417	0.315129102	-0.288918882	-0.408865458	0.188507011	-0.454791506	0.320785803	-0.009334641	-0.147499456	-0.202141582	-0.360139011	-0.62749573	-0.082337261	0.264953181	0.088316785	-0.237138402	-0.34992875	0.219054061	-0.075819888	-0.056448515	-0.157000793	-1.047556331	-0.191830065	0.156070655	0.138063121	0.054161255	-0.700147609	-0.416812713	-0.479986218	-0.107774498	0.132359182	0.247341785	-0.095664181	-0.019562938	-0.051852491	-0.311653826	-0.658556167	-0.069461192	-0.454587176	0.111786444	-0.074113397	0.211120294	0.13879999	-0.063170722	-0.078788715	-0.25930886	-0.065149729	0.108874044	0.053594232	0.094918597	-0.637697383	-0.02968208	0.156947293	0.088429764	-0.131093518	-0.477002202	-0.165946922	-0.043316174	0.233640431	-0.944134456	0.40499651	-0.08908667	-0.100396561	0.535340153	1.459233831	-0.361958945	0.11405407	-0.386404278	0.433606479	-0.178958825	-0.535135998	-0.204725722	-0.000346098	0.422441973	-0.152809992	0.426839041	0.024712984	0.494987329	0.071816884	0.474859846	0.585468058	0.546605764	0.620118938	-0.300422561	-0.179843536
1552652_at	HPS4	Hermansky-Pudlak syndrome 4	NM_152843	89781	-0.783313892	-0.437397614	-0.064215862	-0.503500406	-1.032204164	-1.146262343	-1.238909619	-1.303927531	-0.652715724	-0.924748053	-1.124368802	-0.889297878	-1.4282653	-0.491083975	-0.792169983	-0.082393621	-1.071996544	-1.437726363	0.668652763	1.283863186	-0.127083095	-0.673933965	0.13065122	1.348919864	0.713347018	0.184837554	0.348131096	0.648519541	-0.774737026	1.874446481	-0.074254625	0.05108412	0.465034714	0.206187913	-0.086808757	0.140335088	0.238982364	-0.374875904	1.004933727	-0.933685745	1.04212059	0.331095317	-0.407139747	0.675889429	-0.493095214	0.935883358	-0.186545829	0.664964149	0.301488409	0.482424353	-0.07352441	0.418233983	0.18220341	0.378941209	0.477538722	1.302115212	1.53476902	0.32748213	1.019601236	0.447973826	0.796478942	0.79011153	0.996708958	0.112090842	0.755059813	1.649812941	-0.516027793	0.806181474	-0.079920953	-0.204837261	0.406272506	1.340141361	0.629414557	1.059519681	0.772786452	0.998435237	1.262611373	0.690530886	0.507393219	0.992472564	1.123678818	0.874791571	1.396057318	1.962994864	1.042268834	-0.597364098	1.010514531	0.481109096	-0.473729576	-0.145377287	-0.467723578	0.121150966	-0.061233271	-0.118127555	-1.092411895	-0.734301994	-0.157251499	-0.038194866	-1.748165953	-0.967053243	-0.801442486	-1.079065702	-1.317247684	-0.956074963	-1.080312612	-1.448394738	-1.272718006	-0.582128146	-1.085651148	-0.968118124	-0.971112539	-0.349004352	-0.964879119	-1.127928193	-0.822215585	-1.272771664	-0.209338518	0.453814573	0.858505001	-0.401252515
1552656_s_at	UHMK1	U2AF homology motif (UHM) kinase 1	NM_144624	127933	-0.885525928	-0.651319483	-0.269703362	-0.734764715	0.13793723	0.259722853	0.7530529	-0.285624713	-0.376877814	-0.260680559	-0.877428748	0.369443148	-0.051656498	0.928938216	-1.472377434	-0.223686701	-0.623619754	0.290549803	0.456754572	-0.64402417	-0.682090108	0.140094106	-0.03832325	-1.028859045	0.966659326	-1.517297765	1.147605602	-1.13210419	0.049049388	0.072309923	-0.359911217	-0.750218341	-0.110764345	-0.882588143	0.410883403	0.856520535	1.353653624	0.530745265	0.40053297	-0.323411282	-0.418015415	-0.443910324	0.55031845	-0.606573574	0.336356939	-0.526558994	0.581159231	0.351105195	-1.375127613	0.055629177	0.003860561	0.495086481	0.643349362	-0.223399539	1.101067676	0.757771822	0.177648467	-0.591216165	-0.183056905	-1.090493496	0.813809582	-0.265937226	-0.08147914	0.567501729	0.451070552	-1.008714341	0.664964814	0.023772992	-0.193363855	0.603345467	0.430427524	0.696285328	0.703853405	-0.598532272	-1.293881257	-0.150119775	0.491454878	-0.669879756	0.474083159	-0.460112837	0.543934131	-0.186046209	0.388733675	-0.141400256	-0.101083381	0.545433284	0.604459559	1.275680895	0.676891925	0.454159121	-2.931579229	0.854320924	-0.522800482	2.165791787	0.708098183	-0.274181089	-0.144531001	-0.138137944	-0.765729838	-0.841308315	0.246167635	0.234921332	0.253863036	0.835567971	0.819870584	0.411735544	0.46183069	0.656526054	-0.250802679	-0.414406329	0.768678375	-0.946568493	-0.127210973	0.399892008	-0.72817297	0.244715357	-0.864958248	0.448743513	-0.528678458	0.172434704
1552657_a_at	TXNDC2	thioredoxin domain containing 2 (spermatozoa)	NM_032243	84203	-0.133592507	0.659840793	0.276388935	-0.220794764	-0.02345994	0.719697273	-0.891269611	-0.055775697	-0.036681193	0.267279364	0.035945205	0.376533302	-0.193356617	-1.090001634	0.061560331	-0.044946832	0.242895527	-0.156274996	0.01055441	0.781944466	-1.096983332	1.840042393	-0.580129349	0.977648096	0.217621863	-0.475900184	-0.356946701	-0.952585515	0.070844102	0.20008768	0.50880171	-0.322597008	-0.630175244	0.646634559	-0.192752116	0.911899717	-0.535519852	-0.184281462	0.88202742	-0.095351044	-0.78581977	-1.564048015	1.200295236	0.784001168	-0.276727696	2.182851354	0.454114483	-1.554109579	-1.203801272	0.264050686	-0.064161898	0.045822517	-0.312596635	0.031778159	0.924586779	-0.563597362	0.502642255	0.101338464	0.226926294	-0.131657128	-0.455028405	-0.216206121	-2.053244627	0.365034081	0.044640453	0.286165447	0.094006208	-0.358475465	0.126086033	-0.002382852	-0.079015556	-1.535224405	0.271094633	-0.015942956	0.080847894	0.027702273	1.302752258	-0.163688147	0.011703441	0.244667953	0.041761058	-0.003124111	-0.148142347	-0.082399426	-0.048667763	-0.025000147	-0.171792572	0.194445338	0.034297287	0.041016614	-0.219833207	0.356237937	1.153187693	-1.033602938	-0.714591616	-0.188821568	0.05621505	-0.569285235	0.270808457	-0.105920215	-0.159555665	0.0403072	-0.023795064	-0.301632311	0.72272647	0.787411454	-0.179447811	-0.077482197	0.05298864	0.068472029	-0.548730484	-0.21814473	-0.494523582	-0.175663825	0.517085942	-0.10895117	0.019824345	1.300512131	0.277430741	0.008127866
1552658_a_at	NAV3	neuron navigator 3	NM_014903	89795	-0.046927898	0.399324041	-1.208884728	-1.701138105	0.05671102	0.452066832	1.753254531	-0.104436904	0.638094576	0.60201824	-0.340282038	0.662317465	0.482647198	1.633090362	0.979372739	-1.162198603	0.285403259	1.21584822	-0.153445996	-2.399577064	-0.750413204	-0.544552812	0.286593058	1.507533341	0.915506715	-1.899627977	0.434605116	-1.791785469	-0.126934282	0.098763773	-0.328961259	-0.675970661	0.226183112	0.20464958	-0.657437402	0.078028243	0.529562914	0.724747338	-0.911896209	-0.858250394	0.769192087	0.583889122	-1.040001358	0.194415864	-0.637430764	-0.950282505	-1.200090416	-1.818019522	-1.434059797	0.441538958	-0.564898813	0.158724376	1.112865232	-0.1846802	-0.702195197	-0.531981638	0.084406219	-0.769169638	-0.307446545	-0.651523572	-0.720091108	0.166565832	-0.247063013	-2.703341001	-0.169342833	-0.173230346	0.077050635	-0.099216651	-0.001033068	0.182110247	0.010938421	-1.408723565	0.450654526	0.578450139	0.320865966	-0.110464424	0.215831773	-0.333818215	-0.026733733	0.408066816	0.159710333	-0.360635711	0.29187295	0.115186659	-0.125182911	1.323647504	-0.014921207	-0.104463178	-0.479258794	-0.568937868	0.222290549	-0.363243385	0.103807362	0.907351488	1.089604302	0.452896832	0.684141946	-1.524088618	1.448707579	0.942549256	2.267968505	-0.574267126	0.501484691	-0.179905378	1.370531421	2.020112402	0.21651344	0.167465935	-0.641577025	0.435490796	-0.491147221	0.343572168	0.359598613	0.253865008	0.730401633	0.896651156	0.52524125	-0.186185826	0.209488263	0.099333256
1552660_a_at	C5orf22	chromosome 5 open reading frame 22	BC021215	55322	-1.036948033	-0.861929376	-0.168503566	0.200843902	-0.180729499	-0.572721255	-2.380098551	-0.828805031	-0.299762093	-0.430514474	-0.345485396	-0.291366565	-0.231577703	-1.137246592	-0.632776482	-0.91694666	-0.474351644	-0.745793062	-0.058024306	-0.489634208	-0.271969454	0.00392631	0.503370174	-0.138034484	0.27520999	-0.325371212	0.840159784	-1.293234452	0.015755139	0.682647956	0.230936286	-0.438678958	0.312603852	0.857093005	0.377107088	1.646285116	0.116548721	0.706239874	0.715598105	0.015299118	0.609429694	0.871385714	0.635240244	0.073843504	-0.125954409	0.986217779	0.355370035	-0.464777242	0.292012128	0.188680895	0.412019333	0.866925051	0.393154475	0.411879448	0.194760355	0.592574155	0.039502196	0.254739444	0.162611443	-0.959432487	1.666718769	0.644162124	-0.405258603	1.427784959	0.821861829	0.214058079	-0.16263663	-0.200792339	1.653589584	1.037620425	-0.673013553	0.136163233	0.594977134	0.02172291	0.059613189	1.11775611	0.478100218	-0.269330811	0.110787707	0.240527138	0.998040761	-0.377224928	-0.662554649	-0.152500553	1.616071752	0.324680149	1.911843203	1.56773573	-0.183037735	-0.356155708	-0.94420434	0.284255622	-0.250029583	-0.257096341	-0.108606329	0.009391218	0.08137191	-0.220622718	-0.756394146	-0.637781128	-0.213635615	-0.828522746	-0.26658238	-0.68671618	-0.496795496	-0.45657586	-0.765904848	-0.849067876	-0.052988401	-0.284676454	0.394590331	-0.839087437	-0.413045872	-1.227538356	-0.659004586	-0.534814109	-0.377295945	0.539805247	-0.707136851	-0.415903349
1552661_at	PCDHGB7	protocadherin gamma subfamily B, 7	NM_032101	56099	0.72592184	-1.046968766	0.51158973	0.194299766	-0.791103723	0.405883043	-2.720178269	-0.328474884	0.118460993	-0.184751127	-2.108089305	0.355310391	-0.197515414	0.904048943	0.062357006	-0.177604842	0.06002478	-0.476539873	0.005369546	-0.403013262	-1.62499467	-0.904055323	-0.99235144	-0.537752155	0.900315863	0.073947453	-2.197247073	-2.15385345	0.0732081	1.738533866	-1.450997791	-1.162425701	0.001198722	-0.186472442	0.327352747	-0.231640434	1.134410444	0.979678792	0.161268481	1.84574404	1.300135643	-1.23470538	-0.792235907	0.731290107	-0.015681005	-1.765971992	1.20603562	0.810459682	1.951587933	-0.173498189	-0.069551628	0.470703022	0.475360059	-0.043095952	0.071607647	0.857825113	-1.536020423	0.071405453	0.019634492	-0.101819754	1.006053581	-0.117842449	-2.304542525	-1.42818483	0.312346373	0.039078635	-0.100708036	-0.10214268	0.150674691	0.249459914	-0.797057916	0.962464638	-0.059508106	0.926077825	0.04915451	0.152131764	0.828547749	-0.194686729	-0.086184805	-0.511663422	-0.077921663	-0.283862506	0.101887174	0.204455094	0.666949912	0.115029044	-0.243669257	-0.105225747	-0.024822754	1.429155213	2.14425997	2.259385145	2.007937624	-0.377271073	-1.648876907	1.07881594	0.677417596	0.209073775	0.045423229	1.143689859	-0.147007219	-0.280271819	-0.083026796	0.557002564	2.488106077	-3.432046565	-0.31601349	0.11769697	-0.355550296	-0.244935919	0.0174387	0.089203468	0.066301477	-0.30300756	-0.25598737	1.022039836	-1.782088506	2.023189748	-0.224657995	-0.188042296
1552663_a_at	ERC1	ELKS/RAB6-interacting/CAST family member 1	NM_015064	23085	-0.534982214	-0.620402099	-0.599386058	-0.343842577	0.550092469	-0.800276537	0.347964238	0.093711102	0.101442585	-0.247490359	-0.306711716	0.008566387	-0.027315554	-0.900882228	-0.373434058	-0.412107191	0.082006982	0.426788585	0.019943276	0.04463304	-0.602978748	-0.423194915	0.122977144	0.469153331	0.265453762	0.633056619	0.018362692	-0.890541521	-0.275071744	-0.640414322	0.181202307	-0.030657471	0.856092588	-0.632781967	0.237911483	-0.563626099	-0.148147902	0.024156368	0.278691922	1.03285157	-0.396406113	-0.146300609	0.172941051	0.186266575	0.571202448	0.482226525	1.217437651	0.266092662	-0.372541672	0.180268289	-0.15179226	-0.352330994	0.410216281	0.776761971	0.115541763	-0.180283747	0.497109564	-0.047337389	-0.005270539	-0.370303048	-0.017188189	0.329222619	-0.066227445	0.193903783	0.266824091	-0.272454515	0.497603085	0.472703895	-0.104805819	-0.152593508	0.018300792	-0.381599565	-0.37497947	-0.277911663	0.011671061	0.203082649	0.857468467	-0.480639765	-0.240528228	0.925117758	0.212019945	-0.172067634	-0.40998363	0.191496676	-0.022642765	0.419301014	0.737776517	0.299082558	0.496680355	-0.46397681	-0.892948569	0.364035452	0.159844368	0.169162237	0.096306128	-0.240832037	-0.221169208	-0.679889823	0.162850413	-0.194118797	0.007668051	0.18590699	-0.058886964	-0.315985764	-0.340182389	-0.133616884	-0.183113084	0.083698853	-0.046043429	-0.319898431	0.266187916	-0.406767246	-0.102296707	-0.011559115	-0.106281128	0.055508009	0.272240659	-0.008910169	0.548192944	-0.078070108
1552664_at	FLCN	folliculin	NM_144997	201163	0.748951326	1.021719674	0.107649532	0.308914996	1.625956496	-1.545063258	0.277366909	-0.215263273	-0.152210672	-0.029024574	-0.61206852	0.207784926	-0.201176714	1.150553946	-0.129025397	-0.142517071	-0.003264325	-0.588501109	-0.220548884	-0.592186151	-0.292232048	0.698865355	-0.005468128	0.744522414	0.27682455	-0.441677956	0.742423863	-1.276954485	0.034017694	0.894340626	0.282795295	-0.099895643	-0.577281413	-0.641880385	0.437793162	0.529497296	-0.903275999	-0.584443837	0.608028794	1.150697402	0.014844065	1.211614721	0.005262319	-1.674696631	0.039191614	-0.883780169	0.047252524	-0.479228602	-0.414499998	0.181030807	0.005083789	-0.211669628	-0.131646551	0.264123451	0.168947501	-0.005870746	-0.553751053	0.196305381	-0.230719	-0.095511418	-0.771492215	0.690947197	-0.089034093	1.091891685	-0.099526293	0.047126687	0.459889003	-0.171902841	0.266087571	0.329901225	0.131930287	-0.556996301	0.327843809	-0.213419368	-0.110657266	0.018052338	0.104856525	0.021376207	0.145811592	0.394157602	0.168676013	-0.133843332	-0.046271822	0.717541583	0.783164356	0.177554942	-0.080501166	0.388119269	0.223413798	0.117489431	-0.222972264	0.121739939	-0.052860333	-0.009416733	-0.487006007	-0.714987008	-0.220220119	-0.375492292	-0.246898358	-0.376134885	0.147374738	-0.25393282	-0.186934127	-0.286958732	0.231741277	-0.322970643	-0.166540154	-0.194049847	-0.761318712	-0.124073039	-0.921768278	-0.279000632	0.058641959	-0.314569443	0.873296565	0.427766226	0.815177992	0.580300366	-0.700143012	-0.417004828
1552665_at	LOC84989	hypothetical LOC84989	NM_032903	84989	-0.581335461	0.052815621	0.842535558	0.166465499	0.827128898	0.891971801	0.943912066	-0.177767914	0.308989199	0.20564945	0.388900225	0.138292306	-0.07071012	-0.321374521	0.1140357	-0.096267279	0.242417625	0.813376347	0.245894599	0.301091929	-0.99901187	0.413750657	-0.78434308	0.971853561	0.00278548	0.049347548	-0.677406324	0.205334468	0.060883594	-0.708125652	0.159590274	0.197072726	-1.287665812	0.522992079	0.427970917	-0.143270557	-0.022424999	0.026721058	-3.187577391	0.445970116	0.705278999	0.036965699	0.306595712	0.01127865	-0.117490753	-0.470486337	0.184827179	-0.209622096	-0.265404383	0.226415298	0.003645685	-0.07071012	-1.478330223	-0.12132516	-0.318224502	-0.859250621	-0.087423916	-0.158926171	0.201306673	-0.153681193	0.605542952	0.573870641	-0.035452686	0.291108532	0.17627404	0.130520734	0.263399957	-0.151065838	0.032692268	-0.481839826	-0.030913373	-0.620130334	0.136279789	-0.010380898	0.132132084	-0.289811064	0.759269034	0.132132084	-0.238589922	-0.216914499	0.06201114	-0.11271203	-0.192146498	-0.505029453	-0.111758182	-0.422805318	-0.247990889	-0.205991074	0.094056867	-0.701530624	-0.019748693	-0.526886083	0.282771695	-0.29390453	0.026092028	-0.136581096	0.255784354	0.568737393	0.328963905	1.083975629	-0.498567379	0.344636274	-0.031098265	-0.163860716	-0.145885819	-0.42225736	0.342549947	0.154504027	-0.42736488	0.057778291	1.022223223	-0.379568147	-0.363073827	0.279484224	0.361786966	0.72392777	0.026600721	-0.135553376	0.465760816	0.128638549
1552666_a_at	LRRC7	leucine rich repeat containing 7	NM_020794	57554	1.988095989	-0.421424658	0.072688478	-0.293982772	-0.070329895	1.085714463	-0.019433657	-0.106366914	0.072407259	0.396404361	1.145046072	0.014631867	0.154884863	-0.633548166	-0.071903242	-0.105404106	1.486523761	2.032765837	0.647300381	0.605387188	-0.205315097	0.769393389	-1.522552993	0.514563949	0.186076851	-1.907812791	-0.80539944	-0.763718696	0.016621172	-1.01334804	-0.406635682	-0.573307841	-1.359902876	0.782014135	0.110248703	1.057068688	2.135600612	-0.25269042	-0.585336513	-0.058244564	0.233314846	-0.729761532	0.188274291	0.61774726	-0.176407591	0.293962927	-1.966604082	-0.400585203	0.05165381	-0.02176927	-0.180794242	-0.118920724	0.376194681	0.005685874	-0.585334638	-1.417222327	0.404573811	0.058467143	-0.064303919	-0.084305766	-0.994193229	-1.363905019	-1.034367661	-0.790602759	0.078140863	0.057389699	0.017985921	-0.280333432	-0.022926344	0.070771611	0.04827902	0.68549526	0.200512324	-0.928345588	-0.062549082	-0.033765623	0.733461467	-0.193914381	-0.010846748	-0.226760648	0.032545148	-0.274593224	-0.332223198	-0.074374154	-0.04635848	0.263457708	-0.300885138	0.012297376	-0.063581191	0.83973879	0.100622849	-0.052884583	-0.349273532	0.423954875	-1.408156419	-0.571388224	0.174713561	-0.200515162	2.297006342	2.253039427	-0.480847342	-0.232704229	-0.055507752	-0.293422613	0.063945055	1.35660105	0.661466155	0.02202463	-0.071256064	0.114194293	-2.113211818	-0.196383722	0.329708895	-0.286551923	-0.009626093	1.198705566	0.257455316	0.13766419	0.573078347	-0.228645368
1552667_a_at	SH2D3C	SH2 domain containing 3C	NM_005489	10044	-0.728085714	-0.245810884	-0.161928729	0.291424962	-0.512886277	0.136292253	0.093370113	-0.088840651	-0.139009306	0.013638912	0.009337154	0.103049033	-0.257987076	-0.099226429	-0.089070952	1.404985523	-0.105687508	0.369320543	-0.032710929	-0.09305949	-0.338415588	0.114875789	-0.586141859	0.735009098	-0.275190186	-0.357884467	0.182067279	-0.456199423	0.051398207	0.077630553	-1.10968668	0.549075495	0.094978567	0.268928541	0.825438007	0.527888715	0.427058385	-0.395404726	0.463203223	0.376255295	0.92714126	-0.34336275	1.461868937	0.397197464	-0.077384748	-0.188342871	-0.643447482	-0.328915617	0.265653074	0.278964907	-0.15649341	0.037658954	0.452171709	-0.147070317	0.387406389	0.406228376	0.472594003	0.159868874	-0.092499194	0.246045849	-0.313459859	-1.315061276	-0.378978255	0.813827271	-0.105661593	0.228835298	-0.166092946	-0.043784711	0.11791853	0.060729273	0.301129626	0.670110387	0.038082489	-0.256210863	-0.034701272	-0.025811851	0.920691192	-0.108264117	0.00820316	-0.160075263	0.240514193	0.014013151	0.165932996	-0.041688765	0.069849573	-0.055766055	-0.07889687	-0.060375858	-0.02750262	-0.279758001	-0.845312418	0.901648531	1.594413146	-0.166388689	0.000758368	0.972347173	0.596244316	-0.388050195	-0.040980417	-0.652318291	-0.334038945	-0.021035389	-0.077371906	-0.087747404	-0.608576044	-0.322848185	-0.147622776	-0.124044226	-0.396025136	0.046102406	-0.301108148	-0.337345509	-1.202162758	-0.450629007	-0.812470832	-0.915227615	0.350933816	-0.800732307	-0.063062778	-0.12237793
1552669_at	PPP1R3B	protein phosphatase 1, regulatory (inhibitor) subunit 3B	NM_024607	79660	-0.198213077	0.240491952	0.972473062	-0.56019294	0.224286972	-0.351290866	-1.037008928	-0.305400144	0.189375555	0.223601021	-1.355659977	-0.366315774	-0.413569079	0.065811301	0.238125387	-0.526427188	0.49811343	1.234324186	-0.580875673	0.840810127	-0.656467215	0.328218471	0.161479454	-0.854529062	-0.312390828	0.720327676	0.615020018	-0.838116483	0.08160474	0.819525203	0.291073569	-0.346347362	0.432722982	0.184204651	-0.424408062	-1.056147399	0.914924779	0.364454407	0.310209742	0.655082004	-0.139988232	-0.822461346	0.555806362	1.230963283	-0.471047473	0.932384658	0.039031277	-0.628457821	-0.320557516	0.345530777	-0.216620687	-0.122414616	-0.77200853	-0.199324571	0.179599314	0.289271713	0.631421189	-0.08166705	0.819244221	0.541388665	2.125749123	0.907357301	0.250194615	0.413778629	0.571374728	-0.065841643	0.097213224	0.35614505	0.198681472	-0.539149367	0.441184618	0.760269363	-0.629426292	-0.164909592	0.881464887	0.85318209	0.374593041	0.521845087	-0.145279597	-0.088430336	0.404670433	-0.207763758	0.197249312	-0.391095658	0.418859783	0.07258893	0.145167427	0.774054266	0.521711162	0.148722083	-0.449016543	-0.588073921	-0.111648563	-0.273282648	-0.339488942	-0.964265385	0.22362337	0.996549021	-0.642868707	-0.630567815	-0.815707648	-0.448801729	-0.774218709	-0.03687936	-1.618258006	-0.377500413	-0.521568889	-0.198025105	-0.647823077	-0.476927636	-0.993954356	-0.413622995	-0.380013061	-0.40412174	0.860172346	-0.413416816	0.198933924	0.810545927	-1.015282881	-0.971644276
1552671_a_at	SLC9A7	solute carrier family 9 (sodium/hydrogen exchanger), member 7	NM_032591	84679	1.652460609	2.220470657	-1.47126275	0.797183222	3.237018903	2.98962593	3.664820264	-0.385493013	0.330128053	1.403346369	-0.143832341	0.514053163	0.390888943	1.914453628	0.731200247	-0.208421751	1.575200165	1.798119722	-0.373173715	0.309172917	0.678551874	0.709996052	-1.426208099	-1.841414001	-1.217067131	0.074976469	0.043843053	0.76153835	-0.524018177	-0.463831646	0.693460292	-2.085659604	1.126857164	-2.501646238	1.636393762	0.372198124	-0.417036212	-0.081250872	-3.861175072	1.093353958	-2.074350649	0.883194888	-0.778644819	-2.627303785	-0.47381079	-2.332002597	1.181738892	-2.678662124	-2.813002574	0.067739304	-0.499555089	-0.443798798	-1.912371655	-0.511780201	-1.256893242	-3.024118736	-1.232298511	-0.416304117	-0.193179594	-0.327638579	-1.144811827	-0.016383906	-1.681298884	-1.970667949	-0.44343735	-0.372075168	0.706664278	0.05452323	-0.027802741	-0.044688013	1.360570002	-1.189733202	-2.169093289	0.505077896	-0.319266365	-0.326341451	0.035094512	0.25408533	-0.183189168	-0.296167976	-0.250537241	-0.257530231	-0.374648563	-0.505940429	-0.45213728	0.572509645	-0.430253365	-0.352618619	-0.058938458	-0.355508468	-1.542139384	2.072013751	0.642593647	-1.082083317	1.254667668	0.999239022	0.608130491	-1.81940532	0.798070519	-0.079896893	0.96886504	0.720862429	-0.075006384	0.890726013	2.264992462	1.571830813	-0.061654278	0.029764963	-0.217001607	0.775710215	2.479900474	0.525645291	0.628988951	0.267156227	2.162689652	1.602525328	1.54849513	-0.49427534	0.38281629	-0.344455295
1552672_a_at	IGSF3	immunoglobulin superfamily, member 3	NM_001542	3321	-0.130814291	0.589406201	-1.29972373	-0.911579659	1.25540241	0.588883032	-1.24971197	-0.89773339	-0.227905294	-0.309818336	-0.576678259	-0.158093188	-0.727474282	-1.717929352	-0.431551458	-1.116524026	-0.488393348	-2.850028678	0.44013437	1.37926811	-0.918256071	0.784747993	0.745073272	0.240895573	0.932688116	0.382940033	-0.24961245	-0.045817037	0.689842234	-0.833319926	0.083901618	-0.116642066	-0.858285071	-0.351983254	0.075402404	0.242877603	0.389411416	-0.29327821	-0.071441429	-0.295951191	0.122246173	0.59670666	0.570965072	-0.026355329	0.064860048	1.164813299	0.400701803	1.363858568	0.039344353	0.503186453	-0.233990586	-0.339023534	-1.932247246	0.114006527	0.548640358	-0.848820056	0.22261951	0.017635206	-0.03176732	0.320346567	0.231513347	-0.31472951	0.920716653	-0.135336598	0.922770004	0.033559594	0.344405165	0.344572463	0.348519604	0.308274014	0.084514696	0.850914728	0.513752221	-0.477209446	-0.295233486	0.563544963	0.955126863	0.01015618	0.527172529	0.14659305	1.398655263	-0.282418252	-0.559018778	-0.116976309	0.651058157	0.246436896	0.590843147	0.429700895	0.159790721	0.077073482	-1.111315455	0.626872096	-0.504333088	0.848700604	-0.634181999	0.871288118	0.315561797	-1.424976166	-3.297007588	-0.030427328	1.879011406	0.026685867	-0.406528328	-0.308294286	0.529572729	-0.021756574	0.195202741	-0.915026977	-0.005397196	0.385856098	0.32083802	-0.198655028	0.598093681	-1.140493329	-0.146195546	0.347551547	-0.28027158	0.39710284	0.479584999	-0.205859274
1552673_at	RFX6	regulatory factor X, 6	NM_173560	222546	2.677253863	2.500406515	-0.400360793	0.586265422	-1.754658574	-1.497629308	-1.621230172	-0.094866886	0.060614378	-0.094866886	-1.93329602	0.108928316	0.015242871	0.566463621	-0.170177223	0.08057512	-0.00916093	-0.245645072	0.099176679	2.367924082	-0.819260911	-0.905836861	1.161395706	2.049614626	-0.181766669	-1.112477962	0.662281889	-0.783996347	-0.067761656	-0.409798895	1.786935273	-0.834439667	2.378439967	-0.124442716	0.417287422	-1.834404531	1.900309922	1.096201183	1.341046813	1.390077503	-0.153498118	-0.330653838	2.457249817	-1.343822113	0.203993643	2.293066873	-1.51037916	2.156626704	-0.948836091	0.063960406	0.015242871	0.010626243	-1.882383718	0.117541446	-2.736102631	-0.22551271	-1.226289906	-0.113644093	0.179523317	0.266320639	-0.401579125	-1.759794123	-0.287418314	-0.698681805	-0.092381623	0.055020362	-0.075103631	0.015242871	0.198929773	-0.179378954	-1.750822534	2.368759432	-0.192030086	-0.801887124	0.10351888	-0.097356438	0.705788471	0.203993643	-0.065322611	1.431918406	-0.013856443	0.227061209	0.031285713	-0.231748693	-0.233116825	-0.048182832	0.093730485	-0.185987738	-0.088661737	-1.483831178	-0.06808543	2.149717201	-0.152842103	1.398780508	-0.17820759	1.717706217	-0.793782285	0.910736098	-0.721931249	-0.129986172	-0.45604091	-0.203313614	-0.184663557	-0.116166288	-1.949000942	2.883440828	0.015242871	0.101349413	0.815508537	0.236976677	-0.574466887	0.031285713	-2.098002858	-0.208686786	-0.264877256	-2.059817532	0.637755509	-1.006783277	-2.114184014	-0.00916093
1552674_at	DIRC1	disrupted in renal carcinoma 1	NM_052952	116093	0.183843025	1.703239871	1.018743193	-0.042010421	1.407213438	0.019695046	0.200489274	-0.26718267	0.046381952	0.265415362	-1.601884212	0.445394028	-0.346459801	1.783831154	0.22003004	-0.152988989	0.044703424	-1.705958844	0.177772352	1.402455673	-1.154780819	-0.146783306	-0.614642191	1.823967651	-0.649735668	-0.443922658	2.361694957	0.7094427	0.265415362	-0.687452983	1.107784505	1.716971149	2.79807138	0.495595354	1.533542247	1.366182374	-1.899306318	-1.932901627	-0.792133394	-0.625604624	-0.251376524	1.209034161	1.692130327	2.098380151	-0.279746131	-1.085822087	0.403455027	0.750998999	-0.794825581	0.168553822	-0.151064112	-0.21799512	-1.71049314	0.137392891	-1.84438036	-2.386580307	-0.12728766	0.362931868	0.332988065	-0.228105148	0.008835456	-1.81691894	-1.349607531	1.013896216	0.097470724	0.386977341	0.248015814	-0.37313597	0.303813652	0.145246449	-1.011122297	-0.237882761	0.762782825	-0.252842905	0.224485098	0.177772352	1.497863197	-0.26094173	-0.12627165	0.486599694	0.051405852	-0.083425395	-0.145304843	0.14837594	0.157723889	-0.064712754	-0.309493474	0.243632939	0.076266232	-1.47882666	-0.157641748	1.369235051	-0.21954849	-1.427093634	-1.737547561	1.168171038	0.259167672	0.378736466	-2.303635943	-2.683597628	-1.113055391	-0.315948497	-0.265099355	-0.236244492	1.574722617	2.013260623	-0.294543133	0.015865526	0.39430713	0.335736057	-0.421162999	-0.41179205	0.295424398	-0.26094173	-1.805181409	-0.833200089	-0.506900846	1.160605782	-0.252007507	-0.353082743
1552675_at	DNAJB7	DnaJ (Hsp40) homolog, subfamily B, member 7	NM_145174	150353	-2.766691238	-0.401444837	-0.817388558	0.887577877	-1.415782128	1.121647426	0.715746378	-0.319753066	0.028310817	-0.092588617	1.319556645	0.061934469	-0.164997112	0.22631262	0.177992598	-0.109502	0.069468141	1.353072765	0.453748245	1.06651563	-0.985800057	-1.417646144	0.950193198	2.192333071	1.629501956	-3.586248852	0.022011459	0.806027091	0.001781334	-0.768090177	-1.628882515	0.607327416	-0.303169613	1.213935479	0.673841111	1.834559027	0.926094356	2.051589327	0.620020606	-0.15712966	-0.23441505	0.9181082	0.473088922	-2.96625856	-0.143935497	1.411310653	1.659772338	-2.869647081	0.716937119	-0.00453244	0.084418483	-0.015648472	-0.129085798	0.10655746	1.057903813	-1.308792577	-0.995773558	-0.012463714	0.129803805	-0.097641844	1.852238099	1.143560177	1.305757389	1.38201379	-0.031678582	0.004927889	0.069468141	-0.015648472	0.196000547	-0.028458279	1.040688796	-1.013196473	-3.149552801	2.287753777	-0.124895454	0.223273477	-0.080930978	-0.111204295	0.139857469	-0.782109375	0.110944777	-0.090908133	-0.282833603	0.060423002	0.169604813	0.713731703	0.247385934	-0.128338642	0.020558541	1.677743908	-3.208075475	1.459803358	0.848807039	1.487182789	-3.619449394	-2.030309744	0.031011845	0.358049365	-2.035267631	0.484217307	-0.50341136	-0.172086537	-0.04463216	0.025214903	-3.333127234	0.282728609	-0.030067532	0.231355824	-1.490921215	0.103625152	1.238285814	-0.163230186	-0.138245055	-0.321722616	0.769952941	0.82309121	-2.531961747	2.158164596	-1.130962112	-0.20988857
1552676_at	UCN3	urocortin 3 (stresscopin)	NM_053049	114131	0.557537512	0.219305655	0.476065462	0.262267551	-0.423010998	0.448669959	0.885659562	-0.35922266	-0.135471129	0.107237787	-0.178811682	0.031475104	-0.15894919	0.944003394	-0.037566541	0.362707606	-0.026727308	-1.546294926	0.199670462	0.544715817	0.279091005	0.547369198	0.168546754	-1.563788502	-1.166041481	0.305573713	0.192968377	0.425765332	0.009528577	-0.183494889	0.759662198	0.661705884	-2.016923684	-2.924505539	-1.865662377	0.733236635	0.923712798	0.75708815	0.605392195	0.22280282	0.697192895	1.393869087	-0.357754759	-0.050438153	1.98E-05	-2.258860418	0.271391706	1.317384245	1.154412211	-0.086251054	1.98E-05	1.98E-05	0.949766332	0.034583245	0.591051785	0.395139643	0.389010335	-0.014897465	-0.126185851	0.071367831	-0.119500399	0.342980067	0.605152153	0.051648319	-0.029970536	0.024196627	0.034583245	0.14894549	-0.102092571	0.052070672	0.20905863	0.833905812	0.972306763	0.635154127	0.195973612	0.042839033	1.049751062	-0.027807574	-0.08737684	-1.189516724	0.017928572	1.98E-05	-0.086251054	-0.07727625	0.284796691	-0.858202249	1.98E-05	0.009528577	-0.027807574	-0.811605149	0.299555945	-3.180437214	1.202729143	0.46393641	0.301551376	-0.834082377	-0.042746396	-0.132631463	0.42128624	-2.777840751	0.464754038	0.147032101	0.012684309	0.003196328	-0.84683221	-0.726504355	-0.15894919	-0.176811924	0.648150567	-0.057284775	-0.641533402	0.028360252	-0.487850442	1.98E-05	-1.042773378	-0.382174106	0.611572245	0.666186717	0.749780199	-0.041925139
1552677_a_at	DIP2A	DIP2 disco-interacting protein 2 homolog A (Drosophila)	NM_015151	23181	-0.076445231	-0.61479543	-0.625244106	0.702865865	0.495859227	0.23764591	0.473455643	-0.118805829	-0.050721466	0.122347359	-0.615923675	0.031958464	-0.330792181	-0.230402276	-0.116057311	-0.175710744	0.111959645	-0.994930072	0.36830631	-0.406884956	0.028148942	0.167246346	-0.124164199	0.602128401	0.180959409	0.287368538	-1.151006883	0.939681924	-0.126650824	-0.485985327	0.362602454	-0.267264372	-0.060898717	-0.267979071	-0.14888133	-0.184618263	-0.089849338	0.357674581	0.661687331	-0.752195686	0.605088665	0.530701147	0.10084153	0.232643674	-0.158576026	-0.358089862	0.036029046	-0.508354496	-0.596292495	-0.165385983	-0.495114204	0.097269859	0.284215373	0.200121824	0.705708832	0.05602805	0.341145114	0.203714711	-0.386964097	0.046115895	-0.189927083	-0.557230342	0.172265074	-0.997255753	-0.193184606	-0.46317146	0.097391625	-0.392042219	0.236457088	0.27244494	-0.051506373	-0.002088038	0.195544797	-0.051606402	0.093768438	-0.075856301	0.519597128	0.488689433	0.024705153	0.465931589	-0.005156482	-0.246715585	0.150299606	0.202883865	0.408429795	-0.07131483	-0.161805663	0.252989663	0.414159956	-0.706896897	0.388563477	-0.446657085	0.220884561	-0.19561064	-0.033470243	-0.30872887	-0.149426632	-0.521935405	-0.09272734	1.129016541	-0.145810674	0.079425199	-0.610289082	-0.106787217	0.379046927	0.200127389	0.190290128	-0.129528206	-0.332264914	-0.210657823	-0.345335315	0.774721165	0.184077625	-0.05071508	0.208011643	0.379001936	0.611093479	0.655253751	-0.338143296	-0.097761732
1552678_a_at	USP28	ubiquitin specific peptidase 28	NM_020886	57646	0.038571528	0.440181231	0.185140412	0.175391344	-0.089130536	0.248345473	0.577643086	-0.735354556	0.695154784	-0.093037982	-0.780388744	-0.501308981	0.232702326	0.244023494	-0.359723015	-0.130464979	0.291683221	-0.575759317	0.337688392	0.291310981	-0.200183847	-0.723334361	0.291455742	-0.323541081	-1.681072421	-0.132195311	-0.804763182	-1.311587612	0.515067107	0.74284809	-0.536616621	-0.358631054	0.455622456	-0.176506747	-0.473885078	0.248499005	-0.691417581	0.227252398	0.579226692	0.521500796	1.408962961	0.677829362	0.72098096	0.54376989	0.044030017	-0.019226846	-0.101359718	0.631645159	0.732178561	0.757283511	0.150425057	-0.348268406	0.243410473	0.087038238	-0.156427368	-0.115835063	-0.2750935	0.020959865	-0.029457815	-0.481909884	-1.076244493	-0.971907747	0.07568823	-0.283988552	0.811856396	0.458672444	0.052076217	-0.290446307	-0.566856876	0.480810138	-0.253386301	-0.234080905	-0.03863756	0.38444718	-1.2173461	0.808607444	0.320552133	-1.599505413	-0.572637533	0.404266673	0.485593283	-0.400530732	-0.324492677	-0.095693457	0.858350963	0.064274155	0.305580544	0.72510804	0.322700492	-1.62103759	-0.280340092	0.234185429	0.247418469	0.002409315	-0.980955404	-0.041576166	0.437123652	0.163372121	-0.13247681	0.162396863	-0.010293913	-0.148727917	-0.410043906	0.251141543	-0.053668318	-0.418266118	0.069948577	0.055309196	0.394815991	0.041748859	0.446692694	-1.141136879	0.737641167	0.297289849	0.600461108	-0.019159368	-0.171460576	0.654609603	0.558291023	0.290116911
1552680_a_at	CASC5	cancer susceptibility candidate 5	NM_020380	57082	-0.35516983	-1.027678242	0.175994339	0.331660116	0.273785378	1.190884575	0.565286567	-0.837687903	0.251123737	-0.082344183	-0.356642599	0.361916801	-0.70971211	0.014067543	-0.195403719	-0.083947354	-0.6413974	-2.950679727	0.109822787	-0.648138816	0.032332676	0.230295836	0.660028677	0.427459831	0.09974376	-0.708889403	-0.819510067	-0.488897312	-0.319239072	0.695158541	0.008923174	-0.83900738	0.727016683	-1.054171837	0.015452581	-0.640920137	-0.237762617	0.416588066	0.739170431	0.581328758	0.621016588	0.496945301	0.223848711	0.753371034	0.076308956	0.485611036	0.084404229	0.303155774	0.145285106	0.418860555	-0.680053268	0.149419434	-0.63417851	-0.208173556	0.511563267	0.165307034	-0.344229043	0.428211551	-0.011050148	0.230164981	-0.192162994	-0.528276582	0.464403886	0.242501087	-0.340224469	0.188916262	-0.03386266	-0.167759205	0.261217049	-0.100709291	-0.056064749	1.12785724	-0.456732398	-0.462065814	-0.009137166	-0.438135245	0.948299802	-0.052710423	-0.197657177	-0.587651902	0.665905676	-0.280716315	-0.253155796	-0.083327881	-0.160524745	-0.509190311	-0.340906552	-0.04166745	1.412548537	0.4665923	-1.832642413	0.584952579	-0.00705644	0.723698518	0.717000791	-0.204614181	-0.059166988	-0.048170074	0.538875784	-0.041931274	-0.063827661	0.513700289	-0.114898836	-0.679672392	0.693329619	0.01503643	1.160206893	0.419839149	-0.263959008	-0.232887655	-1.010500245	0.093433959	-0.26946622	0.842763579	-0.247116109	0.166418179	0.112361387	0.285852704	-0.116395034	-0.287398225
1552684_a_at	SENP8	SUMO/sentrin specific peptidase family member 8	NM_145204	123228	-0.117490793	1.125251106	0.698848394	-0.199896471	0.763233726	0.591530001	0.697029089	-0.111499907	0.334614784	-0.172555786	0.939473738	0.029570138	-0.227739527	0.642198962	-0.593553711	0.31494664	0.223817312	0.844854384	-0.463727542	0.023384584	0.234690695	-0.797196127	0.050983094	0.715581468	0.388273268	-1.386215654	0.703427838	-0.197445082	0.384336983	-0.057902119	-0.603465508	-0.492534403	-0.134104362	-0.018124742	0.04136417	-0.306519344	-0.38510809	-0.961662077	0.094262737	0.120422676	0.370128919	0.323363523	0.183809164	0.244997762	-0.412304832	-1.07201177	-0.026969963	0.321537695	-2.173347595	-0.165348877	-0.022607239	-0.29551451	0.404284392	-0.031777121	0.17082949	0.159239139	0.522358972	0.672223995	0.332113936	-0.190554223	0.486075638	-0.646062063	0.04680008	-0.174051763	0.692270372	-0.10650731	0.142339919	-0.257725213	0.035028136	-0.153440602	-0.298387978	-0.744631647	-0.642642669	-0.181529558	0.385916224	0.517874486	0.222539065	0.692111276	-0.154530704	-0.633739115	-0.12299363	-0.517778353	-0.464021871	-0.135619583	-0.163033188	-0.300269329	0.577702118	-0.020323048	0.334667367	-0.616105291	0.788799191	-0.214472311	0.163625779	-0.166956444	0.146157162	-0.291620994	-0.456633908	0.155455288	0.441013037	0.231353624	0.042887223	0.136067482	-0.5611202	-0.042321898	-0.184347937	0.058971095	-0.362538154	0.122704987	0.146232868	0.049613252	0.386648029	0.016818435	-0.30725107	-0.234299393	-0.148446365	0.446303311	0.717594271	-0.36025929	-0.558412813	-0.011301424
1552685_a_at	GRHL1	grainyhead-like 1 (Drosophila)	NM_014552	29841	-0.110009083	-1.94823838	0.982853286	0.898183598	-0.054606248	1.045534054	-0.473432666	0.070238677	-0.29112576	-0.571591893	0.869971307	-0.344025273	-0.302739337	-0.695943394	-0.539155486	0.179068737	-0.520352299	0.363779106	-0.042238049	1.294720978	1.419559327	0.143529346	0.065703627	0.512760095	-0.972624604	-0.00801891	-0.494902716	0.798812774	-0.145241768	0.239264299	-0.647607881	-0.736376076	1.044591336	-0.007020198	-0.096570657	-1.37760902	0.333357036	0.186061555	-1.102580137	0.24054282	-0.337133941	0.89393608	-0.307408907	-0.638965164	0.449540635	-0.825603264	0.984918216	-2.260171568	-0.298711226	0.739191764	0.022828907	-0.141676283	-0.278565529	0.410083837	0.867201454	-0.310359558	0.080631515	-0.041584898	-0.023404578	0.330943426	0.306445879	-0.244081213	1.191623418	-0.951953998	0.429516675	-0.240491942	0.07680185	0.725175027	0.004705454	0.044744001	-0.444215019	0.302751775	0.063617767	-0.087651056	0.09599604	0.306284815	-0.868444616	0.503359413	-0.295442614	0.597807146	-0.328231828	-0.291708132	0.565199001	-0.058893936	0.057352912	-0.150500156	0.159386341	-0.086938728	0.608920838	0.631071245	0.23261058	0.118928271	0.53186013	-0.531152524	-0.418761905	-0.097762527	-0.048425536	0.429165151	-0.15468108	-0.009236472	-0.553913771	0.06209572	-0.341686581	0.058354123	-0.302728838	0.115574013	0.254948581	-0.671149771	-1.289444807	-0.603686641	0.896631144	-0.156933921	0.314732865	0.08112259	-0.229358262	-0.472489167	0.556379989	0.985947012	0.296201882	-0.197559647
1552686_at	C20orf152	chromosome 20 open reading frame 152	NM_080834	140894	0.070230444	-0.578356627	-0.37898849	-0.065310755	-0.920858206	-0.459768241	1.176049913	-0.107991144	0.171507702	0.003259525	-0.29217394	-0.078546279	-0.004079546	-0.066584538	0.009712482	0.173683757	-0.077852987	0.25754104	0.100423863	0.801304492	-0.190287113	-0.336860183	0.246102293	0.295151444	0.028046671	-0.23743785	1.278214799	0.41609056	0.108389662	-0.069554822	-0.249417818	0.03884451	0.322379631	0.377446568	0.06292508	-0.371504556	1.085980027	0.695503938	-0.195307525	-0.822496669	-0.021088028	0.259451118	-1.093929498	-0.419517609	-0.085146106	-0.468097631	1.609549118	-1.24133517	0.055560912	-0.025123791	0.021676628	-0.137744503	1.77406202	0.017520969	-1.477269054	0.384915688	-0.395260419	-0.14296952	0.11888082	0.246411064	-0.28768956	-0.164555093	0.153455996	-0.439230716	0.117163636	-0.009926177	0.076652932	-0.068270345	0.134707978	0.054029815	0.144565605	-0.036225868	-0.406713814	-0.14570914	-0.13373238	-0.067352346	0.713264348	0.035036657	-0.114849692	0.139587326	-0.014642845	-0.010226887	0.037193477	-0.181931213	-0.023642698	-0.401934675	-0.085490212	0.010373484	0.060561465	0.663421857	0.030476727	-0.719735425	-0.714293523	0.352408846	0.766714717	0.091274938	0.616791089	-0.491849296	-1.102574387	-0.391915951	-0.361261787	0.024149079	0.075066233	0.019655797	-1.424757906	-0.326839391	-0.105901074	-0.021065907	0.247377075	-0.128163695	0.830260043	-0.019301772	-0.09188942	0.013908214	0.417537756	0.880370113	-1.29073788	1.701995584	0.164466289	0.013985881
1552689_at	CASKIN1	CASK interacting protein 1	NM_020764	57524	-0.461528218	1.581171666	0.016921767	0.302806577	0.192252704	-0.543240272	0.523377893	-0.256246548	0.04097513	0.003593425	-0.293220681	0.114405076	-0.25014826	0.700999597	-0.024977788	-0.002911429	0.016719311	0.404038173	0.327121635	0.625265889	-0.85227763	-0.295776512	-0.700442955	-0.822442632	0.786377673	0.538132819	-0.396607119	0.361521334	0.284052991	0.676339606	2.021473161	-0.969410136	-0.840888156	0.299969203	0.975622268	0.061981725	0.700793422	-0.167910319	0.126521631	0.650887824	-0.210982762	1.12523281	-0.685191483	0.450863373	0.167557412	0.965797692	0.939412665	-0.557442184	-1.36537883	0.111905839	-0.010965777	-0.013776388	0.036017094	0.286850002	-0.77834863	-0.151524992	0.004662104	-0.040579658	0.105734715	-0.156197131	-0.005261527	0.177486341	-0.833148636	0.905709064	0.272035916	0.208997207	0.053313279	-0.15752007	0.151785616	0.022703701	0.17634444	-1.307458149	-0.235042938	1.140044345	0.037262527	0.267839596	0.231184229	-0.237101462	0.139506571	-0.278461456	0.039582302	-0.008359039	0.06173299	0.154151763	0.026491116	0.349679501	-0.173272792	0.009844756	-0.050715868	0.396679525	0.527991696	-0.372566269	-0.594327702	-0.633624737	-0.104799456	-0.09633744	-0.329501471	0.280120054	-1.186561395	0.254601884	-0.474039007	-0.122689662	-0.214108599	-0.044151749	-1.464556634	-0.558538659	-0.092784576	-0.078151225	-0.209154678	-0.128277357	-1.186211547	-0.365050865	0.697121873	-0.25448216	-0.104465148	0.555484199	0.642975423	-0.900020748	-0.437172135	-0.221694468
1552690_a_at	CACNA2D4	calcium channel, voltage-dependent, alpha 2/delta subunit 4	NM_172364	93589	0.905861541	1.840357417	2.518832195	-0.738794925	0.025763075	1.86307856	3.447034941	-0.477346949	0.131260887	-0.059562446	-1.195123742	0.174469245	-0.367953915	-0.221532357	-0.10393061	-0.026884614	-0.143515625	0.208368066	0.023570742	0.122655288	2.321426723	-2.174239339	-0.569947876	-1.567014554	-1.60755976	0.200197325	-1.652593358	-1.48385327	0.07645153	-0.629237269	0.762145713	-1.846210508	-0.776466068	-0.619818045	0.510637823	-1.946595767	-1.055678027	-0.742849955	-0.500268674	-0.894676649	2.607258306	-0.310795561	-0.200974882	1.712697552	-0.186699295	2.216358004	-2.059353411	0.595364019	-0.827662065	0.420013524	-0.31878085	-0.317834427	-1.658528118	-0.080133984	-2.257768463	-0.998737081	-0.615975109	-0.304495935	0.143556619	0.808273009	1.569304077	-0.179343458	-0.586331078	0.354475403	-0.097091508	0.000642231	-0.037967128	-0.333534479	0.12721854	-0.225052608	-1.145540045	2.445507613	-1.144879761	3.06989991	-0.160765139	-0.189062012	-0.400582161	0.952520705	-0.081515668	-1.53650648	-0.299368226	-0.189026368	-0.206460715	-0.191769155	-0.312053712	-1.257535363	-0.330970998	0.20879768	-0.254968467	2.38525361	-0.088462933	-1.66063591	-1.399919575	-0.650881958	1.101130398	-1.012388635	1.526768436	2.457523956	-1.453098684	-1.68084875	-0.811484755	1.588454763	-0.39779952	-0.207227247	2.46684804	1.219975684	0.406918481	0.530216638	-1.326547821	1.100447885	3.809827838	0.061575036	1.273814998	-0.432869393	0.274836338	-1.498851342	0.756035942	1.751793287	-1.334938533	-0.419746527
1552691_at	ARL11	ADP-ribosylation factor-like 11	NM_138450	115761	1.332049846	1.142402956	0.379933905	-0.534377837	0.584198406	0.775206726	-0.502124595	-0.18811219	0.13424479	0.14689538	-1.310133207	0.019113784	-0.310188801	0.593359772	0.272716915	-0.147156591	0.143288701	1.441305039	0.167188544	0.927157792	4.961719502	0.67593636	-1.334571029	1.279971843	-1.287813409	-1.191074714	-0.636393431	-2.289185444	0.226331722	0.861722453	0.248236745	0.796396794	1.408721032	2.06877324	0.490377543	-1.109461936	0.301217941	-0.898089921	0.398522462	-0.525417495	0.384762562	-0.700858667	-1.197256283	-1.364067462	-0.203771749	0.913218921	-0.733276421	1.523023	1.138515563	0.195354275	-0.201322902	-0.013291026	-0.524780384	0.090224272	-2.524175411	0.718761753	-2.031972415	-0.126687045	0.039568333	-0.216098398	-0.482147043	-0.749628355	-0.909359107	-2.710869705	0.19630896	0.155852878	0.214691575	-0.271850804	1.388436608	0.025437775	-1.049264016	-0.137074666	0.298864337	0.063228747	0.211530406	0.012448127	-0.437153317	-0.196265067	-0.037132588	0.040046681	0.076740973	-0.186148188	-0.003985098	-0.002333523	-0.023449551	-0.66855735	-0.20685898	-0.082250507	-0.003220967	0.181760161	-0.575258208	-1.110010638	1.946651089	-1.922613017	1.612952132	0.452068703	-0.663350162	-0.823306975	-1.240321168	-1.593345783	0.550551805	-0.214681571	-0.238158858	-0.250589048	0.433911149	0.820580388	-0.247683455	0.09293239	-0.468428826	-0.041000872	1.437379218	-0.153004876	-0.124457835	-0.123008812	0.357172802	-1.294223228	1.617995938	1.790871161	0.704872995	-0.121054944
1552694_at	SLC2A13	solute carrier family 2 (facilitated glucose transporter), member 13	NM_052885	114134	-0.78522669	0.741178328	1.808727354	0.477871003	0.562699236	0.204410105	-0.121014166	-0.67594854	-0.23739972	-0.297477839	0.302429888	-0.102518886	-0.165567892	0.727339342	-0.310056419	-0.6056869	-0.07729301	-0.099423557	0.610055729	-1.056314229	-0.5505769	-1.12402432	1.708768408	-1.531141245	0.257324022	0.187109235	0.389649412	-0.71114895	0.102497174	1.838177228	0.239695286	0.10400038	-0.259013055	0.066001633	0.71966493	-0.703345718	0.896915269	-0.359554812	-0.099110931	-0.183909182	0.284174705	-0.951886845	0.48037911	-0.221441222	-0.240492576	0.441041843	0.225937825	0.711837984	-0.831057302	0.531308607	-0.448440646	-0.171553539	-0.263797156	0.50790773	1.20991694	0.490374802	1.093767146	-0.101246838	0.355169171	0.408761293	-0.091187226	0.006751155	-0.079690332	-0.442638817	-0.066919282	-0.181179519	0.688322904	0.074075147	0.401042925	0.181073073	0.284792488	0.94982756	-0.017943474	-1.545807356	0.162145071	-0.069883046	-0.005287031	0.141168788	0.164988986	-1.615863918	-0.133065583	-0.332864691	-0.147076196	0.367642068	0.612301089	-1.280812411	-0.112831713	0.218472356	0.44405392	0.052261054	0.69421466	-0.361073844	0.082003687	0.80396969	0.827924011	0.358236615	-0.220143344	0.97293284	-0.873006359	-2.092551282	-0.526829137	-0.39215167	-0.196320198	0.420644749	-1.350127051	-1.618901187	-0.255233748	-0.528038817	0.397865033	-0.26764597	-1.358420021	-0.128227557	-0.594479864	-0.531826886	0.836893287	-0.106319505	0.691276709	0.086098215	0.818630016	0.385316899
1552696_at	NIPA1	non imprinted in Prader-Willi/Angelman syndrome 1	NM_144599	123606	-0.325149764	0.240711422	-0.246161568	0.375946737	-0.219269605	0.98671069	0.287548376	0.287950099	-0.217855942	-0.488376986	-0.36339961	-0.107560177	-1.131365127	-0.808445992	-0.356387116	-1.149109193	-0.922258911	0.585583342	-0.781265439	-0.277386197	-0.120254654	-0.446455404	0.008815803	-0.258759792	0.019848644	0.336556669	0.156372228	0.630110272	0.009407537	0.37824096	-0.082640664	-0.623716729	0.983966764	0.104832246	-1.655239091	-0.57463419	-0.606642068	0.300396688	0.213040247	0.471381522	-0.849147355	-0.220496388	-0.474129268	-0.389413662	0.523670735	-0.920250255	0.485190714	-0.627282604	-0.267998942	0.04843301	-0.592517072	-0.098230859	0.37544478	-0.294858407	-1.045970695	0.457229629	-0.243510812	0.776336018	-0.275171899	0.270224642	0.702739498	0.01464783	0.314895806	0.218693166	0.593950241	-0.175310359	1.047118944	0.237828917	0.242090583	0.126681951	0.04472642	-0.062036098	-0.355560796	0.26393414	0.918520241	0.829862909	-0.306884241	0.896813331	0.256721198	1.136853905	-0.201529225	-0.285210897	0.62301042	1.106226702	-1.270743672	0.125447655	-0.400964706	0.507102389	1.255161494	0.264386313	0.483299226	0.599620146	0.094754073	0.031335326	0.30941194	0.448671504	-0.365401327	-0.058155464	0.573301351	-0.06596435	-0.25823401	0.319868411	-0.077848329	0.292855525	-0.05760412	-0.095270897	-0.342052605	-0.033591405	-0.347732097	-0.382831703	0.916789956	-0.212630212	0.050356859	-0.310400022	-0.257322769	0.027458604	0.46540632	-0.303620346	-0.30451595	-1.061765035
1552698_at	MGC16703	tubulin, alpha pseudogene	NM_145042	113691	1.252357587	-0.641863277	1.6289297	0.07002269	0.974838094	0.109275449	0.47525191	-0.528470668	0.691421223	-0.240091486	0.606722333	-0.331956735	0.18145687	0.182958291	-0.024629684	-0.049986365	0.55182532	-1.772390889	0.043520202	-2.015464857	-2.963424099	0.41012156	0.478445396	1.430479918	-1.496075108	0.854441645	0.907609402	0.533680413	1.065979653	-0.299554747	0.406686607	0.049660908	1.091962028	0.780202439	-1.763987206	0.802945427	-2.041034604	0.545230253	-2.674010778	0.150984211	-0.100241727	0.172845908	-1.047823845	-0.234528209	-0.147934042	0.589715981	0.090758775	-0.311887249	-2.95313778	0.000289018	0.054645868	0.190899508	0.278894237	-0.429244951	-2.650952986	0.514576587	-1.206871149	-0.959759668	-0.091409378	0.525411272	-1.208047855	-2.663130935	-0.718122796	0.794196163	-0.190734833	-0.31658424	-0.354149486	-0.207295441	1.411177527	-0.355130711	0.583309319	0.488648511	-0.264937179	0.867663504	-0.408114451	-0.418128239	-0.071048819	0.88002147	-0.548308734	-0.303184458	-0.272352306	0.370205746	0.808213768	-0.518982848	0.604255349	0.703059513	0.00473209	-0.43276246	-0.487011061	0.566808524	0.498819328	1.295151478	1.074917201	-0.404853992	0.962013221	-0.422087839	1.342133485	1.655358385	-1.424190663	1.71509753	0.127558012	0.316990508	-0.071758474	-0.046495076	0.606559346	0.711267857	-0.155264738	1.092851669	-1.27663862	0.04604955	0.945495456	0.144445086	0.866756704	-0.848628856	-0.992737462	0.227889508	0.482479937	0.776565682	1.240882716	-0.54920677
1552701_a_at	CARD16	caspase recruitment domain family, member 16	NM_052889	114769	-1.122907506	1.468472428	0.026496525	-0.457976145	0.928260386	-1.436179606	1.541563015	0.464245306	0.74010123	-0.655843667	-0.465553443	1.084084817	0.714275634	-0.015945015	1.422718297	-0.002250514	0.782235167	0.607792055	-1.247105729	-0.633328801	0.693367108	-1.089693748	-0.100584566	0.990628483	-1.860458444	-1.180384749	-0.364594017	1.114035476	0.682927916	-1.362886692	-0.270693545	1.706314676	-0.860487536	-1.970476145	-0.619489538	0.630532272	0.327955463	0.032444748	2.740194508	2.724481089	2.33037145	-0.076948391	0.822050013	-0.773992513	-0.378070536	0.279059466	-0.520752262	-0.140544792	1.720864845	-1.320352263	-1.765950876	-0.353650999	0.077156246	-1.345135558	-1.159060259	-0.419563669	-0.123526947	1.969209544	0.515653195	-1.68406519	-0.387422757	1.637546037	1.394774221	-0.782663291	-1.316634543	1.588311361	1.204641094	1.465319211	-0.376904882	-0.23705943	0.828467632	1.555969576	2.087488814	1.417482059	0.254217668	-1.551320292	2.015285562	-0.988192076	0.02347351	-1.630742061	0.990909377	1.351729929	1.151756958	2.274588872	-0.670519171	-0.648311724	-1.745752681	-0.051929327	0.311353783	-2.425304591	1.43969572	-1.840830126	-1.089382615	-1.165921141	-3.147955702	-0.70609019	-1.00182083	0.703986451	2.474462657	-0.75945914	1.656237388	-0.814750477	-1.325443119	0.272859259	-0.768831227	-3.372730373	0.213696431	-0.157903361	-0.324531461	-0.474612593	-0.137841834	0.394280243	-1.301909016	-1.774780173	0.58364822	1.602577993	-4.506600491	1.170732945	1.693981376	0.365638656
1552705_at	DUSP19	dual specificity phosphatase 19	BC035000	142679	-0.675910672	0.84475113	0.229074543	0.197888292	1.608425345	0.098931596	0.211049779	-0.546079034	-0.240774281	-0.577547088	-0.269670706	-0.099538489	-0.141768013	-1.320396904	-0.103145113	-1.092711997	0.167012216	-0.375780831	-0.115858273	-1.347719623	-0.205627793	-0.760810674	-0.130978194	0.91166996	0.307667827	0.425620999	-0.571863541	-0.405114762	0.539742397	0.247397266	-0.294331202	0.21071593	-0.586405051	0.808902392	-0.495958939	0.489054323	0.490673556	0.75219073	0.092421037	0.229067217	-0.116952296	0.521936312	0.636187907	-0.121712186	-0.039464123	-0.331703651	0.452789826	-0.771786114	0.006036238	0.390831081	0.131100798	-0.078932895	-0.189226163	-0.3448306	0.852089217	0.105612766	0.241156982	0.124420336	-0.208961668	0.235456068	-0.127407878	-1.324066652	0.617537933	0.097281756	0.557430532	-0.011435414	0.319328146	0.059826052	0.003869808	0.348741736	-0.18396264	-0.264688504	0.367867926	0.587181543	-0.156384214	0.347512688	0.287936111	0.515590734	0.469586168	-0.100449842	0.117569735	-0.44758127	-0.463786155	0.584508855	1.050008539	0.445731119	0.849392437	0.568432563	0.29994376	-0.607630384	-0.311564085	0.081749635	0.023836373	-0.022108632	-0.235669975	-0.41817129	-0.146594596	-0.281316025	-0.365234587	-0.670618421	0.278954912	-0.67240791	-0.405387305	0.422701756	-0.546346596	0.279649544	-0.820490715	0.003644119	-0.829301908	-0.192310258	0.683669649	-0.435562824	-0.552143138	-0.664022791	-4.12E-05	0.207124235	0.55380473	0.072821077	0.40280792	-0.247670094
1552711_a_at	CYB5D1	cytochrome b5 domain containing 1	NM_144607	124637	0.721791993	-0.015936176	-0.436420084	0.717050201	0.035142615	-0.735848578	0.403761367	0.013793657	-0.228908772	0.121883628	0.528354462	0.021884969	0.303493626	1.080879559	0.085444161	-0.65861017	0.677790535	-0.115122946	-0.622499251	-0.095243224	-0.161267848	0.25467131	-0.265045502	-0.496560745	-0.104620704	-0.325906982	0.810273914	-0.805630674	-0.035951816	-0.150469638	0.490693506	0.971297762	0.407974962	0.159947466	0.06499176	-0.551515488	-0.259001643	-0.053541775	-0.029067015	0.005154238	-0.964533793	0.737572062	0.005584175	0.396416109	-0.54396118	-0.778708887	-0.029116688	-1.342797218	0.454698749	-0.323271501	0.218575905	-0.214190197	-0.357779171	0.232529638	-0.518767885	0.430654819	-0.524161196	-0.310821188	-0.474626564	0.06408602	-0.083509592	-0.033973659	-0.463231607	-0.168433916	0.161963052	-0.594033122	0.919505515	-0.223271123	0.444969534	-0.257649112	0.158897107	-1.147300321	0.410269373	0.124116663	-0.162057604	0.08122459	0.131731107	0.433433119	0.147887371	-0.465437788	-0.00796741	0.086752754	-0.395453136	0.327066298	-0.181712654	0.170519021	-0.1688394	-0.147980331	0.314668022	0.212256157	-0.425740356	0.033379148	-0.025706509	-0.117441925	-0.395279696	0.161857104	0.553320527	-0.68035255	-0.866362999	0.577888846	-0.148210611	-0.008751864	0.506414272	-0.551495946	-0.027246119	-0.404848608	-0.233600765	0.150426569	0.264791623	0.490384706	0.596000365	0.101713991	-0.499295921	-0.300603287	1.0595452	0.702630912	0.003434577	0.529899711	0.701987567	0.74036446
1552712_a_at	NMNAT2	nicotinamide nucleotide adenylyltransferase 2	NM_170706	23057	-0.653775077	-0.789406113	0.159472055	-0.171973036	0.107279591	0.912746811	4.3695841	-0.024329205	0.162990957	1.427145021	0.873443994	0.460185382	0.154689757	1.365755847	0.450299937	-0.229542146	0.148537513	2.953935854	-0.075999019	-0.001444021	-0.838756155	0.327864152	-0.845840969	-0.698241597	0.258793682	-0.761757751	-0.54150244	-0.217607766	0.033549619	-0.745033831	-0.092727393	-1.682297675	-1.005696474	-0.591505611	-1.459506435	-0.787097465	0.346356576	-0.790254066	0.096832203	-0.044888555	0.2539421	-0.660028606	0.003716702	-0.716250767	-0.100947335	0.289700207	-1.157768074	-1.284567073	-0.629771303	0.178445533	-0.054014164	-0.06168427	-0.559667246	0.37069883	-0.159888604	-0.742127784	-0.478374628	-0.197779341	-0.100798957	-0.23237899	-1.626597092	-0.387222707	-0.195697901	0.034651158	-0.024706329	-0.092631449	-0.261997875	0.092451743	-0.046749094	-0.280390288	-0.702492145	-0.716554585	-0.636700599	-0.223648893	-0.365368052	-0.161327608	0.009978295	-0.498561932	-0.38381086	-0.425240009	-0.213664408	0.080399494	-0.332777673	-0.326884241	-0.227740801	-0.043217338	-0.178421776	-0.131733064	-0.209934173	0.82545447	0.047586556	0.593861855	0.739919932	1.573027135	-0.831391972	0.492782747	0.627024859	-0.330477587	1.442717195	-0.568396541	0.213328299	0.037213639	0.110039941	-0.267790097	1.164655704	2.151168	0.108519938	0.369808382	1.243559079	0.661035526	0.786026719	-0.083290954	0.660168226	0.614356901	0.544761502	0.369941572	0.595683284	0.106767782	-0.747094356	-0.295114009
1552713_a_at	SLC4A1	solute carrier family 4, anion exchanger, member 1 (erythrocyte membrane protein band 3, Diego blood group)	NM_000342	6521	0.753304015	-0.399660947	-0.087318376	-0.200344805	1.076087941	0.12112045	0.013952185	-0.245289938	0.066402109	0.156253891	0.952772326	0.159883137	-0.191279809	0.985741234	0.057597337	0.140746671	0.116924683	-0.173874541	0.142284456	0.324673148	0.002376386	0.0867392	-1.183530099	1.097213763	0.008641167	0.332314973	-0.426480029	0.26519062	0.168429015	0.620051728	0.041327247	-1.619303798	-0.03041084	0.276545186	-1.391584576	-0.793814938	0.630068206	-0.402170288	-0.31940144	0.9766399	0.232636782	-0.472230696	0.373312116	1.003595203	0.110438483	0.332783671	0.035689701	0.632867191	-0.451411261	0.071447546	-0.127332343	0.028273817	-0.363824874	0.055155731	-0.734732286	-0.037307183	-0.136038182	-0.022817296	0.144586352	-0.095135804	0.00591564	0.232960613	-0.374634985	0.039687014	0.070291989	0.191987607	0.047467933	-0.186758772	0.146477381	-0.093626428	-0.514767172	-1.091424056	-0.162077042	1.371084237	-0.066163657	0.031154502	1.108061313	-0.037023781	-0.014953914	0.060822855	0.055908662	0.047770397	0.022449763	0.043880036	0.081774896	-0.183697933	-0.141013431	-0.057369859	-0.087177656	-1.445329303	-0.778000614	-0.700360604	0.292566767	0.37430544	-0.374149656	0.34296247	-0.131132846	-0.004709386	0.892553914	-0.491756073	-0.426345551	-0.186134899	-0.035863404	-0.131279009	-0.370410824	0.178162313	-0.07421134	-0.023534213	0.368414349	-0.140578808	-1.283611544	-0.085822094	-0.738551534	-0.180504171	-0.459355157	0.843357596	0.231998894	0.58393351	0.651322175	0.066284236
[truncated: 29,636,414 more chars]
